# Supplementary material for: Proteomic-Based Machine Learning Analysis Reveals PYGB as a Novel Immunohistochemical Biomarker to Distinguish Inverted Urothelial Papilloma From Low-Grade Papillary Urothelial Carcinoma With Inverted Growth
Source: Front Oncol. 2022 Mar 24;12:841398. doi: 10.3389/fonc.2022.841398 (PMC8987228; doi:10.3389/fonc.2022.841398)
Supplement: Supplementary file 2 [file Table_1.xlsx]

## Sheet: Sheet1
Supplementary Table S2. Normalized proteome abundance in inverted urothelial papilloma (IUP), normal urothelium, and papillary urothelial carcinoma (PUC).
IUP	IUP	IUP	IUP	IUP	IUP	IUP	IUP	IUP	Normal	Normal	Normal	Normal	Normal	Normal	Normal	Normal	Normal	Normal	PUC	PUC	PUC	PUC	PUC	PUC	PUC	PUC	PUC	PUC	PUC	PUC	Protein IDs	Majority protein IDs	Protein names	Gene names
2.45267	3.55339	2.73093	1.64536	3.18312	2.72555	3.13776	2.85421	2.7052	3.35879	3.40428	4.34826	3.26529	3.6273	3.23051	2.46519	8.41663	4.69523	2.64856	0.966798	3.61845	1.72379	3.40194	2.44598	2.85511	0.558628	2.09982	2.14325	1.48355	2.9145	2.28013	A0A024QZX5;A0A087X1N8;P35237	A0A024QZX5;A0A087X1N8;P35237	Serpin B6	SERPINB6
-1.20374	-6.14371	-2.64539	-3.00912	-1.75514	-3.45399	-5.00506	-2.0861	-3.59119	-6.08315	-1.21637	-6.15097	-5.90962	-5.38589	-6.31275	-3.48049	-5.35337	-3.36853	-4.07542	-4.19315	-2.19479	-3.71696	-1.58051	-2.70787	-5.55021	-4.33982	-3.5207	-6.24537	-3.18499	-7.01057	-5.16545	A0A067XG54;Q8NB49-2;Q8NB49-3;Q8NB49-4;Q8NB49;H7C0E8	A0A067XG54;Q8NB49-2;Q8NB49-3;Q8NB49-4;Q8NB49	Phospholipid-transporting ATPase;Phospholipid-transporting ATPase IG	ATP11C
-4.18454	-4.61626	-0.00631959	-4.43088	-3.78283	-1.48455	-4.0273	-1.03112	-4.35935	-5.18383	-1.52145	-1.58644	-1.3666	-1.53151	-4.11558	-1.52316	-1.70589	1.14359	-0.582339	-4.87882	-2.99437	-6.53919	-7.0192	-0.205085	-4.9937	-4.72777	-4.65939	-2.60728	-3.7611	-3.63498	-5.73348	A0A087WV90;E9PDN5;A0A087WTU7;A0A075B6G3;P11532-4;P11532;P11532-3;P11532-2;H0Y304;E7EQR9;Q4G0X0;H0Y3E8;Q14174	A0A087WV90;E9PDN5;A0A087WTU7;A0A075B6G3;P11532-4;P11532;P11532-3;P11532-2;H0Y304	Dystrophin	DMD
4.14126	4.98781	3.52013	4.41717	5.09871	4.24488	3.75471	6.22207	5.78342	8.69784	7.89799	8.15906	6.39749	8.15115	7.09797	4.75693	7.99919	4.86697	5.5004	5.53641	5.99117	4.83649	5.28026	5.09479	7.02028	5.28603	5.91376	6.41152	5.60797	3.19997	5.95008	A0A075B6L0;P0CG06;A0A075B6K9;P0CG05;P0CF74	A0A075B6L0;P0CG06;A0A075B6K9;P0CG05;P0CF74	Ig lambda-3 chain C regions;Ig lambda-2 chain C regions;Ig lambda-6 chain C region	IGLC3;IGLC2;IGLC6
-3.38836	-7.53128	-4.88595	-5.30707	-4.66382	-4.11792	-2.71498	-0.300231	-7.63784	2.58893	-0.0133867	0.518016	-6.48216	2.0174	-1.13441	3.1497	3.44263	0.165353	0.483623	-2.42399	-4.5789	-5.04656	-2.67468	-1.22389	-1.65082	-2.13229	-0.760023	-1.42777	-2.50996	-3.49909	-1.98458	A0A075B6N7	A0A075B6N7		IGHA2
3.50978	-6.78358	2.09121	-0.270744	2.66105	3.45941	2.71665	0.556277	2.08316	1.14308	6.21227	3.0357	2.20042	6.73424	-1.13208	5.46416	5.30936	1.99236	5.32872	2.80918	2.25389	1.44368	3.21338	-0.364683	3.52371	2.00672	0.607744	0.338436	3.69582	-1.7794	4.46811	A0A075B6S8;P01598	A0A075B6S8;P01598	Ig kappa chain V-I region EU	IGKV1-5
0.353417	0.392124	-0.0731981	-0.298328	1.51904	0.173524	-1.58899	-0.501262	-2.80981	0.461111	0.468972	1.08484	-0.616351	0.023623	1.23189	-0.0594631	0.863886	-0.336586	0.622369	-1.14071	0.948375	1.2479	-0.17731	-2.45607	0.868787	2.19982	-0.251049	-0.336939	0.767412	-0.618713	0.392614	V9HW75;A0A087WSV8;E9PKG6;P80303-2;P80303;Q2L696;E9PLR0;E9PLE9;E9PM22;H0YEG8;H0YD18;E9PJP3	V9HW75;A0A087WSV8;E9PKG6;P80303-2;P80303;Q2L696;E9PLR0;E9PLE9	Nucleobindin-2;Nesfatin-1	HEL-S-109;NUCB2;Nucb2
0.770182	1.03004	0.443018	0.977147	0.696545	0.900321	1.30396	1.75708	3.05704	1.72298	3.51289	3.57312	1.45263	1.53744	1.00177	1.85611	1.34973	3.55565	1.86399	0.0392273	3.4806	1.34339	0.78203	1.63013	0.632382	0.571144	0.322198	5.42295	1.84113	1.58965	0.650166	A0A087WSW9;A0A087WSY9;Q16881-4;Q16881-3;Q16881;F8W809;E9PNQ6;Q16881-5;Q16881-2;Q16881-6;E9PIR7;E2QRB9;Q16881-7;E9PKD3;E9PIZ5;E9PLT3;E9PKI4;E9PQI3;E9PRI8;E9PJU2	A0A087WSW9;A0A087WSY9;Q16881-4;Q16881-3;Q16881;F8W809;E9PNQ6;Q16881-5;Q16881-2;Q16881-6;E9PIR7;E2QRB9;Q16881-7	Thioredoxin reductase 1, cytoplasmic	TXNRD1
-4.52776	-2.20155	-0.73894	-0.945495	-3.70062	-1.74172	-1.243	-3.05005	1.52987	-1.7621	-2.06406	-2.27677	-2.3285	-0.810435	-1.68436	-3.25514	-2.46002	-0.994777	-3.44586	-1.36973	-0.642756	-2.437	-2.4425	-2.07005	-4.21805	-0.40646	-0.661936	1.07626	-0.876064	0.29607	-1.27955	A0A087WT20;Q9NV06;B3KME9;E5RHM4;A0A087X1F8;Q9NV06-2	A0A087WT20;Q9NV06;B3KME9	DDB1- and CUL4-associated factor 13	DCAF13
-3.91471	-1.0287	-0.575395	-0.00182239	0.815451	-5.15336	-0.313253	0.828627	-1.24727	4.60069	4.85325	2.64409	2.90565	2.25874	2.52469	3.66855	2.60009	2.11763	1.61949	-0.265744	1.59036	0.705015	0.836325	-1.40433	1.06921	-8.45891	0.539748	2.44281	0.897924	-0.211806	-1.64243	A0A087WV45;A0A087WT59;P02766	A0A087WV45;A0A087WT59;P02766	Transthyretin	TTR
-2.24299	-3.5256	-3.62137	-0.989195	0.836772	-2.24747	-0.408581	-1.35508	-0.758188	-2.03164	-3.14461	-0.665418	-2.72676	-3.76364	-1.52509	-1.74143	-2.39922	-5.53065	-2.24946	0.744028	-0.456176	0.294096	0.298276	0.558435	-0.438784	1.65599	0.36891	0.199123	-4.56045	0.941075	-0.311199	A0A087WVI4;A0A087WT65;Q7Z404-1;Q7Z404;C9JFU4;Q7Z404-3	A0A087WVI4;A0A087WT65;Q7Z404-1;Q7Z404	Transmembrane channel-like protein;Transmembrane channel-like protein 4	TMC4
0.7852	1.86794	1.01268	1.81662	1.06193	1.05315	1.04356	1.12527	0.873918	-0.668863	-1.01547	-0.885942	-1.02779	-0.481062	0.960196	0.236362	0.641606	0.146021	1.03555	-0.718273	1.26393	0.379815	0.00948217	-0.214851	0.0269198	0.205746	1.05229	2.1086	0.296654	-0.764444	0.865821	A0A087WTA5;Q9UI10-3;Q9UI10;E7ERK9;Q9UI10-2;A0A087WW69;F8W8L6;H7C2L8;F8WEV6	A0A087WTA5;Q9UI10-3;Q9UI10;E7ERK9;Q9UI10-2	Translation initiation factor eIF-2B subunit delta	EIF2B4
4.1079	3.88462	6.49533	6.40912	5.78195	5.1656	6.28863	7.63494	5.59373	10.5039	10.8285	10.1659	10.3181	9.90745	10.3636	9.8624	11.6485	11.3551	11.1971	6.08884	6.62971	5.4739	7.54255	4.63416	8.43373	4.06195	7.75906	8.95116	7.63757	5.15046	6.87004	A0A087WTA8;P08123	A0A087WTA8;P08123	Collagen alpha-2(I) chain	COL1A2
1.44973	0.729867	1.71533	0.919092	2.09904	1.84865	-0.29565	1.76566	1.93963	4.99654	4.01058	3.97344	3.17199	4.9794	3.32362	2.20317	4.03985	3.29824	3.55695	1.65843	2.5627	2.16668	2.14384	1.23982	3.53546	1.24024	2.2157	2.56226	2.93872	0.0582716	3.17478	Q5T985;A0A087WTE1;P19823	Q5T985;A0A087WTE1;P19823	Inter-alpha-trypsin inhibitor heavy chain H2	ITIH2
5.24345	4.8832	3.8113	4.56014	4.40319	4.90109	5.92247	2.1443	5.29684	4.11499	3.76931	4.00911	4.39536	2.66285	4.22624	4.65067	2.71648	3.57365	5.03364	5.73177	5.33743	5.46766	5.52547	6.77024	4.0416	0.625299	1.5208	4.19611	3.03596	5.26017	3.00361	H0YJK8;A0A087WTS0;P18283	H0YJK8;A0A087WTS0;P18283	Glutathione peroxidase;Glutathione peroxidase 2	GPX2
-3.3772	-0.796023	-0.74511	-2.29745	-3.59226	-1.13761	-1.3298	-2.23073	-1.84044	-2.96869	-0.237308	-0.560312	-4.22314	-1.19065	-0.192777	-4.78201	-1.5657	-1.49119	-0.41925	-1.16198	-2.53297	-3.09931	-0.401608	-3.97278	-2.20138	-1.28444	-0.0126413	-1.56276	-5.14028	-3.14044	-0.948441	A0A087WVR3;A0A087WTW0;Q96T88;Q96T88-2;A0A087WWG9	A0A087WVR3;A0A087WTW0;Q96T88;Q96T88-2	E3 ubiquitin-protein ligase UHRF1	UHRF1
3.22441	3.37537	3.02857	2.77677	3.1736	3.32398	3.31638	3.33608	2.98753	2.08184	2.29764	2.28643	1.47304	2.24762	2.15408	1.25707	2.36923	1.01125	2.42344	2.29849	3.16868	3.56298	2.88404	3.37023	2.96238	4.11509	2.7138	3.60896	3.22125	3.83911	1.93255	A0A087WU53;Q9H0U3;Q9H0U3-2	A0A087WU53;Q9H0U3;Q9H0U3-2	Magnesium transporter protein 1	MAGT1
-0.354562	1.31795	-1.38156	0.348671	1.96992	-2.2195	0.869832	1.55346	1.87479	5.10883	5.90266	2.9809	2.17724	3.95781	2.93106	4.21154	1.77328	3.03114	4.46918	2.12092	2.16681	-3.68682	1.93501	2.56834	1.69846	1.32592	2.13161	-0.278725	-3.05366	0.875726	1.79523	A0A087WU91	A0A087WU91		IGHV3-49
0.817809	-0.293104	0.271499	0.735806	0.669368	0.112885	0.561859	0.303476	0.268481	-0.881632	0.175762	-0.811609	-0.197817	-0.708351	0.258568	0.18755	1.27448	-0.287614	-0.0486969	0.804455	1.142	1.71948	0.0563009	1.59428	0.547325	0.31308	1.70733	0.466797	1.84722	0.551456	0.198763	A0A087WUB9;Q8WYA6;Q8WYA6-4;Q8WYA6-3;Q8WYA6-2;A2A2P1	A0A087WUB9;Q8WYA6;Q8WYA6-4;Q8WYA6-3;Q8WYA6-2	Beta-catenin-like protein 1	CTNNBL1
3.61541	2.24304	4.27236	1.53418	2.23105	5.12801	3.23214	4.02377	2.32149	4.81068	2.97978	4.35223	3.15867	5.0677	3.70414	2.96797	2.07756	0.771659	3.68064	2.30183	3.13091	5.42114	0.720543	2.30937	5.13834	0.877566	2.93721	3.52651	2.70731	2.21519	4.0911	A0A087WUC6;E9PI68;Q15005;E9PL01;E9PRB9;H0YE04	A0A087WUC6;E9PI68;Q15005;E9PL01;E9PRB9	Signal peptidase complex subunit 2	SPCS2
-4.15985	-4.17	-4.96156	-3.22612	-5.65686	-6.03436	-5.7274	-5.48493	-1.97786	-3.42218	-0.826739	-4.43485	-0.741337	-4.61569	-5.9779	-0.494175	-1.15774	-0.974486	-3.90554	-4.95074	-5.17515	-6.54499	-4.16763	-3.69587	-7.50885	-4.35941	-4.5138	-2.67919	-3.24067	-3.38139	-4.34066	A0A087WUF6;P09038-2;P09038-3;P09038-1;P09038	A0A087WUF6;P09038-2;P09038-3;P09038-1;P09038	Fibroblast growth factor;Fibroblast growth factor 2	FGF2
-5.47079	1.99187	2.56807	3.02284	3.35029	1.24483	3.78031	4.85368	2.7255	7.23197	7.67868	6.22946	7.06387	4.92352	5.71801	8.32145	7.90729	4.5943	6.26993	1.37412	4.62656	0.195381	4.27305	2.81011	3.81059	2.84736	4.44868	4.19544	3.96838	2.05843	4.04005	J3QTS8;A0A087WUI4;A0A087X1U0;Q15661-2;Q15661;P20231;Q9BZJ3-2;Q9BZJ3;A6NIE9;P05981	J3QTS8;A0A087WUI4;A0A087X1U0;Q15661-2;Q15661;P20231;Q9BZJ3-2;Q9BZJ3	Tryptase alpha/beta-1;Tryptase beta-2;Tryptase delta	TPSAB1;TPSB2;TPSD1
0.00209825	0.718092	-0.622174	-1.47265	-0.103109	0.25959	0.960289	-2.04708	0.591729	-3.54723	-1.5667	-3.91819	0.283378	-1.85866	-2.04127	-0.0794964	-0.354892	-1.49786	-5.80293	-0.768055	-0.208422	0.067528	0.0115171	-1.45868	-0.417891	-1.65888	-0.682555	-1.43119	-0.0227393	0.397232	-0.83486	A0A087WUK0;Q2M2I8-2;Q2M2I8;E9PG46;A0A096LP60	A0A087WUK0;Q2M2I8-2;Q2M2I8;E9PG46	AP2-associated protein kinase 1	AAK1
2.00802	1.84646	0.862809	2.27237	1.65515	2.25466	1.34864	0.959083	-1.26615	2.80285	0.146903	2.67979	0.271969	2.65827	1.32547	0.351323	0.663562	0.550699	0.804376	-0.167385	0.583052	1.77431	0.515303	0.950386	2.07666	1.95327	0.412029	1.45819	1.46533	0.910462	1.74819	A0A087WUK2;O14979	A0A087WUK2;O14979	Heterogeneous nuclear ribonucleoprotein D-like	HNRNPDL
4.17382	3.92221	4.24173	4.45247	4.0725	3.804	3.47255	4.22016	3.75771	2.99938	3.76132	3.26566	3.31334	2.00657	2.88322	3.90933	2.9806	5.13322	2.44432	3.53525	3.37482	3.56953	3.81415	4.52824	3.09696	3.36285	2.59979	3.34477	2.89643	4.24798	3.12749	A0A087WUL0;Q3LXA3;H0YCY6;Q3LXA3-2;I3L252;E9PJG8;E9PQR1	A0A087WUL0;Q3LXA3;H0YCY6;Q3LXA3-2	Bifunctional ATP-dependent dihydroxyacetone kinase/FAD-AMP lyase (cyclizing);ATP-dependent dihydroxyacetone kinase;FAD-AMP lyase (cyclizing)	TKFC;DAK
0.954763	-0.866734	-2.16403	-3.96327	-5.38916	-1.82915	-2.72206	-1.95477	-2.57766	-2.55797	-2.20408	-1.19373	0.189441	-4.87053	-4.8481	-3.59838	-3.38574	-1.06307	-2.82415	-2.12159	-1.67462	-2.06308	-1.33296	-5.15368	-6.77649	-1.58717	0.207882	-2.74272	-4.25015	-5.50738	-2.21284	A0A087WUL4;A0A087WX23;A0A087WXK2;Q86TG7;A0A087WZG9;Q86TG7-2;A0A087WYS2	A0A087WUL4;A0A087WX23;A0A087WXK2;Q86TG7;A0A087WZG9;Q86TG7-2	Retrotransposon-derived protein PEG10	PEG10
1.14398	0.628841	1.29295	1.25351	1.22256	1.11318	2.78363	1.5444	2.05145	-0.928381	-5.48812	-4.30369	1.58717	-5.97623	-0.00426571	-0.879561	0.455063	0.305125	-4.88223	0.116862	0.641238	-0.0818749	-0.464898	0.902358	0.135581	0.687427	1.48243	2.27637	-0.290127	1.41265	-0.0447053	A0A087WUM0;A0A087X1F5;A0A087WYV9;P57105;A0A087WX56;A0A087WTA2	A0A087WUM0;A0A087X1F5;A0A087WYV9;P57105	Synaptojanin-2-binding protein	SYNJ2BP-COX16;SYNJ2BP
4.65438	4.6579	4.27879	4.71391	4.69854	3.91756	5.25444	4.42136	4.66474	2.26287	4.68741	3.97215	3.57844	3.15895	3.80066	4.64175	3.61003	3.46817	4.67494	4.77785	4.28608	3.78594	4.72833	3.38947	3.83923	4.03367	4.10966	1.5594	2.65702	4.61291	3.89886	A0A087WUQ6;P07203;P07203-2	A0A087WUQ6;P07203	Glutathione peroxidase;Glutathione peroxidase 1	GPX1
5.52159	3.12349	5.40402	5.40734	5.30354	5.51804	1.71752	4.585	3.39404	4.40511	2.91953	4.96576	5.03369	5.49066	5.63743	4.70948	5.56513	3.1789	3.98125	5.40439	5.2279	5.75029	4.6622	5.54926	5.43842	5.53281	5.27273	5.75722	5.66412	5.83452	5.68366	E7ETK0;A0A087WUS0;P62847-2;P62847-3;P62847;P62847-4	E7ETK0;A0A087WUS0;P62847-2;P62847-3;P62847;P62847-4	40S ribosomal protein S24	RPS24
1.20545	1.66491	1.91836	0.71512	0.385119	1.58215	1.60578	1.17363	1.23338	-0.607174	0.501974	1.02024	0.632132	0.707227	0.977094	1.25657	0.440289	0.2879	0.37249	0.347879	0.707769	1.19231	0.691431	1.19756	1.64494	2.05742	1.217	1.48291	1.25506	1.56707	1.71015	A0A087WUT6;O60841	A0A087WUT6;O60841	Eukaryotic translation initiation factor 5B	EIF5B
-0.935405	2.34405	-2.87319	0.832586	-6.63092	-4.6851	-0.384638	2.10305	2.99847	1.27499	1.8892	1.0145	-1.89635	-1.28444	0.570462	-5.99185	1.73983	-6.4119	-0.217534	0.196441	-0.173732	0.916364	-1.08862	2.48881	1.59435	2.57602	-0.0879084	1.14024	-5.61288	-0.672408	1.46731	A0A087WV05;Q99417	A0A087WV05;Q99417	C-Myc-binding protein	MYCBP
-1.14335	-3.03827	-1.53022	-2.16532	-2.17104	1.13224	-2.34471	-1.03179	-2.22096	-2.9039	-1.35572	-1.60969	-1.21053	-4.08662	-2.4145	-3.12218	-0.0812603	-1.90407	-2.04776	-1.84736	-0.927762	-2.25357	-2.11071	-2.35408	-3.54702	-1.97038	-1.18142	-0.707552	-1.72167	-2.70558	-3.37186	A0A087WV15;Q16787;Q16787-3;K7EIP4;K7ERM0;A0A075B783	A0A087WV15;Q16787;Q16787-3;K7EIP4	Laminin subunit alpha-3	LAMA3
1.85744	4.85136	4.54974	4.23955	3.49114	2.83381	3.33474	4.06736	3.5191	5.53826	4.66409	5.08867	3.7724	4.63987	4.30771	3.49864	1.70523	1.88799	4.10693	3.51866	4.96463	3.35635	2.92049	3.43787	3.56824	0.425222	2.19296	5.18923	4.01674	2.7628	3.18476	Q5T123;A0A087WV23;Q9H299	Q5T123;A0A087WV23;Q9H299	SH3 domain-binding glutamic acid-rich-like protein 3	SH3BGRL3
2.71367	-6.30761	2.83084	-4.84851	2.60213	-4.80785	-5.25521	-4.40803	0.534329	3.07743	-4.96366	2.43282	-4.75923	2.66664	-3.71122	-2.4398	2.37183	-4.64525	0.505065	-1.71067	-4.23438	0.366645	0.899377	-5.86567	2.60749	0.526026	-0.273601	-7.00305	2.38411	-5.48925	2.61474	A0A087WV46;C9JXA7;Q0VGL1;A0A087X1E5	A0A087WV46;C9JXA7;Q0VGL1;A0A087X1E5	Ragulator complex protein LAMTOR4;Ragulator complex protein LAMTOR4, N-terminally processed	LAMTOR4
-0.0494789	0.388538	0.532503	0.175471	0.0251993	-0.129736	0.238692	-1.38985	0.285035	0.102379	-0.60899	0.217361	-0.826127	-0.227691	-0.491226	-0.126847	-0.233811	0.0384064	0.210671	-1.45373	-0.0374615	-0.717314	-0.949899	-0.366742	-0.48813	-0.454004	-0.0163423	-0.71035	-0.546085	-0.934623	0.000979019	A0A087WV66;P46013	A0A087WV66;P46013	Antigen KI-67	MKI67
2.0242	0.547078	3.08005	2.94995	2.43319	3.21934	2.87088	2.3591	3.14795	0.306248	2.51142	2.55378	2.1234	4.02166	1.20376	1.80972	-6.47294	3.10117	0.639865	2.90641	3.02959	3.25787	2.43189	3.31579	0.307491	-3.33927	3.04201	-3.35514	-0.800494	3.51606	2.50142	J3QS48;I3L295;J3KT75;J3QW43;J3QRD5;Q9H3L2;Q1HDL3;A0A087WV81;O75352-2;O75352;I3L1D2;J3KSI4;I3L4E0;J3KTK8;J3QQZ4;I3L405;I3L261	J3QS48;I3L295;J3KT75;J3QW43;J3QRD5;Q9H3L2;Q1HDL3;A0A087WV81;O75352-2;O75352;I3L1D2;J3KSI4;I3L4E0;J3KTK8;J3QQZ4;I3L405;I3L261	Mannose-P-dolichol utilization defect 1 protein	MPDU1;HBEBP2BPA
-5.61825	-0.719355	-4.0603	-1.33751	-1.91399	-2.02865	-6.15716	0.0240295	-6.19037	-2.43638	-2.03155	-1.91082	-1.48867	-4.36498	-2.60277	-4.08935	-4.13751	-4.22369	-1.11862	-1.27259	-1.8531	-2.95834	-3.47954	-0.509173	-0.257913	-0.11907	-1.05046	-7.47774	-1.91193	-5.6783	-0.645242	A0A087WV97;Q8WU79-2;Q8WU79;Q8WU79-3;X6RCC3	A0A087WV97;Q8WU79-2;Q8WU79;Q8WU79-3;X6RCC3	Stromal membrane-associated protein 2	SMAP2
0.908019	-0.0660735	-0.118814	0.457922	0.879819	0.679326	-0.540743	2.29733	-0.314557	-0.828132	-0.366417	-0.273598	0.52317	1.0347	-1.40982	-0.0876672	-0.130123	0.489013	-0.857723	0.15002	0.0653298	-0.268557	0.335558	0.304445	-1.07861	2.49114	1.3901	0.131895	2.44772	-0.0304704	0.300708	A0A087WVB0;Q9BQ39;A0A087WVC1	A0A087WVB0;Q9BQ39;A0A087WVC1	ATP-dependent RNA helicase DDX50	DDX50
-0.370338	-0.556439	-0.707503	-0.558848	-0.427898	0.0586863	-1.87321	-1.98021	-0.295527	-1.22005	1.82721	0.675761	-0.27484	0.923556	-0.0745517	-0.0617192	-0.570679	-2.10178	0.186983	-0.706314	-0.568442	-1.9696	-1.52219	-0.404049	-1.25277	-2.23443	-0.0626549	-0.602081	0.945402	-1.95645	-1.02171	A0A087WVM4;B7ZM99;Q6UB35;H0Y327;Q6UB35-2;Q4VXM0;Q5JYA8;Q5JYA3;Q4VXV2;Q4VXM1	A0A087WVM4;B7ZM99;Q6UB35	Monofunctional C1-tetrahydrofolate synthase, mitochondrial	MTHFD1L
4.61536	4.60028	4.72788	5.04217	5.00081	4.90948	5.15807	5.01015	4.89551	5.03521	5.06803	5.11582	5.12712	4.85459	5.32392	5.53729	5.54288	5.4133	5.56643	5.82719	5.01678	5.29218	5.28092	5.71679	5.49109	5.53686	5.5238	4.71892	5.64061	5.44741	5.01987	A0A087WVQ6;Q00610-2;Q00610;J3KS13;P53675-2;P53675;A0A087WX41;K7EJJ5;J3KSQ2;J3KRF5;J3QL20;A0A087WV74;A0A087WXH4;F5H5N6	A0A087WVQ6;Q00610-2;Q00610	Clathrin heavy chain;Clathrin heavy chain 1	CLTC
1.74065	1.18854	1.6086	2.50898	0.98467	1.87827	1.16938	0.636539	0.691624	1.27591	2.87292	1.42729	1.40917	0.136093	-0.167942	1.2622	1.15113	1.61846	-0.290128	1.59907	1.20716	1.74504	2.42057	1.99261	1.76461	1.45295	0.705614	3.08709	1.53708	1.8579	-0.312732	A0A087WW40;Q9Y371;Q9Y371-2;Q9Y371-3	A0A087WW40;Q9Y371;Q9Y371-2	Endophilin-B1	SH3GLB1
-4.02662	-5.3928	-3.35512	-0.137084	-4.08582	-2.96917	-6.19435	-6.15516	-4.12677	-4.34257	-3.95422	-3.3896	-2.41914	-2.9984	-5.93577	-3.86764	-2.08634	-0.783793	-4.73125	-0.12187	-3.81025	-1.31987	-0.640157	1.19814	-3.49559	0.0859599	-2.24202	-4.89572	-3.2124	-0.21736	-2.35194	A0A087WW58;Q9C0D9;C9JAG1	A0A087WW58;Q9C0D9;C9JAG1	Ethanolaminephosphotransferase 1	EPT1
1.37395	-1.10871	-0.211817	1.43713	3.45687	0.883128	-1.04334	2.89426	2.33003	6.72993	8.37794	5.51943	5.66129	7.59598	5.43437	5.39067	5.01644	3.53935	5.98262	3.45752	4.23848	-0.0130315	3.45941	3.87037	4.28483	2.87905	1.56748	3.8137	3.46527	-2.03574	3.32425	A0A087WW89	A0A087WW89		IGHV3-72
0.714632	-0.355771	-1.41786	-0.696056	0.00782655	-1.60583	-1.73807	0.478787	0.130579	-0.571018	1.80849	-0.0803186	0.158604	-5.51297	-1.40879	-0.138278	-0.764054	-2.04776	-2.17969	0.212419	-0.242437	-1.48393	-0.0355342	-0.524865	-3.15471	-2.97029	-0.838732	-0.321401	-1.8381	-0.263849	0.395342	A0A087WWF6;P49005;F8W8R3;C9JLE1;C9IZD2;C9J8Z7;C9JHC7;H7C1B3	A0A087WWF6;P49005;F8W8R3;C9JLE1;C9IZD2;C9J8Z7	DNA polymerase delta subunit 2	POLD2
-3.47023	-1.33508	-4.40171	-3.46161	-3.45759	-1.07612	-2.87148	-4.89324	-4.77911	-3.6502	-1.8968	-4.36717	-3.13005	-1.93593	-7.21004	-2.79368	-2.1483	-2.60172	-2.24178	-0.512143	0.228703	-0.794249	-4.38928	-1.67293	-1.57585	-2.24568	-2.74403	-4.44907	-4.27219	-2.77418	-2.65649	A0A087WWM1;A0A087X2A4;P15941-4;P15941-3;P15941;P15941-2;A0A087WVJ0;P15941-7;P15941-17;P15941-11;P15941-8;B1AVQ7;A0A087X0L2;P15941-15;P15941-6;A6ZIE4;A6ZIE3;P15941-16;P15941-13;P15941-10;A0A087X061;A0A087WZZ6;Q7Z536;P15941-5	A0A087WWM1;A0A087X2A4;P15941-4;P15941-3;P15941;P15941-2;A0A087WVJ0;P15941-7;P15941-17;P15941-11;P15941-8;B1AVQ7;A0A087X0L2;P15941-15;P15941-6	Mucin-1;Mucin-1 subunit alpha;Mucin-1 subunit beta	MUC1
-1.1885	-1.0268	-2.31252	-2.62848	-1.9437	-0.177864	-0.394835	-1.62866	-1.23583	-3.48927	-1.97791	-3.00771	-2.24603	-0.425585	-1.55184	-3.14947	-2.78731	0.0933909	-2.35528	-7.9892	-0.0231547	-0.390162	-1.18202	-1.42962	-0.00345635	-2.74103	-1.6219	-0.131258	-4.03158	0.809899	-6.1768	A0A087WWS1;Q96FV9;Q96FV9-2;R4GMN4;A0A087WY84;J3KT14;R4GN58;J3KRD7;J3QQZ3	A0A087WWS1;Q96FV9	THO complex subunit 1	THOC1
1.47815	0.0642353	1.11312	0.625444	0.730747	1.34348	1.23689	0.135337	1.57145	1.05827	0.0348729	2.23421	3.10824	1.86962	1.91083	2.145	1.9655	1.08125	1.29637	0.0222866	0.376509	1.11959	0.927004	0.0156153	1.10512	-0.155446	0.361377	1.2135	-1.70127	0.184278	0.465375	A0A087WX08;Q9UEY8-2;Q9UEY8	A0A087WX08;Q9UEY8-2;Q9UEY8	Gamma-adducin	ADD3
1.82579	2.15746	2.38303	1.42422	1.84093	1.39318	2.62594	2.10173	1.77882	0.543114	0.411135	-0.185024	2.18473	-0.201213	1.08043	3.2599	-0.474877	2.81212	4.37722	2.08568	1.29509	2.00262	3.21121	3.38064	0.470642	0.622112	0.30719	1.02282	1.49832	2.08279	0.182053	A0A087WXC5;E7ESZ7;O95299;O95299-2;H7C2W5;H7C1Y7;H7C2X4;C9J6X0;Q8N1B9	A0A087WXC5;E7ESZ7;O95299;O95299-2	NADH dehydrogenase [ubiquinone] 1 alpha subcomplex subunit 10, mitochondrial	NDUFA10
1.48509	1.38167	0.0746148	-0.36611	1.62849	-0.571913	-0.848652	-0.751675	0.842937	1.41048	-0.601478	0.789516	0.513804	0.126572	0.324555	-3.43024	-1.08335	-1.78472	-0.159627	0.766287	-1.19818	0.691863	-0.0200801	-0.00692021	0.0505278	-0.0927717	0.64723	1.30047	-0.285611	-1.1018	0.362539	A0A087WXI2;Q9Y6R7;A0A087WUZ2	A0A087WXI2;Q9Y6R7	IgGFc-binding protein	FCGBP
-2.15434	-1.46199	-2.20122	-1.9427	-2.81841	-0.648174	-1.14381	-1.74816	-0.911582	-0.272521	-0.986892	-0.562874	-1.99595	-0.50447	-0.311905	-1.46274	-1.49268	-2.3123	-2.1557	-2.55336	-0.661199	-1.03473	-2.24902	-1.52783	-2.5489	-1.86835	-2.14362	0.472458	-0.412725	-1.99678	-3.65105	A0A087WXK9;Q15643;H0YJ97;H0YJI2;G3V4R7	A0A087WXK9;Q15643;H0YJ97	Thyroid receptor-interacting protein 11	TRIP11
-4.11972	-2.03218	-2.11926	-2.26458	-5.67709	2.54636	-3.32965	-3.78004	-4.52943	-3.91374	2.45634	0.836878	1.42568	1.4736	1.53622	-1.88291	1.06959	0.972059	-0.674008	-1.75453	-3.26965	-3.27205	-0.343632	-3.35045	-4.92245	-2.43248	-2.88687	0.624263	-1.02166	-1.40275	-3.12076	A0A087WXL6;B7Z879;Q9H270;A0A087X2J4	A0A087WXL6;B7Z879;Q9H270	Vacuolar protein sorting-associated protein 11 homolog	VPS11
5.06673	6.71953	5.33728	6.59328	6.64042	6.92153	5.57095	7.77722	6.82237	10.4712	10.762	9.90842	8.3848	10.3959	9.39776	9.53804	9.72223	9.05091	9.02654	7.48438	7.17278	7.27326	7.06802	7.8399	8.77596	6.88256	7.50443	6.97154	8.22467	7.15623	8.30269	A0A087WXL8;A0A075B6N8;A0A087WVW2;P01860;P01743	A0A087WXL8;A0A075B6N8;A0A087WVW2;P01860	Ig gamma-3 chain C region	IGHG3
5.01457	6.14154	3.57775	5.51825	5.53534	4.0386	4.75634	5.39302	5.38642	4.77932	4.76231	4.68667	4.79008	4.10252	4.31026	4.31295	4.29611	4.76699	5.87842	4.42985	3.76286	3.81643	5.03553	6.81376	4.34034	5.15326	5.39674	4.34572	4.22476	5.7908	4.48757	A0A087WXM6;J3QQT2;J3KRX5;P18621;P18621-3;J3QLC8;P18621-2;J3KRB3;A0A087WWH0;J3QS96;A0A087WY81;J3KSJ0	A0A087WXM6;J3QQT2;J3KRX5;P18621;P18621-3;J3QLC8;P18621-2;J3KRB3;A0A087WWH0;J3QS96	60S ribosomal protein L17	RPL17
0.670417	1.81712	1.83932	0.130799	2.26883	0.58833	2.07779	0.298709	1.88064	0.241405	1.10887	1.68479	2.4298	1.56882	1.67869	1.56042	1.02354	3.63701	0.980416	2.29108	-2.30981	-0.618057	2.83284	-1.09785	-0.417454	-1.73385	1.84956	4.21142	1.29112	2.54876	0.936785	A0A087WXM8;P50895;K7ENU8	A0A087WXM8;P50895;K7ENU8	Basal cell adhesion molecule	BCAM
-1.42017	0.385015	1.37842	0.828975	-0.0994644	0.779628	0.937354	-3.43625	1.27954	-4.76231	-1.68149	1.00057	-0.885297	0.402696	0.042211	-0.16604	-4.89242	-4.86145	0.738801	-0.123486	0.152722	-1.80608	1.08844	0.858445	-1.41035	-1.10825	-5.94319	-2.71352	-0.358116	1.2658	-0.189714	F5H1Z6;F5H8H3;A0A087WXR2;Q9Y365;F5GY11;F5H8G1;F5GWK5;F5H0V7;H0YFF3;H0YH17;H0YGA9;F5GY07;F5H5A8;H0YGN8;F5H3G8	F5H1Z6;F5H8H3;A0A087WXR2;Q9Y365;F5GY11;F5H8G1;F5GWK5;F5H0V7;H0YFF3;H0YH17;H0YGA9	PCTP-like protein	STARD10
-0.859323	-0.505526	-1.39234	-3.64648	-3.52066	-3.81095	1.75396	-4.21297	-2.41313	-4.08421	-5.89803	-2.81069	-4.24087	-2.2918	-3.10003	-5.40325	-2.50452	-5.88352	-1.60501	-5.28359	-3.93842	-2.9909	1.06093	-0.420557	-6.32132	-7.60874	-3.11548	-1.99048	-5.63417	-0.799137	-1.65912	A0A087WXT7;Q86XN6-2;Q86XN6;A0A087WXU7;Q6IQ01;M0R099;M0R1T0;M0R183;C9K0H2;M0QZG9;M0R3A5;L0R8M2;M0QXZ2;F8WAL3;M0R287;M0R0P3;M0R327;M0R367;M0R085;F8WEZ9;Q8WV37;Q3MIS6;Q86XN6-3;M0R0M5;F5H026;E7EWC5;J3QSS9;M0QXU9;A0A087WV98;Q6PDB4-2;Q9HCG1-2;P52744;P52744-2;Q86V71	A0A087WXT7;Q86XN6-2;Q86XN6;A0A087WXU7;Q6IQ01	Zinc finger protein 761	ZNF761
-0.288179	-1.34789	-1.57731	-0.569644	-1.3506	-0.344281	0.0354164	-0.268133	-2.69373	0.0153332	-0.780624	-1.61194	-0.467629	-1.26025	-1.50809	-0.566978	-1.66115	-4.19541	-0.152423	1.08629	3.14726	-0.81922	-7.33716	-0.135535	-0.853957	-0.746	-0.649745	2.08161	-1.08868	0.183738	-1.20392	A0A087WXU0;Q9NWS8;Q9NWS8-2;Q5SZ82	A0A087WXU0;Q9NWS8;Q9NWS8-2;Q5SZ82	Required for meiotic nuclear division protein 1 homolog	RMND1
-0.758041	0.243835	-6.79901	2.78771	2.15746	-6.02806	-1.09256	-1.35504	0.158696	-0.214961	-4.15239	-5.98159	1.58452	-1.88549	-0.337749	0.355464	-5.00869	-1.83519	-0.827561	0.385368	-2.15955	-2.47859	-2.11786	-6.08295	-6.29626	-3.04532	-0.418711	0.237785	-3.20919	0.0881494	-1.12446	A0A087WXZ3;Q9Y5A9;Q9Y5A9-2;S4R3J8;S4R3V3	A0A087WXZ3;Q9Y5A9;Q9Y5A9-2	YTH domain-containing family protein 2	YTHDF2
1.02605	2.46919	2.47865	0.985731	0.774409	2.23458	0.453999	0.84098	2.10955	1.44304	2.21889	1.02864	0.0123228	1.91294	1.37437	0.777244	1.4134	-0.167743	0.225847	2.01429	1.38823	2.80126	1.69484	2.02203	-0.554129	3.38991	3.12456	3.02374	2.72461	0.597172	1.3584	A0A087WY43;P06493;P06493-2;A0A087WZZ9;E5RIU6	A0A087WY43;P06493;P06493-2;A0A087WZZ9;E5RIU6	Cyclin-dependent kinase 1	CDK1
2.63428	0.448721	3.75097	2.96451	2.79241	4.26584	2.48053	2.0493	2.76772	-2.63104	-6.94566	3.10498	1.60988	3.73298	-1.7119	1.89029	-2.38912	-0.638132	2.22185	-6.75501	2.92357	-2.33654	0.810018	2.56071	0.876578	1.32623	2.7016	-3.97086	2.98025	-0.660325	-1.67701	A0A087WY55;Q9NP79;Q5TGM0;Q9NP79-2	A0A087WY55;Q9NP79;Q5TGM0;Q9NP79-2	Vacuolar protein sorting-associated protein VTA1 homolog	VTA1
3.18564	4.08931	3.76214	3.78156	3.28901	3.79761	2.91318	3.59346	3.55576	3.41287	4.21068	3.5736	4.02609	2.73112	3.35556	3.6826	4.21084	3.73563	4.09418	3.78646	4.02672	3.25495	3.9025	3.2645	3.87951	3.93022	4.06888	5.16787	3.87787	3.57445	3.6061	A0A087WY71;Q96CW1-2;Q96CW1;E9PFW3;C9JJ47;C9JGT8;C9JJD3;C9JTK4;C9JPV8;H7C4C3	A0A087WY71;Q96CW1-2;Q96CW1;E9PFW3;C9JJ47	AP-2 complex subunit mu	AP2M1
2.06921	2.64539	1.26894	2.66356	2.45605	2.09962	3.18605	2.62372	2.88794	1.86036	3.24381	1.90122	1.17664	2.66606	3.28077	1.92914	3.54625	2.11479	2.24632	2.06316	3.04207	0.787359	2.45942	1.91209	2.68766	3.04779	3.06524	2.22172	1.68583	1.3747	0.771125	A0A087WYD6;Q03519;E7ENX8;Q03519-2	A0A087WYD6;Q03519;E7ENX8;Q03519-2	Antigen peptide transporter 2	TAP2
0.537684	0.770707	-2.19435	1.43723	-3.06972	-4.35776	2.3024	-1.29959	1.5034	-0.0353628	-7.17578	-1.47914	-0.0723533	0.455744	-0.21779	0.340202	-2.67144	-0.144231	-5.53549	-1.44023	-0.0328803	-1.29173	0.0118431	-0.277868	-4.12122	-0.0315081	-0.886515	0.467954	-1.91913	0.832051	-5.91073	A0A087WYF7;Q6UXV4;A0A087WUX8	A0A087WYF7;Q6UXV4;A0A087WUX8	MICOS complex subunit MIC27	APOOL
0.348549	-0.519522	-2.72583	-0.96013	-2.13342	-4.00431	0.812747	0.657626	-0.880056	-0.740819	-2.05152	-0.847359	0.874214	-0.644183	-1.11118	-0.273751	0.321262	-1.04947	-0.629118	-0.863659	0.228839	0.38866	-1.39374	-1.48007	0.899502	-0.791822	-0.514633	-1.77426	-0.823608	-1.36784	-1.53409	A0A087WYN9;Q7Z478;H0Y8L1	A0A087WYN9;Q7Z478	ATP-dependent RNA helicase DHX29	DHX29
3.86936	5.40737	3.4798	3.82806	3.61903	1.72239	3.41457	3.80875	3.49466	4.51359	2.56955	4.14826	2.83941	4.92615	3.26806	2.70923	3.55631	2.28976	2.82545	3.76787	2.98315	3.24254	3.05561	2.96606	3.76904	2.52883	4.86603	4.573	3.31799	4.83805	2.25124	A0A087WYP2;Q8IZQ5;H0YE28;H3BV83	A0A087WYP2;Q8IZQ5;H0YE28	Selenoprotein H	C11orf31;SELH
4.59595	4.14194	3.91918	3.93763	4.1431	3.58604	3.53488	5.18198	5.49672	7.62711	8.056	6.70396	6.53786	7.19554	5.99905	6.97213	6.66159	6.08015	7.22334	4.69437	5.69639	4.55078	5.1213	4.71119	6.0989	4.11603	5.30666	5.50624	5.0014	3.6279	5.83188	A0A087WYR4;A0A087WWC9;A0A087WXC3;A0A087WWU7;A0A087WYN7;A0A087WWT5;A0A087WU42;A0A087X2A1;A0A087WX49;B9A064;A0A075B6K8;P0CG04;A0A075B6K3;A0A087WZW9;P01709;P01707	A0A087WYR4;A0A087WWC9;A0A087WXC3;A0A087WWU7;A0A087WYN7;A0A087WWT5;A0A087WU42;A0A087X2A1;A0A087WX49;B9A064;A0A075B6K8;P0CG04	Immunoglobulin lambda-like polypeptide 5;Ig lambda-1 chain C regions	IGLL5;IGLC1
3.6139	4.12176	3.93995	4.84241	4.65424	4.25624	3.70264	4.81649	3.41584	3.74452	-1.50906	3.80793	3.68822	3.0206	3.11657	3.3315	3.71083	3.22527	5.32299	4.4237	3.9055	3.15174	4.53834	3.67739	3.65222	4.39312	4.56025	2.56727	3.93432	3.01717	4.50608	A0A087WYT3;Q15185-4;Q15185;Q15185-3;B4DDC6;Q15185-2	A0A087WYT3;Q15185-4;Q15185;Q15185-3;B4DDC6	Prostaglandin E synthase 3	PTGES3
0.871991	-0.960738	0.439986	-0.00409053	0.280032	0.640308	-0.756674	-1.20179	-0.876277	0.532204	-0.628419	1.16907	-0.19556	0.744332	0.743992	1.16825	-0.537516	1.32658	0.711997	-1.09343	-0.292215	0.238551	-0.337975	0.450084	0.452753	-0.192256	-4.5623	-2.47931	0.517417	0.0433423	0.273638	A0A087WYU1;Q9Y5X1;A0A087WVE4;A0A087WZW2	A0A087WYU1;Q9Y5X1	Sorting nexin;Sorting nexin-9	SNX9
-6.55262	-5.33552	-2.5013	-2.31264	-3.74816	-2.78262	-3.08227	-3.73627	-4.19106	-4.48502	-3.7235	-3.71302	-3.20232	-2.7773	-3.78442	-3.9603	-4.2969	-3.73069	-3.26823	-4.87685	-2.64052	-3.03357	-3.89008	-5.27867	-3.40403	-3.76216	-2.93106	-3.08866	-3.63022	-4.78546	-3.78091	A0A087WYX8;Q14CM0	A0A087WYX8;Q14CM0	FERM and PDZ domain-containing protein 4	FRMPD4
1.5507	1.19713	-0.471374	1.88244	1.72015	-0.885651	1.27894	1.03753	1.77687	1.54639	0.682291	1.6114	2.59865	-1.30671	0.578791	1.76159	2.01843	1.21617	1.58142	0.0321625	-0.316795	-0.589354	-0.31913	-0.998606	-2.75931	-1.1234	1.18781	-1.04983	0.818452	0.222699	0.310025	A0A087WYY1;Q9Y646;E5RH35;E5RJZ7;E5RJP8;E5RJA8	A0A087WYY1;Q9Y646;E5RH35;E5RJZ7;E5RJP8;E5RJA8	Carboxypeptidase Q	CPQ
1.99111	1.75924	2.05747	2.1952	1.79017	2.02106	0.867972	1.37355	1.16276	0.0676937	-0.11266	0.639048	1.38751	-0.146511	-0.104955	0.273028	0.807768	-0.592252	0.0143436	0.975978	-0.00618046	1.00179	0.545912	0.798867	1.66027	1.92824	1.48074	3.2441	1.47322	1.52245	1.10449	A0A087WZ13;E9PAU2;Q8IY67-2;K7EKR9;Q8IY67-3;K7EQG2	A0A087WZ13;E9PAU2;Q8IY67-2	Ribonucleoprotein PTB-binding 1	RAVER1
-4.9116	-3.08157	-2.70022	-5.36194	-2.7823	-2.86461	-3.15233	-3.49193	-2.17294	-3.37532	-1.9239	-3.39626	-4.16853	-3.45592	-4.23105	-2.2883	-5.63987	-4.66384	-0.959902	-0.787685	-1.94993	-5.9748	-1.02895	-1.5376	-4.42121	-5.26488	-2.16594	-0.225273	-2.29415	-0.793604	-6.57242	A0A087WZ62;Q9H6U8;Q9H6U8-3;Q9H6U8-2;Q9H6U8-4;H0YCW6;A0A087WTZ3;A0A087WZY8;A0A087WX16;A0A087WV58	A0A087WZ62;Q9H6U8;Q9H6U8-3;Q9H6U8-2;Q9H6U8-4;H0YCW6	Alpha-1,2-mannosyltransferase ALG9	ALG9
-2.94375	-1.67731	-7.67233	-3.30448	-2.28463	-6.20262	-4.21624	-5.99258	-6.7218	-3.5369	-1.40485	-2.77479	-5.4456	-2.34636	-1.77579	-3.69033	-3.18432	-4.4592	-3.60813	-4.44813	-7.31737	-4.45282	-4.19597	-2.57564	-3.34783	-2.69665	-5.1488	-3.06109	-4.77496	-3.60984	-4.2612	A0A087WZ74;Q86UE8-3;Q86UE8-2;Q86UE8;J3QLK5;J3QS44;J3KRK0;J3KT82;J3QQN4	A0A087WZ74;Q86UE8-3;Q86UE8-2;Q86UE8;J3QLK5;J3QS44;J3KRK0	Serine/threonine-protein kinase tousled-like 2	TLK2
-0.701219	-0.248155	0.31733	-0.862839	2.18306	-0.794392	-1.0818	-0.548265	0.665936	0.674175	-0.586492	-0.389622	-0.309761	-0.342543	0.0587918	0.212404	-0.197803	0.0818051	0.162496	0.376361	-0.774016	-0.659285	-0.299583	1.73869	2.10068	-0.152308	0.747556	0.565962	0.131904	-1.01291	0.817682	A0A087WZE4;P02549-2;P02549;V9GY79	A0A087WZE4;P02549-2;P02549	Spectrin alpha chain, erythrocytic 1	SPTA1
1.00078	0.613689	2.16261	2.52518	1.7437	3.74522	3.20653	0.9216	3.06775	3.83797	4.12043	4.05043	3.20934	4.28498	3.68745	3.79744	3.19932	3.7822	3.83626	4.04821	4.77908	4.49469	4.6584	4.32955	3.15567	1.57509	4.60323	2.42123	3.37843	4.7867	4.09572	A0A087WZH7;P29966	A0A087WZH7;P29966	Myristoylated alanine-rich C-kinase substrate	MARCKS
0.684883	-0.37814	0.486387	-0.134546	0.866554	-0.407226	-0.502333	0.346564	0.247335	-1.29264	-2.21762	-0.636359	-3.82429	-0.0387975	-0.657181	1.99461	-2.5494	-0.160861	1.28333	-0.964539	0.0461278	0.747114	1.44206	0.526233	1.18559	0.86507	0.201038	-5.44177	-0.8771	-0.668666	0.594071	D6RHI9;A0A087WZM2;O00584;D6REQ6;H0YAE9;A0A087WWI1;O00584-2;J3QQ64	D6RHI9;A0A087WZM2;O00584;D6REQ6;H0YAE9	Ribonuclease T2	RNASET2
0.563303	3.18153	3.01173	3.30226	3.09616	2.39356	3.55801	2.54616	2.46661	2.41547	1.95931	1.87828	2.68451	3.02545	1.36692	2.38782	2.90368	2.05231	2.65259	1.72728	1.59794	0.823043	2.21592	2.50933	2.74883	3.25666	1.86855	2.04291	1.52599	2.42733	-0.152057	A0A087WZN1;O43837;A0A087X2E5;O43837-2;O43837-3	A0A087WZN1;O43837;A0A087X2E5;O43837-2	Isocitrate dehydrogenase [NAD] subunit, mitochondrial;Isocitrate dehydrogenase [NAD] subunit beta, mitochondrial	IDH3B
2.81852	4.03626	3.01383	4.60619	3.18265	2.78368	3.77884	3.49173	3.26142	2.22293	1.22793	2.25512	2.18719	2.63477	2.37517	1.54895	2.07222	1.38027	1.25177	4.2091	4.01959	1.79313	3.63778	5.62306	1.185	5.36608	4.78139	2.77686	3.62568	4.24475	2.73289	D6R9P3;D6RD18;D6RBZ0;A0A087WZV1;Q99729-3;Q99729-2;Q99729-4;Q99729	D6R9P3;D6RD18;D6RBZ0;A0A087WZV1;Q99729-3;Q99729-2;Q99729-4;Q99729	Heterogeneous nuclear ribonucleoprotein A/B	HNRNPAB
3.97408	4.98154	3.57567	5.35715	3.9128	4.68668	3.40774	6.44345	5.14034	8.16011	9.95725	8.15327	7.71907	9.14178	8.13176	9.33982	7.03072	7.62093	10.1396	5.29665	4.68856	5.16166	5.91044	3.43035	7.0184	4.87234	6.21229	5.51528	5.27624	4.26783	6.68358	A0A087WZW8;A0A087WUS2;P04433	A0A087WZW8		IGKV3-11
-0.0632054	-0.211535	-1.03217	-0.212725	0.525317	-0.553172	-0.256161	0.318781	-4.36811	-2.48355	-0.789091	-1.25165	0.326744	-1.52638	-0.951383	-0.0787014	-0.843306	-0.669692	-0.0360942	-3.23917	-3.34197	-1.9559	-3.00459	-3.81581	-1.65065	-4.88365	-4.88237	-2.8117	-4.15635	-4.98687	-1.79057	F5H3Q5;A0A087WZY5;F5H851;A8MXH5;Q14031-2;Q14031	F5H3Q5;A0A087WZY5;F5H851;A8MXH5;Q14031-2;Q14031	Collagen alpha-6(IV) chain	COL4A6
-3.41651	-5.31303	-3.46361	-4.25356	-0.467498	-6.9461	-4.56959	-0.0678306	-4.17256	-5.69314	-0.87166	-1.59795	-2.21882	0.32268	-2.21794	-3.65125	-2.30598	-2.2615	-4.02214	-3.30615	-3.81936	-3.59293	-4.27957	-3.7267	-6.10273	-3.99854	-3.41796	-0.932434	-4.41527	-2.97892	-3.47456	J3KPF9;A0A087X011;E9PES4;Q9Y496;H7C2F6;C9J9X2;Q5JRK0	J3KPF9;A0A087X011;E9PES4;Q9Y496	Kinesin-like protein;Kinesin-like protein KIF3A	KIF3A
3.12969	3.51675	2.52733	2.6577	3.42184	3.52227	3.41149	2.84199	3.55629	2.72575	3.51081	1.89767	2.91492	3.32839	3.65719	2.99486	3.76517	3.48452	3.13846	3.7629	4.19088	4.11907	4.0571	4.25946	3.48559	3.40503	3.83947	4.29165	4.75957	4.49781	3.18006	A0A087X054;Q9Y4L1;E9PJ21;A0A087WWI4;K7EQK2;Q9Y4L1-2;J3KTF1;J3QL06;Q9BST8;J3QQH7;J3QLE9;A0A087X214;A0A087WW13;D3DSV6;Q9BXT5	A0A087X054;Q9Y4L1;E9PJ21;A0A087WWI4;K7EQK2;Q9Y4L1-2	Hypoxia up-regulated protein 1	HYOU1
4.20129	4.88541	3.75531	4.76075	4.27584	4.22126	2.79817	6.1961	4.60662	8.394	9.03776	8.01418	7.2859	8.35924	7.53831	7.43266	7.16306	6.48864	7.82792	4.63985	5.22615	5.31881	6.2235	4.50835	7.44693	4.63273	5.9844	6.54796	6.73588	3.96159	6.77063	A0A087X079;A0A087WYC5	A0A087X079;A0A087WYC5		IGHG1
-2.06719	-4.11739	-1.39066	-0.976395	-0.231126	0.309119	-0.572903	-6.59426	-0.72526	0.512627	1.41654	0.394573	0.738775	-1.41409	0.580314	3.4957	1.87023	-2.90663	-0.117573	2.86862	1.95451	0.0201078	0.310323	0.978692	1.07035	-2.03683	0.916741	-0.0348413	1.26454	1.44067	0.0095896	A0A087X0C8;E7EV01;O15484	A0A087X0C8;E7EV01;O15484	Calpain-5	CAPN5
-0.902563	-0.846657	-0.168574	0.190963	-0.873301	-0.326275	-0.0023632	-0.821865	-0.359269	-0.0167124	-1.15311	-0.834681	1.72878	-0.966135	-3.15125	-0.593895	-0.296882	1.61904	-0.492653	-0.524685	-1.57182	-1.15498	-0.952612	-0.65657	0.171292	0.0596708	-0.282622	5.61991	-1.55055	-0.661388	0.105099	A0A087X0H9;Q5T8P6-4;E2PSN0;Q5T8P6-6	A0A087X0H9;Q5T8P6-4	RNA-binding protein 26	RBM26
1.01307	1.30068	1.21895	1.05028	1.49026	0.200223	1.96917	0.922112	1.48968	2.71799	3.21572	2.7613	4.1407	3.44815	4.23743	3.99962	4.2357	4.4315	4.11146	1.75631	2.02297	0.12554	1.21558	0.431484	1.78517	0.857595	1.8404	-0.30194	2.45795	-0.895066	1.07206	A0A087X0K0;P39059	A0A087X0K0;P39059	Collagen alpha-1(XV) chain;Restin;Restin-2;Restin-3;Restin-4	COL15A1
-1.30601	-2.02306	-4.08074	-4.01425	-5.66833	-1.97481	-1.96182	-2.50487	-1.93623	-1.5016	-4.48017	-0.392443	-2.70591	-0.900228	-4.21672	-4.81734	-2.47865	-0.72802	-3.85234	0.912025	-1.76403	-0.616759	0.194263	-0.548928	-7.34378	-3.61435	-1.5077	-4.24973	-3.65607	-5.53886	-3.84875	A0A087X0M0;Q7Z5L2-2;Q7Z5L2;Q7Z5L2-3	A0A087X0M0;Q7Z5L2-2;Q7Z5L2;Q7Z5L2-3	Coiled-coil domain-containing protein R3HCC1L	R3HCC1L
-2.54539	-2.97558	-0.998404	0.284898	1.10179	-3.08883	0.740342	-2.23827	-1.01642	-1.81522	-0.492055	-3.16118	-0.553661	-1.22789	-0.180039	0.146456	2.31659	-0.0325292	-2.98703	-1.49598	-0.185334	-1.87881	-2.29129	-3.09794	-1.76579	-0.896555	0.00994516	-0.378561	-1.78359	-2.38775	-0.198247	A0A087X0M4;Q9BWU0;A0A087WWF4;H7C256	A0A087X0M4;Q9BWU0	Kanadaptin	SLC4A1AP
-5.12701	-3.7061	-2.02416	-6.62329	-4.78055	-3.05925	-4.5402	-5.81632	-3.8622	-1.91189	-5.71809	-2.51031	-5.78231	-3.04079	-2.02786	-4.09254	-2.46031	-4.50256	-2.39971	-2.56536	-2.66988	-5.94576	-8.31595	-3.24296	-1.65608	-4.54769	-3.4188	-5.67405	-4.32082	-0.547852	-3.63262	A0A087X0P0;Q02224-3;Q02224-2;Q02224;D6RBW0	A0A087X0P0;Q02224-3;Q02224-2;Q02224;D6RBW0	Kinesin-like protein;Centromere-associated protein E	CENPE
-3.31379	-0.104393	-6.10014	-1.64325	-1.61969	-1.30729	0.294735	-2.77397	-0.937966	-2.40808	-5.63115	-1.01726	-1.58245	-5.32238	-0.746967	-0.338849	-2.4618	-0.0226649	-2.01275	-0.985388	-1.81584	-4.65401	-1.19054	-1.30599	-2.46842	-0.685051	-2.03182	-2.46569	-0.890375	0.903891	-0.224232	A0A087X0Q1;Q7Z739;A0A024R7W5;A0A087WY31;A0A087X0C3;S4R373	A0A087X0Q1;Q7Z739;A0A024R7W5;A0A087WY31	YTH domain-containing family protein 3	YTHDF3
0.883471	-0.593685	1.33177	1.63412	0.923791	1.23886	-5.35569	-0.666744	1.01475	-1.83425	-3.58748	-4.17925	-3.65271	-0.845365	-5.70881	-2.96933	-4.60053	-4.70391	-4.64526	-1.10825	1.0377	1.66057	1.93165	-4.22639	1.25255	-1.11053	1.66672	-2.19606	-0.86214	-5.9749	-0.180475	A0A087X0R0;O15550;F5H6S1;F8W8R6;F5H5V6;A0A096LPD8;F5H3N7;A0A087X2I9;A0A087X0Y2;F5H8B4;O14607-2;O14607-5;O14607-3;O14607;O14607-4;H0Y6I7;H0Y5J3;A0A087X248;F5GWV3;A0A087WUN6;H0Y6V5;A6NCS7;H7C1F1	A0A087X0R0;O15550;F5H6S1;F8W8R6;F5H5V6;A0A096LPD8;F5H3N7;A0A087X2I9;A0A087X0Y2;F5H8B4;O14607-2;O14607-5;O14607-3;O14607;O14607-4;H0Y6I7;H0Y5J3;A0A087X248;F5GWV3	Lysine-specific demethylase 6A;Histone demethylase UTY	KDM6A;UTY
2.62687	2.64492	2.095	2.25216	2.97374	2.47747	1.92413	3.06436	2.12671	3.03199	3.14357	3.0711	2.64415	2.83237	2.39007	1.67288	3.22813	4.23827	2.65375	1.95989	2.73524	2.12776	2.66443	1.14928	0.442614	1.47284	2.67466	4.36625	1.96799	1.87707	-6.73257	A0A087X0R6;Q9UMY4-2;Q9UMY4;Q9UMY4-3	A0A087X0R6;Q9UMY4-2;Q9UMY4;Q9UMY4-3	Sorting nexin-12	SNX12
4.92451	4.91335	6.77414	6.27961	5.25064	5.52631	5.61158	7.10885	5.72036	8.45285	9.98294	8.99481	9.17301	8.36444	9.31218	9.38768	10.2993	9.82595	10.8784	7.04822	5.87835	5.32852	6.56939	5.17755	7.47858	4.78906	6.57471	7.15906	6.87124	5.13648	6.70188	A0A087X0S5;P12109	A0A087X0S5;P12109	Collagen alpha-1(VI) chain	COL6A1
-1.95345	-1.93562	-0.390653	-0.27618	-0.207878	0.575802	-1.59373	0.553099	-0.875237	-1.13285	-0.605464	0.41759	-1.55309	-0.373994	0.590584	-1.80052	-5.28543	0.185735	0.534863	0.576047	0.393843	-0.907281	0.0411537	0	-0.697121	2.77598	2.29002	0.260804	-2.48007	0.290665	-1.61973	A0A087X0V5;P29728-2;P29728;F8W1C5;P29728-3;F8VPI5	A0A087X0V5;P29728-2;P29728	2-5-oligoadenylate synthase 2	OAS2
3.05605	2.5795	2.05288	2.70129	2.12896	1.63949	2.35245	2.17257	2.33383	1.42817	0.136383	1.517	2.64364	1.72255	2.07339	2.52908	2.72421	2.34117	2.97895	2.0136	1.40033	1.32771	1.76711	1.83821	0.962988	2.2196	1.80696	-0.630465	-0.75744	1.66224	1.51415	A0A087X0W7;Q86TX2;A0A087WT95;P49753;G3V4F2;P49753-2	A0A087X0W7;Q86TX2;A0A087WT95;P49753;G3V4F2;P49753-2	Acyl-coenzyme A thioesterase 1;Acyl-coenzyme A thioesterase 2, mitochondrial	ACOT2;ACOT1
-1.69166	-1.46998	-2.44169	-1.24798	-1.81448	-3.03032	-1.87721	-1.03017	-1.24392	-3.0423	-2.65319	-1.65069	-1.89709	-2.98202	-4.7402	-2.75727	-1.69756	-1.25857	-0.311426	0.196162	-2.27323	-1.22225	0.2607	-0.921464	-1.9628	-1.77189	-1.07936	-3.13957	-0.770812	-0.128694	-7.11925	E7EWM3;A0A087X127;Q8NF64-3;Q8NF64-2;Q8NF64	E7EWM3;A0A087X127;Q8NF64-3;Q8NF64-2;Q8NF64	Zinc finger MIZ domain-containing protein 2	ZMIZ2
-3.51667	-1.68044	-2.56457	-2.54316	-1.26958	-1.54118	-2.29743	-2.03969	-1.70521	-0.833	-2.19996	-0.645822	-2.82966	-2.08567	-1.16278	-2.78429	-1.12427	-1.61013	-1.38851	-1.07778	-4.01003	-2.00524	-3.92109	-2.52454	-1.65625	-1.09658	-2.03388	-0.20881	-1.67321	-2.72397	-1.64382	A0A087X176;Q6ZRP7;H0Y430	A0A087X176;Q6ZRP7	Sulfhydryl oxidase;Sulfhydryl oxidase 2	QSOX2
-5.60112	-2.24546	-2.63929	-0.504385	-4.67287	-2.37197	-1.37676	-1.72995	-0.762027	-6.91478	-1.68112	-1.45072	-3.05031	-2.93637	-2.89148	-0.719271	-2.28099	-2.60822	0.473971	-2.73235	-6.53883	-3.64641	-5.94922	-3.46408	-5.77749	-5.34135	-2.46148	-2.75195	-2.83142	-4.072	-5.32118	A0A087X1E4;P53365-3;P53365;P53365-2;E9PRV8;E9PPY7	A0A087X1E4;P53365-3;P53365;P53365-2	Arfaptin-2	ARFIP2
1.12824	-3.13936	-4.41955	1.23766	1.23424	-4.50513	1.87347	-0.318852	1.15613	0.622896	-4.2851	0.182108	1.24831	-1.96427	0.795778	0.302989	1.38453	0.274374	1.0399	1.91153	0.881323	1.00441	1.45334	0.820168	0.0212596	1.31119	1.08561	-2.16579	1.33843	1.42713	0.266061	A0A087X1G7;O60613;A0A087WXL0;A8MZD0;O60613-2	A0A087X1G7;O60613	15 kDa selenoprotein	SELENOF
0.706233	1.13086	-0.525007	0.947533	2.55577	1.84917	1.36378	0.612679	-0.394141	3.5998	4.3752	4.04198	4.35266	2.88316	4.39696	4.66983	3.53644	5.32884	5.74349	-0.397913	-0.363312	-0.421319	1.46336	-1.21187	2.76025	0.835348	0.279478	0.0314156	0.0944984	-1.65201	1.80981	A0A087X1J7;P22352	A0A087X1J7;P22352	Glutathione peroxidase;Glutathione peroxidase 3	GPX3
4.03241	4.74997	2.77117	3.90629	4.62788	3.755	3.35972	3.23363	4.43458	3.49395	4.43746	3.9738	2.86743	2.36335	3.83497	4.07654	4.56882	3.33813	3.79329	4.33088	3.23384	4.79397	4.6674	3.69227	3.54163	3.47112	3.17154	2.87673	2.6732	4.69311	3.88887	A0A087X1K9;O75608-2;O75608;E5RGR0;B4DP64;E5RJ48	A0A087X1K9;O75608-2;O75608;E5RGR0;B4DP64	Acyl-protein thioesterase 1	LYPLA1
2.82224	3.8981	4.19367	3.19779	3.04013	3.69671	3.55742	4.06612	3.13756	2.15681	1.6149	2.30124	2.03735	2.16912	2.0203	1.67925	2.13542	2.14408	1.34465	4.60151	4.17796	3.20167	4.16254	3.3256	2.58608	1.35846	3.16177	3.9727	2.02709	4.96034	3.58056	A0A087X1U6;A0A075B730	A0A087X1U6;A0A075B730		EPPK1
3.83577	4.69524	4.11212	4.72474	4.2933	4.4783	4.20585	4.77505	3.5599	5.15629	5.40441	4.87883	4.43333	3.9989	5.03455	6.35177	4.40087	5.08386	6.64984	4.76559	5.38663	4.55051	6.11303	5.12972	5.31458	4.45232	3.70397	4.59241	4.46562	5.30822	4.53061	A0A087X1Z3;Q9UL46;H0YM70;H0YLG1;H0YLD2;H0YKU2	A0A087X1Z3;Q9UL46;H0YM70	Proteasome activator complex subunit 2	PSME2
0.787968	-5.27675	-0.156795	-4.80566	-1.81757	1.1117	-2.19026	-3.13695	-1.54955	2.7232	2.35079	1.51258	1.88637	3.17832	1.73524	1.39613	1.45573	2.66707	0.909671	-1.42452	0.985184	0.339807	-1.57629	-2.69477	2.8426	-6.33948	-2.73464	1.69053	0.774993	-5.43484	1.46419	F8WCZ6;A0A087X232;P09871	F8WCZ6;A0A087X232;P09871	Complement C1s subcomponent;Complement C1s subcomponent heavy chain;Complement C1s subcomponent light chain	C1S
-0.130595	-1.66323	1.10548	-2.14682	-5.8073	-3.23594	-1.25016	-2.98417	-1.57717	2.71607	-1.08642	2.82999	-5.66525	0.0770115	3.12543	-0.970154	2.83237	0.186505	-0.0707567	-4.22569	-1.06458	-0.741207	-5.28352	-1.88993	1.14712	-1.1703	-1.15074	-2.71624	-0.796553	-1.57722	0.86525	A0A087X256;Q2M389;Q2M389-2;F8W1W1;F8VYH7;F8VNZ5	A0A087X256;Q2M389;Q2M389-2	WASH complex subunit 7	KIAA1033
1.70336	2.79615	1.8184	2.55932	5.00191	2.65863	2.08802	4.51288	2.95345	8.31058	7.18511	5.59378	5.06662	7.58739	6.20213	5.55442	6.55228	4.19691	5.72232	3.05577	4.24848	2.86686	4.35081	3.0526	5.23657	3.15145	4.57343	3.44303	5.12135	1.91439	4.17684	A0A087X2C0;A0A087WSX4;P01763;P01767	A0A087X2C0		IGHM
-1.06566	0.852731	-0.205394	1.3262	0.244274	-1.0098	1.20853	1.24205	-0.407674	0.50433	-0.704374	0.334165	-0.361099	0.0399814	-1.12522	0.958227	0.805149	-1.78928	1.82916	1.57029	1.25996	-0.558499	0.335493	0.782258	0.130703	1.57318	-0.55317	2.61196	1.35552	1.23831	0.0365789	A0A087X2D5;Q9BRJ2;A0A087WU62	A0A087X2D5;Q9BRJ2;A0A087WU62	39S ribosomal protein L45, mitochondrial	MRPL45
-1.59054	-1.17818	-0.768337	-1.4688	-0.508803	0.187358	-1.43704	-1.61133	-1.48726	0.523266	-0.967505	-0.552837	-0.379075	-0.552996	-0.970086	-1.72845	-1.07533	0.156892	-1.88925	-0.44337	-0.933005	-2.00757	-2.19302	-1.26475	0.481617	-0.922755	-1.97145	-0.573279	-0.888677	-1.7728	-0.500282	A0A087X2D8;O60271-4;O60271-2;O60271;O60271-9;O60271-5;O60271-3;H0YBE9;D6RHI8	A0A087X2D8;O60271-4;O60271-2;O60271;O60271-9;O60271-5;O60271-3	C-Jun-amino-terminal kinase-interacting protein 4	SPAG9
-2.13106	-2.44485	-4.28001	-0.688508	-1.45535	-4.67091	-3.11322	-2.33411	-2.43215	-4.04634	-5.37524	-3.6443	-2.2117	-2.9984	-4.09798	-1.72748	-10.4799	-0.700573	-4.62003	-2.53509	-2.78025	-4.60816	0.0167153	-1.63947	-4.22982	-4.34362	-4.82965	-6.67245	-1.31167	-0.794185	-3.74734	A0A087X2H1;Q9ULT8;H0YJP0;G3V4V5;H0YJD4;A0A087WVU6	A0A087X2H1;Q9ULT8	E3 ubiquitin-protein ligase HECTD1	HECTD1
2.43758	2.26029	2.60128	2.48758	2.32963	2.23347	1.84073	1.72765	2.62748	2.2675	1.89484	1.97867	1.00071	2.0732	2.05699	2.95533	2.25176	1.95657	2.49842	2.41908	2.42873	2.85347	3.31752	4.02899	3.03558	1.85534	2.59758	1.76653	2.84775	3.73036	2.86508	A0A087X2I1;P62333;H0YJC0;H0YJS8;H0YJX2;H0YJE9;H0YJT1	A0A087X2I1;P62333;H0YJC0	26S protease regulatory subunit 10B	PSMC6
-2.11182	-3.69751	-3.09529	-3.4612	-2.94193	-5.09468	-3.59479	-3.50473	-3.64072	-6.55723	-5.61869	-7.84376	-4.25489	-6.57543	-3.33912	-1.51413	-2.94799	-4.98389	-5.22668	-3.70925	-2.10883	-4.31923	-2.88627	-2.38054	-6.9653	-3.58672	-7.35816	-8.01027	-2.3506	-3.37728	-3.55578	A0A088AWN3;Q9BZ29-3;Q9BZ29;Q9BZ29-4;Q9BZ29-5;Q9BZ29-6;H0Y3S1;Q5JUD8;H7BZ79;Q5JUD3;X6RGR3;A6NIW2;Q5JSL3	A0A088AWN3;Q9BZ29-3;Q9BZ29;Q9BZ29-4;Q9BZ29-5;Q9BZ29-6	Dedicator of cytokinesis protein 9	DOCK9
-2.88753	-3.55044	-6.71442	-3.23165	-3.04207	-4.80062	-3.71263	-3.70587	-5.18286	-3.07461	-2.67418	-2.03048	-3.64021	-4.90978	-2.47256	-4.42682	-1.22393	-2.99802	-2.07091	-2.90947	-4.25578	-1.17113	-3.05326	-2.87362	-2.33984	-8.21116	-2.44024	-4.5692	-4.76182	-2.24852	-2.19964	A0A096LNH6;Q14185	A0A096LNH6;Q14185	Dedicator of cytokinesis protein 1	DOCK1
4.43386	5.58883	3.95671	-0.936163	-4.76738	5.0747	5.09155	4.97239	4.68997	2.72912	2.21823	2.20942	-0.0100459	2.29283	1.14682	-2.19104	1.99379	0.475274	-0.25499	2.33951	3.92967	5.03017	4.42392	-1.71941	2.8782	5.80096	1.79773	-4.54525	-7.57492	1.87416	3.98402	A0A096LP75;C4AMC7;Q6VEQ5;A0A096LNU2;A0A096LP26;H3BV49;A8MWX3	A0A096LP75;C4AMC7;Q6VEQ5;A0A096LNU2;A0A096LP26	Putative WAS protein family homolog 3;WAS protein family homolog 2	WASH3P;WASH2P
3.21651	3.08084	4.25374	1.7309	2.19489	3.17359	1.45595	2.96933	2.64429	1.21584	3.75626	2.79751	4.48925	0.115737	0.304283	2.7363	2.39072	4.80001	4.0362	0.120107	1.79045	-0.504449	0.946377	0.45456	2.19149	2.9954	1.2459	4.30699	-0.602454	2.36632	2.68858	A0A096LPI6;A0A096LNH5;H7C2G3;A0A096LP73;A0A096LP12;A0A096LNJ1	A0A096LPI6;A0A096LNH5;H7C2G3		C21orf33
0.280675	0.233152	-0.273709	0.41365	0.0862797	1.40881	0.134812	-0.585833	-1.07959	-2.88696	-0.624847	-3.08865	-0.0976952	-1.00151	-1.4813	-1.1487	-0.842043	-2.2185	1.62642	0.755086	1.18651	-0.0590175	-0.16035	0.660334	0.228827	1.13772	1.07374	-1.85031	-0.458318	0.622146	0.176757	A0AV96-2;A0AV96;D6R9D6;B7Z8Z7;D6RBS9;D6REZ6;D6R9M7;D6RBP6;D6RA49;D6RFL5;D6RCT1;Q8TBY0-2;Q8TBY0-3;Q8TBY0	A0AV96-2;A0AV96;D6R9D6;B7Z8Z7;D6RBS9;D6REZ6	RNA-binding protein 47	RBM47
0.119611	0.522177	-0.0724034	0.56273	-0.918001	-0.406218	-1.02341	0.0483994	-0.897513	0.167252	-0.0580521	-1.16309	-1.17359	-1.3761	-0.285096	0.942672	-1.68214	-1.44758	-0.159057	0.625689	0.346976	-0.488085	0.93095	0.847664	-0.541021	-1.01232	-0.569155	0.829304	-0.378639	0.837209	0.353849	A0AVT1;A0AVT1-2;H0Y8S8;A0AVT1-3;A0AVT1-4;H0Y9U5	A0AVT1;A0AVT1-2	Ubiquitin-like modifier-activating enzyme 6	UBA6
-3.47781	-3.4035	-1.85795	-1.9773	-1.07036	-1.44965	-1.09377	-2.21105	-1.84622	0.247606	-4.47889	-2.08737	-1.46949	-1.20433	-0.163987	-1.80675	-1.11609	-1.22954	-1.69497	2.2396	-2.30069	-1.61533	-4.12352	1.37669	-0.274347	-2.04957	-4.72486	-3.9972	-2.91297	-1.68568	-1.03095	A0MZ66-6;A0MZ66;A0MZ66-3;A0MZ66-5;A0MZ66-4;A0MZ66-8;A0MZ66-2;A0MZ66-7	A0MZ66-6;A0MZ66;A0MZ66-3;A0MZ66-5;A0MZ66-4;A0MZ66-8;A0MZ66-2	Shootin-1	KIAA1598
-6.45152	-7.22414	-6.81407	-0.959499	-1.4349	-3.38019	-6.18864	-1.0132	-5.99892	-3.68182	-4.15842	-4.68125	-5.09221	-1.58462	-0.838504	-3.25275	-4.73013	-3.82437	-5.50259	-1.18145	-0.8066	-3.18013	-6.45459	-4.39892	-2.53498	-0.50991	-0.405543	-5.80814	-0.68824	-1.42738	-6.21582	A0PJW6;G5EA27;H0YCK4	A0PJW6	Transmembrane protein 223	TMEM223
1.07153	1.05735	0.294783	-0.480584	0.835602	1.53953	0.516792	-0.188841	0.962293	2.2041	1.40027	0.956612	-0.758066	1.75922	1.66669	1.55335	-0.56128	1.06978	1.26862	0.440083	-0.286285	2.35042	1.18689	1.82984	0.345665	1.35258	1.60891	1.23498	1.47689	1.66024	1.34348	A1L0T0;M0R026;E9PJS0;M0QZX5;M0R1B5;E9PL44;E9PNL1	A1L0T0;M0R026	Acetolactate synthase-like protein	ILVBL
-4.90272	-3.69421	-6.61291	-4.22545	-4.43566	-6.83995	-2.95683	-2.81525	-4.73479	-3.7587	-3.20328	-3.58385	-3.68401	-4.23679	-6.17253	-3.26204	-6.97675	-2.25599	-2.2499	-5.12316	-4.04348	-4.48845	-5.064	-4.77914	-5.11196	-6.5102	-5.80334	-5.14284	-4.43851	-5.83914	-4.29241	A1L390;A1L390-3;G3V311;A1L390-2;G3V3I3;G3V278	A1L390;A1L390-3	Pleckstrin homology domain-containing family G member 3	PLEKHG3
-0.124017	-2.74977	-1.06231	-2.32565	1.15338	-0.282925	-3.10718	-4.33733	-4.58142	-0.369743	-0.678362	0.346355	-4.59113	-0.964726	0.565133	-1.57985	0.435637	-3.37508	-3.24833	-1.37012	-2.78089	-0.145332	-4.13083	-5.0346	-0.799284	-1.70008	-2.586	2.01457	-4.89642	-4.42387	-0.585876	A1X283;G3V144	A1X283;G3V144	SH3 and PX domain-containing protein 2B	SH3PXD2B
4.82871	5.20983	4.96333	5.23841	4.83044	4.26273	5.28041	4.79072	5.16305	3.51859	4.22868	3.54367	4.14964	3.10609	3.88301	4.41512	3.39868	4.5817	4.45675	4.77159	4.24951	4.14176	3.96121	3.51989	3.08056	3.98809	3.9325	4.60046	3.54853	3.89575	3.15724	A2A274;Q99798	A2A274;Q99798	Aconitate hydratase, mitochondrial	ACO2
-2.26027	-3.86642	-5.48659	-0.876384	-6.00444	-4.49678	-3.87851	-0.682934	-1.75373	0.716015	0.369766	-3.84927	-1.09848	-4.04531	-1.52872	-6.42569	-4.13581	-3.74901	-3.20235	-0.94248	-2.08253	-1.17	-0.557551	-5.24901	-1.29446	-2.26838	0.324135	1.32688	-1.33066	-1.97877	-7.58201	A2A2G4;Q9Y672;S4R350	A2A2G4;Q9Y672;S4R350	Dolichyl pyrophosphate Man9GlcNAc2 alpha-1,3-glucosyltransferase	ALG6
-4.84609	-3.59744	-4.43908	-1.42341	-5.68555	-3.50479	-3.12324	-3.53418	-3.48559	-2.05933	-1.1431	-3.27834	-7.36778	-2.97356	-2.47551	-1.09702	-1.4427	-3.56163	-2.42479	-10.4407	-5.0387	-1.57724	-1.9881	-3.78381	-5.5629	-1.92219	-4.06932	-0.776001	-5.51418	-8.65396	-2.79713	A2A2Q9;Q9Y312	A2A2Q9;Q9Y312	Protein AAR2 homolog	AAR2
2.30874	2.26735	1.51176	3.06686	1.64953	2.41573	2.0775	3.08115	1.80879	1.92496	3.7391	2.89352	2.71296	2.98528	3.18946	3.5285	5.13138	1.95322	4.3904	4.80395	4.32677	3.0763	2.70274	3.04211	3.1136	3.13472	4.00347	3.41616	3.97104	3.57525	3.91443	A2AB90;O15533-2;O15533;O15533-3;Q6P1N7;C9JA35;O15533-4	A2AB90;O15533-2;O15533;O15533-3;Q6P1N7	Tapasin	TAPBP
-3.11259	-5.15553	-5.53862	-0.087047	-1.83618	-5.9004	-4.20336	-2.20316	-4.73636	-1.91526	-0.252882	0.432437	-1.37387	1.21601	-5.03547	1.01133	0.546945	-4.01531	-0.839496	0.322457	-1.54991	-2.2412	-1.5943	-1.17146	-1.83764	1.23615	-1.53705	-5.25383	-5.74828	-1.08034	-0.835718	A2AEA2;P10321;F8W9Z8	A2AEA2;P10321	HLA class I histocompatibility antigen, Cw-7 alpha chain	HLA-C
-1.622	-1.09125	-2.17876	-2.3351	-3.73168	-2.05646	-2.59807	-2.81673	-1.43411	-1.7161	-2.54592	-3.1258	-3.97825	-0.496291	-1.07457	-2.59949	-0.114254	-2.87978	-2.99951	0.46079	-2.53392	-3.64993	-0.913565	-0.32159	0.0571552	-0.469258	-2.26141	-1.55801	-0.225681	-0.747634	0.498205	A2RRP1;A2RRP1-2;H0Y5G7;H7BZU5;H7C007;C9JCM7;H7BZR3;H7C1U4;H7C1Y9	A2RRP1;A2RRP1-2;H0Y5G7	Neuroblastoma-amplified sequence	NBAS
-0.279316	-0.818463	-0.733648	-0.87867	-1.11608	-1.15839	-1.02584	-1.55758	0.532192	-2.12996	0.738458	-1.24684	-0.633834	-0.375723	-1.08957	-1.48539	-2.16446	-2.78919	-1.81574	-0.119507	0.0733964	-0.371137	2.68528	-0.51972	-1.47877	0.747177	-0.888788	-0.470854	-0.68629	-0.742947	-1.65842	A3KMH1-3;A3KMH1;A3KMH1-2	A3KMH1-3;A3KMH1;A3KMH1-2	von Willebrand factor A domain-containing protein 8	VWA8
-3.99783	-1.86444	-1.26464	0.615586	-2.62061	-1.22028	-1.22662	0.457932	-1.87821	1.28228	-2.98623	0.407211	-6.12624	0.265064	0.679185	0.274139	-1.62034	-0.998291	-1.29788	-1.35984	0.0249365	-1.47286	-1.86835	-1.34118	0.281433	-2.47369	0.667761	-1.93312	-1.44431	-2.08007	-1.22109	A3KN83-2;A3KN83;A3KN83-3;A3KN83-4	A3KN83-2;A3KN83;A3KN83-3;A3KN83-4	Protein strawberry notch homolog 1	SBNO1
-1.40511	-4.56608	-2.16923	-1.42068	-1.08678	-3.967	-2.76392	-1.02507	-1.59356	-2.96991	-4.33215	-1.87096	-2.5222	-0.0407794	-1.21874	1.22509	-1.2168	-0.0920177	-4.18576	-1.20473	-2.83129	-0.507778	-1.09109	-1.04596	-1.33267	0.378057	-0.0595545	0.504054	-1.32599	-2.77601	-1.87924	A4D1E9;A4D1E9-2;C9J8R7;C9JNI1;C9JEQ8;F8WBY0;F8WCN4;F8WBB5;A4D1E9-3	A4D1E9;A4D1E9-2;C9J8R7;C9JNI1;C9JEQ8	GTP-binding protein 10	GTPBP10
-1.5996	-1.96094	-0.429859	-1.13644	0.141301	-1.09443	-0.807497	-2.8694	-1.07853	-1.15828	-0.955258	-1.36777	-1.75168	-4.30746	-0.980006	-0.553223	1.95965	-0.912251	-2.00911	-3.26312	-2.65925	0.787596	-0.39684	-2.57073	0.187303	-0.801076	-1.35835	-1.19041	-2.17767	-2.12349	-0.930266	A4D1P6;C9J1X0;A4D1P6-3	A4D1P6;C9J1X0	WD repeat-containing protein 91	WDR91
-4.909	-6.86495	-3.67799	-4.08448	-3.70057	-2.6718	-4.77	-3.69116	-4.97466	-6.57829	-3.70465	-3.15427	-1.84682	-2.85724	-3.06551	-3.10275	-4.46571	-1.06563	-6.47964	-2.43157	-3.05299	-2.70988	-3.35022	-1.78281	-4.59227	-4.69081	-3.63675	-4.18659	-4.69322	-3.87837	-2.90825	A4FU69-3;A4FU69;H0Y4M1;C9J1E6;H0Y843;A4FU69-5;A4FU69-2;A4FU69-4	A4FU69-3;A4FU69;H0Y4M1;C9J1E6;H0Y843;A4FU69-5;A4FU69-2;A4FU69-4	EF-hand calcium-binding domain-containing protein 5	EFCAB5
0.70304	0.858878	0.515365	0.582304	0.418537	0.624452	0.495185	0.495954	0.722087	-0.0179556	1.05269	0.253606	-0.388547	0.258169	0.365583	0.863021	1.28233	0.274374	0.722291	0.647057	1.17618	0.604333	0.569245	1.1369	0.274335	0.751827	0.914994	1.02481	0.953202	1.25293	0.269223	A5YKK6;A5YKK6-4;H3BMZ2;H3BVC9;B5MDN3;H3BNB1;H3BTH2;H3BMH0;H3BR89;H3BT18;H3BU44	A5YKK6;A5YKK6-4	CCR4-NOT transcription complex subunit 1	CNOT1
-4.18201	-0.3646	-1.11423	-1.33791	-1.2277	-0.142899	-0.0150318	-1.81284	0.762884	0.734083	1.50508	-0.413142	2.78416	-0.833407	0.221036	2.57926	-1.13964	0.523635	1.19186	-5.76357	0.10736	-0.820172	-6.56269	-4.13118	-0.482251	-7.93187	-0.53835	-0.546559	-2.38362	-2.07161	-0.658419	A6NC48;Q10588;H0Y984;Q10588-2	A6NC48;Q10588;H0Y984;Q10588-2	ADP-ribosyl cyclase/cyclic ADP-ribose hydrolase 2	BST1
2.46071	3.13276	3.34202	4.1167	4.12224	3.52119	2.88209	4.15105	3.72505	2.70438	4.28402	2.66678	4.03289	-0.981147	2.81466	3.2519	4.24452	4.36404	3.28497	3.47744	4.91478	3.88049	2.94717	3.34038	3.14844	4.41331	4.14909	1.9172	4.70431	2.9185	3.44139	H3BTL1;Q9GZQ8;A6NCE7;Q9H492;Q9H492-2	H3BTL1;Q9GZQ8;A6NCE7;Q9H492;Q9H492-2	Microtubule-associated proteins 1A/1B light chain 3B;Microtubule-associated proteins 1A/1B light chain 3 beta 2;Microtubule-associated proteins 1A/1B light chain 3A	MAP1LC3B;MAP1LC3B2;MAP1LC3A
-0.0574877	-0.650194	-4.37731	-4.10847	-0.546357	-1.12379	-3.59025	-0.710149	-3.1428	-5.24038	-1.034	-0.306897	-3.218	-4.40578	-0.421087	-4.68342	-0.117192	-0.912517	-4.98561	-1.47004	-4.83567	0.403838	-0.455777	-0.456415	1.74358	-5.80128	-1.56999	0.0942212	-1.1711	-0.505515	-0.557167	A6NCS6	A6NCS6	Uncharacterized protein C2orf72	C2orf72
3.68853	-3.80237	2.78976	2.38589	2.16182	2.76783	1.63812	0.247427	-0.332327	3.45867	5.02682	3.10237	0.909295	4.0939	3.51616	-5.89536	0.486916	1.47213	2.8787	2.20816	1.87153	0.678193	1.27768	1.45784	-0.183034	2.77529	4.56178	-0.584812	2.53989	3.36553	-0.157107	A6NDG6;H3BV17	A6NDG6	Phosphoglycolate phosphatase	PGP
1.74548	2.44174	1.73168	2.49475	1.80411	1.91335	1.71789	2.38516	1.70301	1.35779	1.05352	1.47634	1.45976	1.68143	1.4594	2.31763	1.47699	0.426069	1.41437	2.11962	1.65261	2.04222	2.33896	1.74906	1.85213	2.05852	2.2494	1.73618	2.42563	2.0069	2.06068	A6NEM2;P51610-4;P51610-3	A6NEM2;P51610-4	Host cell factor 1;HCF N-terminal chain 1;HCF N-terminal chain 2;HCF N-terminal chain 3;HCF N-terminal chain 4;HCF N-terminal chain 5;HCF N-terminal chain 6;HCF C-terminal chain 1;HCF C-terminal chain 2;HCF C-terminal chain 3;HCF C-terminal chain 4;HCF C-terminal chain 5;HCF C-terminal chain 6	HCFC1
-1.63014	-4.77162	-3.19337	-5.88255	-3.79392	-1.09247	-2.51275	-3.70058	-4.4271	-2.10494	-3.80395	-4.079	-0.599482	-2.02168	-1.95444	-4.89033	-2.72468	-2.10342	-3.28175	-1.25791	-0.383742	-2.52393	-4.53936	-0.0637327	-1.12122	-0.585836	-2.2315	-2.1257	-4.3377	-3.42064	-0.297933	A6NFQ2-2;A6NFQ2;H0YC74;A6NFQ2-3	A6NFQ2-2;A6NFQ2;H0YC74;A6NFQ2-3	TRPM8 channel-associated factor 2	TCAF2
2.28671	4.49632	2.26741	3.59854	3.5565	3.64871	2.85303	4.49331	5.37018	1.64734	3.66127	1.95898	4.62388	0.244901	1.8374	4.81632	0.698363	1.09684	3.61202	4.05427	2.66188	3.86566	4.24034	3.58748	2.31138	3.32927	2.60277	3.17908	4.46444	4.14869	4.65079	A6NMH6;A6NFQ9;F8W8I8;Q92599-2;Q92599-4;Q92599;A0A087X142;Q92599-3;C9JV02;C9J4G8	A6NMH6;A6NFQ9;F8W8I8;Q92599-2;Q92599-4;Q92599;A0A087X142;Q92599-3	Septin-8	SEPTIN8
-0.359061	1.18733	1.42464	0.677952	0.691427	1.06752	0.316013	0.107318	0.19583	1.10745	0.675353	1.38041	0.51603	1.16853	0.940701	-1.26991	1.32493	0.771126	0.00922146	0.43503	0.668744	1.38114	0.305609	0.275531	1.2202	1.56622	0.0648631	-0.676953	0.401911	0.40457	1.11342	A6NFX8;Q9UKK9;A6NJU6;A6NCQ0;H0YEY4;C9JYY9	A6NFX8;Q9UKK9;A6NJU6;A6NCQ0	ADP-sugar pyrophosphatase	NUDT5
-0.598344	-1.69653	2.20898	1.25213	1.92042	1.0252	-0.250219	2.76301	-2.90722	0.839703	1.2918	2.1183	-3.19268	0.363868	-0.0718877	0.50798	0.0158865	1.32401	1.19853	0.747303	-1.16213	1.74602	-0.656891	-3.86084	1.99353	0.638885	-2.51891	3.75362	0.981327	0.334503	0.349981	A6NGW1;O95070;E9PIZ0;C9JST7;E9PS11	A6NGW1;O95070;E9PIZ0;C9JST7	Protein YIF1A	YIF1A
-2.80456	-6.56114	-6.67468	-3.48213	-3.36618	-4.18537	-3.45244	-2.77837	-5.94889	-4.00252	-7.53464	-3.73696	-6.06231	-2.75066	-2.37827	-3.17541	-3.59449	-2.77811	-6.39305	-3.6503	-2.53765	-5.03928	-6.43892	-2.35634	-3.50993	-3.70723	-6.6872	-9.14867	-4.16024	-3.20927	-6.64787	A6NHB5;Q14202-2;Q14202;A6NHN7;A6NL54;Q14202-3	A6NHB5;Q14202-2;Q14202;A6NHN7	Zinc finger MYM-type protein 3	ZMYM3
-2.17666	-1.89145	-3.49791	-1.75574	-2.70272	-3.34026	-5.90939	-3.60639	-3.22175	-1.80229	-3.14466	-3.71314	-3.67892	-5.54438	-5.50732	-2.06659	-3.90391	-2.18517	-3.97011	-1.21352	-1.03913	-3.14164	-2.67752	-0.969021	-2.14542	-2.89493	-2.33657	-4.25703	-1.65277	-1.66971	-2.36816	A6NHL2-2;A6NHL2	A6NHL2-2;A6NHL2	Tubulin alpha chain-like 3	TUBAL3
2.79069	2.74564	1.83367	2.17584	2.04656	2.26678	0.734357	1.95636	2.1021	1.27658	0.196692	0.755471	0.235379	1.97936	1.06302	1.41157	0.19841	0.217717	1.58165	2.14324	1.55192	2.46188	2.23807	1.9639	1.63704	2.61672	0.492801	-5.22148	1.96214	2.95294	1.83436	A6NHQ2;R4GMW7	A6NHQ2;R4GMW7	rRNA/tRNA 2-O-methyltransferase fibrillarin-like protein 1	FBLL1
-1.62873	-1.0557	-1.1615	-2.21479	-2.73159	-0.540667	-1.83383	0.346349	-1.08736	-0.59657	-0.751132	3.2606	-1.27216	1.32475	0.0382474	-1.15988	-0.219639	-0.112152	0.782664	-0.744572	-2.41077	-0.349089	-0.0557386	-0.149794	-0.393451	-0.290226	-0.341667	0.415833	-1.35839	-2.18917	-0.283707	A6NHR9;A6NHR9-2;J3KTL8;A6NHR9-3;J3QSH1;J3KRK8;J3KTK7	A6NHR9;A6NHR9-2;J3KTL8	Structural maintenance of chromosomes flexible hinge domain-containing protein 1	SMCHD1
-0.748422	-5.92182	-1.56769	0.0278879	-3.53306	-2.40023	-4.6876	-1.46413	-2.66368	-6.04007	-3.16696	-1.60321	-2.0895	-1.95811	-4.77356	-6.04265	-4.77365	-5.97919	-5.97782	1.6849	-2.5625	-2.22999	3.83519	3.58595	-7.38514	4.04744	-5.00048	-3.08713	-0.225001	-3.01609	1.82383	A6NHX0;A6NNH0	A6NHX0;A6NNH0	GATS-like protein 2;GATS-like protein 1	GATSL2;GATSL1
-6.51468	-5.86024	-5.23934	-0.623233	-1.78145	-4.61852	-5.16992	-1.00724	-5.59606	-5.24066	-5.37832	0.0989553	-3.67476	-2.46766	0.181132	-6.3579	-4.50505	-0.590333	-6.66165	-1.41359	1.14034	-2.49737	1.86726	1.32305	-0.126665	-0.362132	-5.46175	3.48556	-4.5193	0.300011	-1.91351	P14598;A6NI72;A8MVU1;P14598-2	P14598;A6NI72;A8MVU1;P14598-2	Neutrophil cytosol factor 1;Putative neutrophil cytosol factor 1B;Putative neutrophil cytosol factor 1C	NCF1;NCF1B;NCF1C
-0.239399	-6.21933	-0.821678	0.169851	-0.953898	0.488178	-2.9376	-1.70599	-0.10291	-1.14776	-1.63702	-1.14959	-2.18713	-0.43711	-0.743363	-4.24627	0.346635	-0.0400054	-1.02308	-1.27147	-1.0707	0.819259	-2.35151	-1.31525	1.05865	-4.02495	-3.19601	-3.50482	-1.16783	-3.45552	-2.11419	A6NIH7;K7EJU3;K7EN86	A6NIH7	Protein unc-119 homolog B	UNC119B
-4.8841	-1.6057	-3.69581	-3.04617	-2.32566	-6.29353	-4.69957	-5.38449	-4.92627	-3.86601	-3.49128	-4.40739	-3.95763	-3.73548	-6.24969	-2.39637	-3.34524	-5.41968	-5.09063	-1.36445	-2.23072	-5.53204	-3.67149	-2.56125	-3.33402	-6.41305	-2.09145	-0.752143	-6.82167	-3.65994	-6.07438	A6NJ78;A6NJ78-2;A6NJ78-4;P0C7V9;B5MC64;F8WD83;A6NJ78-3	A6NJ78	Probable methyltransferase-like protein 15	METTL15
0.651951	1.89862	-1.2793	1.12481	2.08467	2.19051	1.20679	1.98898	-1.05101	-2.61803	-1.6237	-0.038829	-2.41803	0.0741423	-2.67709	1.21936	-5.57441	-2.40187	-2.09117	1.14059	0.492587	0.766134	0.76524	1.47729	-1.14626	0.714804	1.04983	-0.779942	0.815169	-4.87974	-0.769337	A6NKD9;H0YJE0;G3V2D7;H0YJY5;G3V5D5;G3V4C8	A6NKD9	Coiled-coil domain-containing protein 85C	CCDC85C
-2.88585	-7.63056	-0.367959	-3.12556	-5.73911	0.534601	-1.12553	0.561312	-1.03995	0.982279	1.75092	-0.308097	-0.234323	-1.16246	-0.570453	-0.831646	-0.310763	-0.45649	0.236343	-6.04188	2.36875	-1.48884	0.0961468	-3.6258	-0.797343	-1.21736	-4.48512	-4.97406	-1.17395	-1.48759	-2.22869	E9PJK1;E9PRJ8;H0YDL9;H0YDJ9;E9PIF1;A6NMH8;P60033;E9PM31;H0YEE2	E9PJK1;E9PRJ8;H0YDL9;H0YDJ9;E9PIF1;A6NMH8;P60033	Tetraspanin;CD81 antigen	CD81
-3.42431	-4.15666	-3.84978	-4.43252	-4.10896	-6.6934	-3.54617	-6.9117	-5.9843	-3.65523	-0.956517	-2.64975	1.61761	-3.9375	-3.28637	-4.03728	-4.44802	-0.841888	0.862429	-1.49081	-2.14161	-5.68115	-2.12791	-1.14582	-3.19298	-3.24189	-4.656	-1.47018	-7.86798	-6.27815	-3.30688	A6NML8;C9J6U3;O60879-2;K4DI95;O60879-3;O60879	A6NML8;C9J6U3;O60879-2;K4DI95;O60879-3;O60879	Protein diaphanous homolog 2	DIAPH2
-1.43717	-0.9952	-2.53998	-1.26722	-1.91438	-2.65005	-3.82055	-3.30831	-2.50641	-1.88941	-3.25145	-3.36712	-2.69371	-0.93788	-3.32148	-1.21464	-1.78198	-1.9712	-1.60911	-2.57402	-2.70309	-2.23698	-2.11679	-1.12697	-2.36682	-2.66381	-1.58849	-0.481102	-3.46174	-5.56761	-2.22168	A6NMQ1;P09884;A0A087WU64	A6NMQ1;P09884;A0A087WU64	DNA polymerase;DNA polymerase alpha catalytic subunit	POLA1
-5.20651	-0.120492	2.48741	2.81887	0.0553259	0.817799	0.379573	-0.196072	2.4224	-6.38924	-4.11204	2.28134	-3.95171	0.00769144	2.88857	-1.42583	-1.00887	-1.65465	1.73733	2.32958	0.236646	2.51408	1.49751	2.75992	-0.0143435	0.795516	-1.42241	-6.11047	-1.45455	-1.09513	0.661859	A6NMQ3;Q5T5H1;O43768-2;O43768;O43768-9;O43768-3;O43768-4;O43768-6;O43768-5;O43768-7;O43768-8	A6NMQ3;Q5T5H1;O43768-2;O43768;O43768-9;O43768-3;O43768-4;O43768-6;O43768-5;O43768-7;O43768-8	Alpha-endosulfine	ENSA
-6.30546	-8.50192	-5.95139	-3.31906	-4.04687	-3.25703	-4.45699	-5.31313	-1.48169	2.81179	0.329191	2.44392	3.18655	-1.33244	1.77323	-3.38329	-1.22219	2.99647	3.0118	-1.13799	-6.68649	-4.02922	-1.63461	-2.41622	0.788851	-4.81292	-4.84666	-4.82581	-5.38086	-5.10705	-1.74694	A6NN40;Q2M3G4-2;Q2M3G4;C9JXU1	A6NN40;Q2M3G4-2;Q2M3G4;C9JXU1	Protein Shroom1	SHROOM1
-4.4696	-5.50552	-2.51002	-3.75694	-2.61135	-4.87395	-4.93311	-4.58695	-4.38767	-2.47432	-5.39056	-5.43412	-2.75433	-2.45019	-2.24977	-6.39577	-2.89725	-5.30419	-4.3344	-5.47292	-3.50306	-2.93366	-3.33939	-3.22283	-2.6056	-3.80173	-1.93811	-3.16056	-4.8515	-1.96801	-4.37072	A6NN50;O75147-2;O75147-1;O75147-4;O75147;A8MSZ8	A6NN50;O75147-2;O75147-1;O75147-4;O75147	Obscurin-like protein 1	OBSL1
4.28324	4.40915	5.54278	4.39061	4.28953	5.60534	5.14606	5.7255	5.35734	5.06046	2.35383	3.79015	2.39227	3.53136	3.7269	4.2228	3.66161	1.91396	2.60506	5.84064	4.18172	4.56485	4.27015	5.61743	4.20762	6.62309	4.80916	3.43007	4.18624	5.31106	4.62478	A6NNI4;G8JLH6;P21926;A0A087WZG3;A0A087WU13;F5GXT1	A6NNI4;G8JLH6;P21926;A0A087WZG3;A0A087WU13	Tetraspanin;CD9 antigen	CD9
-2.36034	-1.32475	-2.24474	-0.0801597	-5.75683	-5.91549	-1.56724	-3.34999	-1.66922	-3.02797	-3.05964	-4.82008	-2.1232	-2.77587	-3.80933	0.334953	-2.89886	-1.04585	-1.05743	-4.18867	-5.90552	-3.01851	-3.39696	-1.87302	-2.22817	-2.98803	-2.82483	-3.96771	-0.948712	-6.0511	-2.84621	A8CG34;A0A075B7F8;A0A087WY75;A8CG34-2;A6NF01;C9JFL1;C9JER0;C9J370;Q6PJE2-5;Q6PJE2;A8MY32	A8CG34;A0A075B7F8;A0A087WY75;A8CG34-2	Nuclear envelope pore membrane protein POM 121C	POM121C
-3.30259	-1.15579	-2.58462	-3.69391	-1.0675	-4.15648	-1.90616	-3.24766	-0.618029	-2.14834	-1.20113	-3.65921	-1.53068	-2.67774	-3.16199	-2.30125	-2.73947	-2.64691	-2.48934	-1.12007	-1.07526	-0.67334	-1.97849	-2.42271	-5.44903	-2.82707	-0.992947	-3.74399	-2.50446	-5.27772	-1.51268	A8K2U0;H0YGG5;A8K2U0-2;H0YH14;F5GXP1	A8K2U0;H0YGG5;A8K2U0-2	Alpha-2-macroglobulin-like protein 1	A2ML1
1.20801	0.0749966	0.298342	-1.88715	0.438583	0.43577	0.912057	-1.49282	1.64444	1.83159	0.818316	1.98998	2.09298	1.1331	0.974287	0.699865	-0.482942	1.31517	0.897771	0.49881	0.670646	0.875425	0.0884488	-1.29651	0.0872414	-0.849566	-0.751136	0.221922	1.20973	-0.0462364	-0.556176	A8K7I4	A8K7I4	Calcium-activated chloride channel regulator 1	CLCA1
3.89747	3.57976	3.12362	3.8636	3.81937	2.91119	2.93349	3.0197	2.93601	2.67828	1.72735	2.98721	2.41425	2.84047	3.12439	2.74758	2.90545	3.45658	2.92253	4.12903	3.48986	3.88413	3.47699	4.08311	3.79871	4.57496	2.95391	0.100592	3.66827	3.8362	3.56241	A8MT02;P14678-2;P14678;P14678-3;J3QLE5;P63162;P63162-2;J3KRY3;S4R3P3	A8MT02;P14678-2;P14678;P14678-3;J3QLE5;P63162;P63162-2	Small nuclear ribonucleoprotein-associated proteins B and B;Small nuclear ribonucleoprotein-associated protein N	SNRPB;SNRPN
-2.21023	-5.03783	-1.02247	-4.21099	-3.58436	-0.694092	-4.944	-6.77933	-5.32632	-3.18801	-1.37645	-2.10436	-1.21016	-2.10866	-4.40772	-3.82792	-1.8063	-2.44145	-2.39971	-1.45765	-1.24305	-0.538427	-1.53047	-5.48094	-1.14231	-1.34653	-4.83427	-2.09639	-1.98743	-0.884827	-1.2644	A8MT37;P49840;M0QYV0	A8MT37;P49840;M0QYV0	Glycogen synthase kinase-3 alpha	GSK3A
-1.32905	-0.721414	-0.985918	-0.719741	0.508302	-1.80282	-0.393341	0.765635	-0.157596	0.129053	0.0689968	-0.536041	0.104336	-0.830646	0.0568328	0.63644	-0.284701	-4.05993	0.561984	0.926467	-4.03972	-1.13484	0.850767	0.381555	-0.225467	-0.423436	-0.0946765	-5.07591	0.244384	0.459869	-0.316828	A8MTY9;O14972;O14972-2;A8MY26	A8MTY9;O14972;O14972-2;A8MY26	Down syndrome critical region protein 3	DSCR3
6.29329	6.75373	6.05075	7.07116	6.7896	6.42755	6.35613	6.70675	6.46382	5.73175	6.21071	5.56377	6.13776	6.36814	5.63396	6.34698	6.36099	5.97073	6.29509	6.23951	6.56773	6.27228	6.50247	6.91157	6.28691	6.72456	7.04856	5.50787	7.08162	6.88036	6.63214	H7BY10;K7EJV9;K7ERT8;A8MUS3;P62750;K7EMA7	H7BY10;K7EJV9;K7ERT8;A8MUS3;P62750;K7EMA7	60S ribosomal protein L23a	RPL23A
-5.2698	-7.19528	-3.99381	-4.50931	-3.49238	-5.67306	-3.59852	-6.3164	-6.19796	-5.11835	-4.36494	-5.4248	-5.12337	-4.89427	-3.12981	-2.53323	-5.43223	-2.83658	-3.97279	-1.77647	-1.60558	-4.779	-3.7089	-5.20422	-7.60947	-6.3261	-3.50975	-3.16556	-3.18937	-3.23478	-6.88362	A8MVZ6;Q96G01-4;Q96G01-3;Q96G01;F8VZX7;F8W056;Q96G01-2	A8MVZ6;Q96G01-4;Q96G01-3;Q96G01	Protein bicaudal D homolog 1	BICD1
6.9588	7.13115	7.28741	7.38304	6.85862	7.4748	6.69422	6.87707	7.37038	6.6173	7.33399	6.68361	7.77775	7.41711	6.95283	7.57893	7.888	7.83575	8.21898	8.31805	6.94738	7.33522	7.07053	7.19632	6.64477	7.70357	7.85365	8.40272	7.59972	6.7678	6.45131	Q49AN9;F5H013;P62308;A8MWD9;C9JVQ0	Q49AN9;F5H013;P62308;A8MWD9	Small nuclear ribonucleoprotein G;Putative small nuclear ribonucleoprotein G-like protein 15	SNRPG;SNRPGP15
3.14283	3.41039	3.40323	3.23526	3.51341	3.8132	3.23181	3.91241	3.06342	3.10987	4.09331	2.71917	4.59828	3.01627	3.49875	3.57456	3.66457	4.5324	5.54474	3.17843	2.80367	3.68151	2.94804	3.51351	3.81838	3.44658	3.82535	3.49298	3.97048	3.62421	3.29712	A8MXP9;P43243;D6REM6;D6R991;H0Y8T4;B3KM87;P43243-2;Q68E03;D6RBK5;D6R8Z5;D6RB45;D6R9F3;D6RBS2;D6RCM3;D6REK4;D6RBI2;D6RE02;D6RIA2;D6RAM9;D6RAY2	A8MXP9;P43243;D6REM6;D6R991	Matrin-3	MATR3
0.423262	0.816026	0.761641	1.63101	-0.270803	0.763425	0.840169	0.840518	1.05257	0.866272	0.440116	-0.183975	0.104336	1.02118	1.24887	1.17947	0.46691	-2.20283	-0.126268	1.57438	1.23454	0.883733	-0.0619427	2.45085	0.149226	1.12745	2.30924	0.160002	1.60046	0.348693	0.367469	A8MXV4	A8MXV4	Nucleoside diphosphate-linked moiety X motif 19, mitochondrial	NUDT19
-2.28491	-0.49094	-2.15457	-4.5403	-3.41615	-1.38779	-1.8959	-2.04866	-2.49104	-3.57626	-1.55254	-0.564816	-1.70339	-3.1334	-1.60078	-1.49608	-1.93299	-3.38087	-0.232741	-1.8578	-4.43754	-2.75057	-1.97956	-1.85382	-0.950095	-1.01702	-1.4672	-1.41816	-5.63877	-2.23193	-2.66255	A8MYQ9;Q9BZG1;Q9BZG1-4;C9JBG0;Q9BZG1-2;C9JY26;E7ES60;K7EIF2;H7C0Y7;V9GY61;K7EJW7;J3QLC6	A8MYQ9;Q9BZG1;Q9BZG1-4;C9JBG0;Q9BZG1-2;C9JY26;E7ES60	Ras-related protein Rab-34	RAB34
-1.78874	-6.04549	-2.49887	-2.89661	-3.88304	-2.60091	-4.26675	-2.2224	-5.00727	0.891031	-1.28169	1.01404	0.706281	-0.153035	0.95356	-0.973826	0.32637	-0.826205	0.119914	-1.14663	-0.955512	-3.07717	-1.80685	-4.09215	-0.602129	-0.819481	-1.68662	-1.84218	-1.71228	-5.73894	-1.55408	E9PAL5;A8TX70-2;A8TX70;A6NMZ7-2;A6NMZ7;H0Y935	E9PAL5;A8TX70-2;A8TX70	Collagen alpha-5(VI) chain	COL6A5
-0.145678	-0.366848	0.434199	-1.944	-0.152965	-1.0584	-0.540871	-0.567465	-0.571538	0.614111	-0.560154	-3.61607	-2.15582	0.0808677	-0.855042	-0.56463	-0.00212129	-1.15395	-1.95996	-2.00481	-0.642884	-0.646333	-0.629277	-1.20552	-0.685517	0.665121	0.734305	-0.994512	0.37913	-0.270554	-1.51621	A9Z1X7;Q8IYB3-2;Q8IYB3;E9PCT1;M0R1E7	A9Z1X7;Q8IYB3-2;Q8IYB3;E9PCT1	Serine/arginine repetitive matrix protein 1	SRRM1
6.11012	4.98395	7.35777	6.54445	6.30764	7.62958	4.37021	7.74173	6.84924	6.42572	5.99065	6.34606	7.28844	6.66418	6.29549	5.47536	8.44915	6.52617	6.75815	6.55532	6.5212	5.31294	6.32748	5.12608	6.93984	-2.48295	6.90479	0.810847	7.23319	3.89507	6.35351	B0FP48;E5RIL1	B0FP48;E5RIL1	Uroplakin-3b-like protein	UPK3BL
-2.55269	-5.36866	-6.09596	-1.58886	-1.4738	-4.90018	-3.77602	-1.52842	-4.50465	-2.58675	3.23294	1.42676	3.02741	-2.26935	0.363588	2.29157	3.73978	-2.24378	-2.15442	-2.27403	-3.52321	-3.4974	-3.17479	-2.7291	-1.67543	-4.08766	2.36421	1.15681	-1.7431	1.44724	-1.63155	B0I1T2;B0I1T2-3;B0I1T2-4	B0I1T2	Unconventional myosin-Ig;Minor histocompatibility antigen HA-2	MYO1G
3.77263	3.82889	4.06065	4.17257	4.03315	3.8453	4.02808	3.54026	3.41399	3.67244	2.95103	2.83327	1.9173	3.68293	3.06605	2.40803	1.63544	1.49542	2.59857	3.93839	3.23033	3.49523	3.64528	3.35592	3.76634	4.08043	4.05278	1.73836	3.92238	3.24463	3.27874	B0QY89;Q9Y262;Q9Y262-2;B0QY90;C9JHP4;C9K0Q7;H7C3A0;H0Y7E6	B0QY89;Q9Y262;Q9Y262-2;B0QY90	Eukaryotic translation initiation factor 3 subunit L	EIF3L
2.08682	2.43374	2.30431	1.74118	1.55262	1.52388	1.86364	2.05847	2.62471	1.14635	0.932735	0.216923	0.294236	0.458394	0.336276	1.99594	1.65301	-0.0757458	0.419788	1.68386	0.654653	1.07089	1.48257	1.47492	2.65404	2.16428	3.45037	0.792625	2.6079	2.68042	1.69876	B0QYK0;Q01844-6;Q01844-3;Q01844;Q01844-5;C9JGE3;Q01844-2;F8WC90;Q01844-4	B0QYK0;Q01844-6;Q01844-3;Q01844;Q01844-5;C9JGE3;Q01844-2	RNA-binding protein EWS	EWSR1
-1.66178	0.741258	-0.780399	-5.26601	-4.88893	0.776458	-0.125071	-2.23274	-5.18223	3.25853	3.02226	1.26262	1.21659	2.29069	1.69003	2.49871	-6.23856	1.4609	-6.3862	1.05487	0.346976	1.71582	-0.700498	-5.64136	1.99373	-2.22682	-0.805644	-1.28604	-0.0281965	-2.24724	1.37396	B0YIW2;P02656	B0YIW2;P02656	Apolipoprotein C-III	APOC3
7.7016	6.43415	7.56256	7.5814	6.96309	6.70321	6.00342	6.67813	7.05306	5.53981	4.04072	3.67379	5.65029	5.8591	6.04311	5.23937	3.54313	4.5432	6.91302	6.74109	8.14621	5.63682	7.23609	7.07112	7.34617	7.72328	6.75416	7.08696	6.71688	4.84079	6.56862	B1AH87;P30536	B1AH87;P30536	Translocator protein	TSPO
-2.3332	-1.2341	-6.89592	-3.54169	-6.35416	0.0696762	-4.3279	-4.77251	-6.29042	-1.61658	-0.101276	-2.48134	-1.42962	-1.11226	0.632913	0.224185	-0.501613	-1.11824	0.159173	-0.163582	-3.30168	-2.14623	0.265426	-4.1759	-6.38196	-2.07666	-2.12157	-0.982167	-5.35085	-2.00857	-4.87792	B1AJY5;B1AJY7;O75832;B1AJY6;O75832-2	B1AJY5;B1AJY7;O75832;B1AJY6;O75832-2	26S proteasome non-ATPase regulatory subunit 10	PSMD10
-3.80847	-3.25768	-5.37201	-2.042	-0.834503	-6.66682	-2.97493	-4.79424	-3.24726	-6.2141	-5.85622	-4.11394	-3.19293	-4.82925	-3.02739	-5.94757	-3.07976	-3.68342	-5.92492	-1.78114	-2.04776	-5.24668	-4.06128	-2.72878	-5.24232	-2.13784	-4.07304	-2.58526	-2.8258	-3.20877	-3.44096	B1AKJ5;O43847;O43847-2;A0A087WYK8;G3V1R5;F5H7V1;H0Y5G9	B1AKJ5;O43847;O43847-2;A0A087WYK8;G3V1R5;F5H7V1	Nardilysin	NRD1
-5.39863	1.05475	0.354852	-4.09012	-0.791075	0.35518	1.97364	-1.46346	0.495286	-1.41059	1.95733	-5.91361	2.01183	-7.42406	2.01398	1.68662	-1.11173	2.52163	1.74536	0.79592	-0.932021	-0.573526	0.467886	-0.287801	0.626868	1.16421	1.21298	-1.08633	0.766726	-6.16022	2.07096	B1AL05;Q8N983-2;Q8N983;H0YBU8;H0Y6Y8;Q8N983-3;Q8N983-6;Q8N983-7;M0R051	B1AL05;Q8N983-2;Q8N983;H0YBU8;H0Y6Y8;Q8N983-3;Q8N983-6;Q8N983-7	39S ribosomal protein L43, mitochondrial	MRPL43
3.88237	2.10101	2.43344	3.5782	1.91018	2.77904	2.51657	2.69377	2.5741	4.84695	6.90972	6.27533	4.58627	3.60456	5.71244	8.08255	6.37736	5.79681	8.66175	2.69567	2.29719	1.993	2.26463	0.503851	3.88734	1.11909	3.36774	3.20335	3.22142	2.74168	2.4167	B1ALD9	B1ALD9		POSTN
0.319971	-4.55733	0.0509644	-0.899001	0.939452	0.714514	-3.02125	4.47085	-0.46459	2.64228	2.01634	1.75776	0.830011	3.5146	1.52425	-1.60446	-0.746112	0.98883	-1.18121	-0.672745	-0.430372	0.389777	-0.203308	0.343766	2.33074	-0.111735	-2.37441	-0.817289	-4.3115	-1.7065	1.11781	B1ALK7;Q14155-1;Q14155-5;Q14155-6;Q14155-2;Q14155-3;Q14155;E9PDQ5;E7EUY6;F6SJA5;C9JDI6;B1ANY6;E7ENL8;E7EU80	B1ALK7;Q14155-1;Q14155-5;Q14155-6;Q14155-2;Q14155-3;Q14155;E9PDQ5;E7EUY6	Rho guanine nucleotide exchange factor 7	ARHGEF7
-0.532272	0.798565	-0.601196	-0.905973	0.898465	-4.25284	-4.09237	2.43436	-1.95813	0.999157	1.58486	1.48353	-1.05272	0.196514	0.27537	0.939369	-1.04366	-0.0764083	1.76576	-2.82882	-2.17579	0.175557	1.08377	0.452022	0.397944	0.0146289	-0.519543	-1.87323	-6.51319	0.570448	0.172512	B1ANH5;Q16774;B1ANH6;B1ANH2;B1ANH3	B1ANH5;Q16774;B1ANH6;B1ANH2;B1ANH3	Guanylate kinase	GUK1
-2.27265	-4.00507	-2.11379	2.03619	-1.56954	-1.86842	-2.10631	2.38037	-1.90032	-3.29306	-0.415417	-1.42809	-0.0583211	-1.43224	-0.518292	-1.01901	-1.16216	-1.95154	-1.68303	-1.60141	-1.1364	-1.7333	-3.47414	-1.92741	-3.10814	2.43292	1.11965	-0.399962	0.867136	0.0840078	-3.39748	B1AP13;P08174-2;H3BLV0;H7BY55;P08174-4;P08174;P08174-3;P08174-5;P08174-6;P08174-7;B1AP15	B1AP13;P08174-2;H3BLV0;H7BY55;P08174-4;P08174;P08174-3;P08174-5;P08174-6;P08174-7	Complement decay-accelerating factor	CD55
-0.58165	-3.76723	-3.52331	-4.55221	-4.04664	-5.00014	-1.42349	-4.93773	-1.65504	-3.54136	-1.1921	-3.31153	-2.50113	-4.9271	-4.19915	-2.34227	-1.80657	-1.3012	-3.93021	-1.47683	-2.54678	-1.06535	-4.45311	-3.02757	-4.81473	-2.33017	-2.17928	-3.1239	-1.83506	-3.78087	-4.35371	B1AUU8;P42566;P42566-2;S4R3U1	B1AUU8;P42566	Epidermal growth factor receptor substrate 15	EPS15
2.42239	2.02968	1.33925	2.36923	2.76919	2.93701	3.05542	0.433335	1.58628	2.26249	1.05379	2.126	1.64007	1.50123	1.39971	1.57276	0.281488	1.99207	0.921041	1.64727	0.741816	0.963929	0.981278	1.08549	2.48672	1.94557	-0.183423	2.40646	1.13291	1.42231	-4.1541	B1AVU8;P07602;C9JIZ6;P07602-2;Q5BJH1	B1AVU8;P07602;C9JIZ6;P07602-2;Q5BJH1	Prosaposin;Saposin-A;Saposin-B-Val;Saposin-B;Saposin-C;Saposin-D	PSAP
-3.61845	0.377795	-2.60161	-0.562465	-2.98426	-1.69459	-0.726973	-3.71436	-0.778702	-4.02488	-4.37061	-4.89168	-1.03476	-2.69638	-4.88067	-0.404596	-4.84416	-1.86693	-0.987582	-2.89494	-10.2497	-4.41072	-0.790513	-0.173001	-2.85553	-0.738518	0.0159586	-3.34585	-5.77645	-3.13457	-4.15455	E7ERI8;E7EW49;B2RTR1;B3KR06;E7ENG2;O75122-2;D6RBU8;C9J668;H7C5M8;H7C4X8;H7C4I5;H7C4M5	E7ERI8;E7EW49;B2RTR1	CLIP-associating protein 2	CLASP2
-2.9348	-1.90535	-0.216654	-4.38021	-2.81554	-2.88152	-2.12698	-2.70904	-4.00637	-3.08779	-4.1981	-5.98643	-0.867504	-1.78164	-3.51821	-0.549121	-2.63738	-6.14721	-3.75724	-2.48016	-1.77707	-3.40949	-2.22085	-1.435	-4.19238	-2.7061	-2.16624	2.95923	-2.66905	-3.97773	-4.66064	B2WTI3;B2WTI4;K7EJU9;Q6NYC1-2;Q6NYC1;Q6NYC1-3	B2WTI3;B2WTI4;K7EJU9;Q6NYC1-2;Q6NYC1;Q6NYC1-3	Bifunctional arginine demethylase and lysyl-hydroxylase JMJD6	JMJD6
2.77422	3.2044	3.13975	2.16016	1.8173	2.66427	1.28919	2.10249	2.1428	0.331734	1.65092	1.25772	0.531897	0.972865	1.5325	2.30232	0.418658	1.34905	2.13632	1.86736	1.32455	2.97128	2.44661	1.98385	1.39559	2.41199	1.13538	0.249071	2.74032	1.663	2.81254	B3KS98;O15372;A0A087WZK9;E5RJT0;E5RGU4;E5RFW7;E5RFH0;E5RHC7;E5RH59	B3KS98;O15372;A0A087WZK9;E5RJT0;E5RGU4	Eukaryotic translation initiation factor 3 subunit H	EIF3H
0.86417	0.492887	-3.80735	0.255614	-1.57672	-1.87929	1.16501	-0.152855	1.1218	-1.25027	-0.584404	-0.411681	-6.56725	-0.479841	-6.15074	-0.0790003	-1.85407	1.27174	1.35979	-3.87942	0.596334	-0.117491	1.72609	0.97262	-0.622409	-4.06013	-1.91316	0.31467	-1.38839	0.154239	1.48844	B3KUB4;O43570-2;O43570	B3KUB4;O43570-2;O43570	Carbonic anhydrase 12	CA12
2.83034	1.81107	2.73967	1.7033	1.4144	1.79003	3.08987	1.49696	1.85249	0.0080452	0.937751	1.47575	1.34599	2.20884	1.84549	1.2541	1.81696	1.81647	1.62057	2.21952	2.52453	2.46735	1.46062	2.49118	2.08141	2.75776	1.6276	5.41214	3.15102	1.77894	1.53472	B3KY94;O14735-3;O14735;H3BUR9;O14735-2	B3KY94;O14735-3;O14735	CDP-diacylglycerol--inositol 3-phosphatidyltransferase	CDIPT
1.36838	2.76033	1.55752	0.545386	0.422072	1.71964	2.19643	3.856	1.59067	2.64594	3.46627	0.696248	2.6217	0.0135119	0.423005	3.54927	2.77102	0.98689	2.20702	3.716	1.49201	3.91538	3.80306	3.46719	3.60864	0.917326	3.40801	0.200228	3.06712	3.37416	4.23563	B4DDF4;B4DUT8;Q99439;Q99439-2;A0A087X271;H3BVI6;A0A087X1X5;K7ES69;H3BQH0;U3KPS3;A0A087WV51	B4DDF4;B4DUT8;Q99439;Q99439-2;A0A087X271;H3BVI6;A0A087X1X5;K7ES69	Calponin;Calponin-2	CNN2
-0.673753	1.12779	-0.838716	0.268531	0.357547	0.0109899	0.214888	0.497266	0.845648	0.29348	-5.33156	-0.289968	0.470695	2.03679	0.505756	-0.382842	0.233953	-0.546642	-1.05021	0.242154	-1.04993	-0.0976892	0.207979	0.403172	0.630162	0.60905	1.39066	-0.0465549	1.14615	1.20559	-0.155062	B4DHE8;Q96DH6-2;Q96DH6;J3KTC1;B4DM51;Q96DH6-3;J3QKT5;H0YHB7;O43347	B4DHE8;Q96DH6-2;Q96DH6;J3KTC1;B4DM51;Q96DH6-3	RNA-binding protein Musashi homolog 2	MSI2
-4.13114	-1.07484	-1.18029	1.53598	-0.417125	0.488405	0.748828	-1.16949	1.01186	-4.0316	2.43873	-4.39053	0.314575	2.66606	0.376677	0.452239	0.169239	-3.12898	2.7908	0.912054	-3.62239	-4.87823	-2.25659	-3.12711	-2.53775	-0.385613	-0.347346	1.3439	-0.370864	-2.8809	-4.20175	B4DI03;K7EJQ7;Q9BY50	B4DI03;K7EJQ7;Q9BY50	Signal peptidase complex catalytic subunit SEC11;Signal peptidase complex catalytic subunit SEC11C	SEC11L3;SEC11C
-2.15271	-1.55761	-0.915509	-1.01687	-0.353404	0.427986	-1.06591	0.0337456	-0.0855109	-4.33048	-6.87383	-2.5363	-0.623106	-4.60809	-4.68663	0.419183	-0.16804	-0.888527	-1.00176	-4.64952	-0.687961	-4.18549	-2.87556	-1.4511	-0.421359	-2.432	0.715734	-4.71819	-1.10631	-0.678847	-0.0260334	E5RGQ7;E5RJC0;E5RGQ0;E5RFK4;Q08495-3;B4DI75;Q08495-2;Q08495	E5RGQ7;E5RJC0;E5RGQ0;E5RFK4;Q08495-3;B4DI75;Q08495-2;Q08495	Dematin	DMTN
1.73645	3.17338	2.77731	2.38905	1.60139	3.13076	1.8301	2.34877	2.98136	-1.384	0.848142	-5.55336	-0.66545	0.635752	-1.25341	1.30369	-0.64014	-4.11427	1.63174	2.24511	-1.26294	1.49737	2.36188	1.80833	0.272123	1.12411	2.54536	0.373454	0.236154	1.66511	1.14679	Q9H910;B4DLH4;A6NGP5;H3BMV3;H3BTV5;H3BMM8;B4E1P3;H3BS08	Q9H910;B4DLH4;A6NGP5;H3BMV3;H3BTV5	Hematological and neurological expressed 1-like protein	HN1L
2.90518	2.87078	2.13053	3.11518	2.58951	3.52721	3.30232	2.89096	2.90095	1.4081	1.46641	1.97277	2.19873	1.94921	0.988241	1.8764	2.99683	3.55737	1.29449	2.69815	3.09268	1.31424	2.3344	3.12373	3.03407	4.76739	3.87371	2.48922	3.01836	2.50089	2.74363	B4DLN1;I3L1E8;F6QW41	B4DLN1
1.2976	1.44962	0.609459	-0.402745	0.934178	1.92406	1.25229	-0.470267	-0.333839	0.698683	-0.931284	1.75185	0.181178	1.09888	0.312035	1.72584	0.110572	-0.378498	-0.69531	1.05587	-0.109006	1.58513	0.0584303	1.12607	1.11423	-1.0663	0.540535	2.72592	0.63006	1.20142	0.587023	B4DQI6;Q13595-3;Q13595;Q13595-2	B4DQI6;Q13595-3;Q13595;Q13595-2	Transformer-2 protein homolog alpha	TRA2A
3.75757	3.23726	2.85822	4.23053	3.95574	1.53809	2.59597	4.50904	3.37821	1.84147	3.35799	1.98873	3.21121	3.89075	3.17084	2.19479	2.22576	4.11182	3.5896	4.27609	4.13301	2.64897	3.94082	4.58766	2.59952	4.31487	4.44246	3.259	4.3906	4.5962	2.0947	B4DR61;P61619;P61619-3;H7C1Q9;C9JXC6;H7C069	B4DR61;P61619;P61619-3	Protein transport protein Sec61 subunit alpha isoform 1	SEC61A1
-3.66548	-4.60622	-6.8647	-2.45056	-4.35215	-2.60465	-1.59315	-4.36982	-2.47638	-2.88087	-4.69678	-6.21458	-2.59255	-1.86136	-1.54427	-3.12686	-5.12443	-2.35453	-4.91895	-1.69669	-2.128	-1.05084	-2.21225	-0.0643679	-2.53088	-0.566489	-1.50101	-1.62205	-3.10058	-2.20295	-1.99546	E9PGC0;P20936-2;B4DTL2;P20936;Q68CU6	E9PGC0;P20936-2;B4DTL2;P20936	Ras GTPase-activating protein 1	RASA1
2.99232	0.00848167	2.89733	0.290666	0.525413	2.08574	-0.0273666	1.70246	0.30359	-0.597196	-0.957873	-0.614243	1.41632	-1.69239	1.16178	2.15259	0.128321	0.952968	2.4158	-2.34914	0.0619691	-0.648141	2.45067	-4.3171	0.205761	-0.839838	-1.75407	-0.878974	-5.09454	1.95722	1.43268	B4DUC8;Q13126;Q13126-4;Q13126-3;Q13126-2;J3QSB7;Q13126-7;Q13126-6;Q13126-5;F2Z2F3;F8WES2;J3KRN1	B4DUC8;Q13126;Q13126-4;Q13126-3;Q13126-2;J3QSB7;Q13126-7;Q13126-6;Q13126-5	S-methyl-5-thioadenosine phosphorylase;Purine nucleoside phosphorylase	MTAP
7.29793	7.46434	6.7499	6.67621	7.04301	7.27773	6.77256	6.83901	6.8055	6.67878	7.67751	6.9076	7.47947	7.38009	6.97829	7.41988	6.9254	5.47625	8.4185	7.07546	7.08672	7.47946	6.89616	7.08227	7.46379	7.92399	7.70568	7.42115	7.75531	7.4165	7.08153	B4DY08;G3V4W0;G3V4C1;P07910-2;P07910-4;P07910-3;G3V5X6;G3V3K6;G3V251;G3V2D6;B4DSU6;P0DMR1;O60812;B7ZW38;B2RXH8;G3V5V7;G3V4M8;G3V2H6;E5RG71	B4DY08;G3V4W0;G3V4C1;P07910-2;P07910-4;P07910-3;G3V5X6;G3V3K6;G3V251;G3V2D6	Heterogeneous nuclear ribonucleoproteins C1/C2	HNRNPC
5.61561	5.57799	5.34336	5.60941	5.94986	5.32828	5.1582	5.77692	5.39508	4.8346	5.48629	4.39013	4.79104	4.82635	5.24282	5.05266	5.38747	4.95952	5.26179	5.91043	5.69298	5.22681	5.68207	5.98375	5.54233	6.58997	6.23904	4.77013	6.67271	5.96897	5.20441	B4DY09;Q12905;X6R6Z1	B4DY09;Q12905	Interleukin enhancer-binding factor 2	ILF2
-2.47024	-3.37179	-1.97074	-6.23008	-4.64381	-4.8425	-2.62376	-3.48237	-3.96091	-1.04484	0.289326	-1.62568	-1.74296	-1.31849	-1.30805	-7.26051	-1.21359	-6.06479	-5.10061	-2.40427	-3.62765	-4.55371	-0.893966	-4.56357	-7.03556	-5.9097	-3.71611	-0.975651	-2.15981	-1.82379	-8.47043	B4DY26;P36897;P36897-2;F8W1R9;P36897-3;F8VXZ5;F8VVC4;H0YHS4;F8VRH6;F8W0K6;Q8NER5-3;Q8NER5-4;P36896-5;P36896-2;P36896-3;Q8NER5;P36896;P36896-4	B4DY26;P36897;P36897-2;F8W1R9;P36897-3	Receptor protein serine/threonine kinase;TGF-beta receptor type-1	TGFBR1
-3.92831	-4.89695	-4.22749	-3.88754	-3.72994	-2.66679	-3.17553	-6.07575	-5.64252	-1.68038	-0.136134	0.171916	-0.958112	0.771935	-4.88873	-4.10092	-4.38515	-3.2896	-5.3612	-0.831975	-0.380263	-1.06437	-3.33132	-4.42232	-1.3778	-2.08084	-1.16547	-3.46415	-3.47293	-1.55444	-3.0953	Q8NBY1;B4E0Y9;Q9P289;Q9P289-2;Q9P289-3;C9JJV0	Q8NBY1;B4E0Y9;Q9P289;Q9P289-2;Q9P289-3	Serine/threonine-protein kinase 26	STK26
-0.000109812	-0.272451	-0.143407	-0.490826	0.408671	-0.378131	-0.0381012	0.715258	0.982736	2.74985	3.10721	2.04037	2.10477	3.24269	1.97432	2.49938	1.48775	0.34368	1.32077	0.132339	0.639961	-2.60123	0.590022	-1.0173	1.98908	-1.72825	-0.316513	-0.26864	0.841683	0.0223528	0.768799	B4E1Z4;E7ETN3;P00751;H7C5H1;P00751-2;E9PDZ0;H7C526;C9JRT3;H0Y868	B4E1Z4;E7ETN3;P00751	Complement factor B;Complement factor B Ba fragment;Complement factor B Bb fragment	CFB
0.474394	2.0627	0.631868	1.14817	-0.543525	0.930137	1.79379	-0.180825	-0.0816963	0.638569	0.195564	0.0767687	0.796185	0.306061	-2.18125	-1.39977	1.74334	1.2479	0.82353	0.528722	-0.785461	0.326792	1.15057	1.13632	0.769685	0.738457	-0.690044	-4.30497	1.931	0.557562	1.81912	B4E3T4;Q93062-4;Q93062-5;Q93062;Q93062-2;Q93062-3;H0YC46;H0YBU9;E5RJD7;E5RFP4;E5RJ31	B4E3T4;Q93062-4;Q93062-5;Q93062;Q93062-2;Q93062-3;H0YC46;H0YBU9	RNA-binding protein with multiple splicing	RBPMS
-0.660271	-2.04885	0.329068	-0.616042	-1.10204	0.620748	0.51457	-0.0829725	0.384505	-1.60685	-2.62602	-1.85789	-1.3596	-1.06279	-2.86855	-0.976869	-2.09815	-3.68374	-0.270361	0.550432	0.490435	-0.172828	0.311648	0.448704	-1.32743	-1.57721	-0.459505	-4.21269	0.175162	-0.377313	-0.688973	B5MCD5;B5MBY2;Q9Y6T7-2;Q9Y6T7	B5MCD5;B5MBY2;Q9Y6T7-2;Q9Y6T7	Diacylglycerol kinase;Diacylglycerol kinase beta	DGKB
-5.69383	-0.955369	-4.46047	-4.5176	-4.84277	-1.54506	-2.60502	0.982518	-1.42885	-1.86319	-2.42269	-1.17721	-2.08617	0.203923	-0.464744	-6.62977	-5.44338	0.522908	-1.13283	-8.94874	0.567067	-1.20247	-5.11686	-0.498856	-2.56107	-2.46639	0.995459	-6.54598	-5.64714	-1.08706	-4.06113	B5MCA4;P16422;C9JKY3	B5MCA4;P16422	Epithelial cell adhesion molecule	EPCAM
-0.797691	-2.76671	-0.925706	-6.1792	-5.21118	-1.55409	-3.91673	-6.03321	-6.6067	-0.338492	3.1665	-0.289763	-4.77445	-0.916427	-3.42145	-5.18698	0.60011	-4.75013	-2.09632	-2.41586	-6.30882	-0.844845	-2.80611	-7.78912	-1.20184	-3.48259	0.0518494	2.65931	-1.37641	-2.40263	-1.54611	B5MD00;Q9P0U1	B5MD00;Q9P0U1	Mitochondrial import receptor subunit TOM7 homolog	TOMM7
-0.172863	0.149668	-0.56906	-0.471243	-0.69208	-0.491058	0.0544227	2.71888	-2.00648	-5.48163	-2.71774	-4.69393	-0.646465	3.70452	-0.834912	-1.54936	1.17323	2.48187	-3.50615	1.56319	-0.961204	-1.09532	-0.431337	1.45258	-6.17698	-4.94937	-2.33546	-4.05701	0.547783	-2.14237	0.197248	B5MDE0;Q96AA3;C9JP01;U3KQE9	B5MDE0;Q96AA3	Protein RFT1 homolog	RFT1
-1.08955	-4.69763	-0.891694	-1.29891	-1.16832	-1.28254	-0.101236	-2.64427	0.541833	-1.77813	-4.80176	-1.45332	-1.75629	-2.35286	-1.26559	-1.66804	-4.60795	-2.86152	-3.84355	-0.33539	-1.19854	-0.810329	-7.17595	-2.52243	-2.09623	-0.9852	-1.33563	-2.0457	-1.3674	0.1743	-2.02209	B5MDU6;Q9H6V9;Q9H6V9-2;Q9H6V9-3;B5MCU4;Q9H6V9-4;B5MCE2;C9JUM0;B4DRG3;C9JHU6;D3YTH1	B5MDU6;Q9H6V9;Q9H6V9-2;Q9H6V9-3;B5MCU4;Q9H6V9-4	UPF0554 protein C2orf43	LDAH;C2orf43
1.65596	1.6289	0.719565	2.17669	2.10316	1.87878	2.19308	2.32562	1.66572	0.887814	0.287106	1.0175	1.77743	1.1484	1.12021	0.982101	1.50844	0.975583	1.04301	2.71023	0.244546	1.39512	1.39574	2.22648	1.72401	0.998079	0.917561	-0.273275	1.37368	2.04154	2.29466	E7EW69;E7EX04;B5ME97;Q9P0V9;Q9P0V9-2;Q9P0V9-3;C9JEW2;C9JNR7;F5GYV2;F5H1F2	E7EW69;E7EX04;B5ME97;Q9P0V9;Q9P0V9-2;Q9P0V9-3	Septin-10	SEPTIN10
-3.65181	-1.02815	-3.04101	-2.0296	-0.873427	-2.03213	-0.745399	-3.89399	-5.24189	-0.77365	-2.36531	-1.84397	-4.31144	-2.35858	-1.832	-4.53071	-1.79095	0.0701346	-2.58544	-3.47688	-2.93888	-3.36692	-5.06604	-6.02446	-3.01594	-1.68384	-0.89385	-3.45447	-4.35244	-1.48343	-2.30149	B7WPE2;Q32P44;G3V195;H0Y3M3;Q32P44-2;G3V1D0;H7C355;C9J6V3;E9PJV5;E9PSB4;Q32P44-3	B7WPE2;Q32P44;G3V195;H0Y3M3;Q32P44-2;G3V1D0	Echinoderm microtubule-associated protein-like 3	EML3
1.54436	-4.4418	3.9994	3.44183	-1.91441	4.24028	2.78409	0.852507	4.94318	-1.54353	0.0936863	-3.31495	-0.0913688	-1.65849	-1.91202	2.62031	-2.5448	-1.0284	-1.78383	2.72961	2.62528	3.90639	0.428013	2.93201	3.74359	3.96559	4.27346	2.78075	-0.394023	0.288662	2.71163	B7Z2R7;Q5T8D3-2;Q5T8D3-3;Q5T8D3;Q5T8D3-4;X6RDD7;Q5T8E0;A0A087X0B8;K7EM05;Q8NC06;Q8NC06-3	B7Z2R7;Q5T8D3-2;Q5T8D3-3;Q5T8D3;Q5T8D3-4;X6RDD7;Q5T8E0	Acyl-CoA-binding domain-containing protein 5	ACBD5
-1.0294	-0.342949	0.931238	-0.702496	-1.40898	0.531845	-7.98738	-1.116	-1.3139	-1.39772	0.938692	-1.09861	-2.47567	0.654839	-0.580371	-0.362365	-1.81637	-3.32586	0.585344	0.284318	-1.73183	0.745849	-2.20424	-0.100078	0.010217	-0.0652792	-1.45062	-4.03558	-1.72189	-2.85049	-0.14182	B7Z2Y2;Q14746-2;Q14746;V9GY21	B7Z2Y2;Q14746-2;Q14746	Conserved oligomeric Golgi complex subunit 2	COG2
1.57171	1.54516	1.27272	1.43755	0.995714	1.35786	1.40501	-0.164924	1.69602	2.01371	2.70453	1.59179	1.34799	0.485083	0.576876	1.41623	0.811045	0.83748	0.873052	1.82706	0.151644	1.95609	1.47752	1.11809	0.877173	1.91102	1.61159	2.48076	2.12447	1.88046	0.809376	B7Z6D5;Q96GQ7;A0A087X059;A0A087WYH5	B7Z6D5;Q96GQ7	Probable ATP-dependent RNA helicase DDX27	DDX27
-0.915497	0.680083	2.53729	0.860646	-0.155512	2.50481	-0.303076	-0.517389	-0.674308	-0.692727	-4.54815	-6.73837	-0.124137	-4.9363	-0.266316	-0.28867	-1.9615	-0.717711	-0.427083	-0.840044	-6.5154	-4.37782	-1.05373	0.384663	-4.51729	1.30321	-0.633081	1.51259	0.255165	0.506563	-7.41301	B7Z7F3;Q9H6Z4-3;Q9H6Z4-2;Q9H6Z4;K7EIJ4;K7EN31;K7EJV3;K7EMH9;K7ENJ2;K7EID7;K7ENB9;K7EPW1;K7ESQ0	B7Z7F3;Q9H6Z4-3;Q9H6Z4-2;Q9H6Z4;K7EIJ4	Ran-binding protein 3	RANBP3
-4.39915	-0.951911	-0.970624	-3.32085	-1.86823	-3.39762	-4.34264	-1.24898	-2.52883	-3.42516	-2.60506	-7.84739	-3.16473	1.96469	0.984038	-5.09571	0.272063	-4.60059	-2.74374	-2.69947	1.0033	-2.17526	-3.46081	-5.20077	-3.37824	-0.598185	-4.36502	-2.98018	-1.01825	-1.91493	-0.10801	B7Z896;F5H3M2;Q9BVG8-5;Q9BVG8-2;Q9BVG8;Q9BVG8-6;Q9BVG8-4;H3BTL6;H3BTU1;H3BMQ3;H3BMR0;H3BV47;H3BMJ1;H3BTN1;H3BSN2;H3BUC0	B7Z896;F5H3M2;Q9BVG8-5;Q9BVG8-2;Q9BVG8;Q9BVG8-6;Q9BVG8-4	Kinesin-like protein;Kinesin-like protein KIFC3	KIFC3
-1.44893	-2.37034	-1.60592	-1.72294	-0.622493	-0.868257	-0.71797	-1.24274	-0.305797	-2.39927	-0.986969	-1.24093	-0.994841	-1.57242	-4.7388	-1.31296	-1.60711	-2.99137	-3.75951	-3.42011	-1.42066	-0.721437	-1.46125	0.0889744	-1.97269	-7.06686	-0.776089	1.79441	-0.44033	-3.96537	-0.0629953	B7ZAX5;Q01415-2;Q01415;H0YLL3;H0YLL8;H0YK10	B7ZAX5;Q01415-2;Q01415;H0YLL3;H0YLL8;H0YK10	N-acetylgalactosamine kinase	GALK2
3.75597	3.89967	3.81835	3.80663	3.23391	4.34606	4.73639	3.14436	4.01763	4.55085	2.74165	4.95383	3.68115	4.46709	4.82742	2.93777	3.07479	3.10841	3.07786	4.4154	3.93824	2.87959	4.35749	2.07423	2.62247	2.4436	3.06923	1.83134	2.47779	4.62841	2.4295	B7ZC38;Q9NR46;Q9NR46-2;B7ZC39;F8WFB9;G5E9J1;H7C1Z6	B7ZC38;Q9NR46;Q9NR46-2;B7ZC39	Endophilin-B2	SH3GLB2
0.71222	-1.09003	1.455	1.16873	1.00171	0.747913	0.222267	1.52091	1.63886	4.05974	4.30563	2.23421	3.29976	3.90802	2.54947	4.18591	2.21681	3.01801	2.09285	1.94564	2.45325	0.754211	1.53716	1.60969	2.48667	0.372254	1.68551	-0.187204	1.54083	1.11338	2.3282	B7ZKJ8;Q14624-4;Q14624-3;Q14624-2;Q14624;H7C0L5	B7ZKJ8;Q14624-4;Q14624-3;Q14624-2;Q14624;H7C0L5	Inter-alpha-trypsin inhibitor heavy chain H4;70 kDa inter-alpha-trypsin inhibitor heavy chain H4;35 kDa inter-alpha-trypsin inhibitor heavy chain H4	ITIH4
-1.97889	-0.430099	-2.11406	-1.14951	-3.42998	0.04348	0.315876	-0.729561	-1.77648	-0.202132	-1.63357	-2.21453	-1.68267	-0.379184	-3.99658	-2.10174	-3.45752	0.851915	-2.82425	-1.53619	0.702349	1.10873	-0.8893	0.0831722	-2.47934	-1.85664	-2.47731	2.20903	-0.475817	-0.803812	-4.70155	B7ZKQ9;Q8WTV0-4;Q8WTV0-2;Q8WTV0-5;Q8WTV0;F5H4X0;Q8WTV0-3;F5H5E8	B7ZKQ9;Q8WTV0-4;Q8WTV0-2;Q8WTV0-5;Q8WTV0;F5H4X0;Q8WTV0-3	Scavenger receptor class B member 1	SCARB1
-2.03561	-2.12104	-1.44582	1.72468	-3.20463	-2.39249	-1.39845	-2.81299	-1.66194	-3.58294	-0.541207	-3.88818	-1.86099	-7.07916	-2.05525	-5.56857	-3.18904	-1.16499	-1.5035	-10.8217	-5.5668	-1.16669	-0.321342	-0.267936	-2.15436	-1.47816	-2.04693	-3.3866	2.50835	-1.13552	-0.665693	B7ZM87;A2RUF3;O75044;A0A075B7B5;P0DMP2;P0DJJ0;E9PDX4;A0A087X0L1;Q5VZB4;A0A087WW56;A0A075B7E9;A0A075B7C8;A0A075B743;A0A075B7E6	B7ZM87;A2RUF3;O75044;A0A075B7B5	SLIT-ROBO Rho GTPase-activating protein 2	SRGAP2
-1.77753	-1.22019	-1.33386	-1.65006	-1.8594	-0.310383	-2.16287	-1.40089	-0.741275	-4.39949	-2.26047	-1.17546	-2.50326	-4.42929	-0.50301	-3.08214	-7.16578	-4.09727	-4.34082	-3.05926	-2.1495	-1.17515	-1.43982	-0.11393	-1.46744	-2.34033	-1.49505	-4.21088	-5.96618	-2.77672	-1.53588	B9A044;B8ZZ50;O60573-2;O60573;C9JEL3;B4E1E4;B9A023;B8ZZL3	B9A044;B8ZZ50;O60573-2;O60573;C9JEL3;B4E1E4;B9A023;B8ZZL3	Eukaryotic translation initiation factor 4E type 2	EIF4E2
-5.81184	-4.11626	-3.47173	-2.51537	-5.13285	-2.70391	-0.702662	-4.99636	-1.34818	-7.7701	-3.47664	-1.84883	-3.0221	-4.3041	-7.09353	-4.82105	-3.2383	-0.76892	0.676454	-3.44279	-1.71584	-3.26862	-4.38772	-1.01674	-1.68147	-3.64495	-6.93868	-3.48782	-5.31795	-4.9159	-4.78207	B8ZZD4;Q86VP1-3;Q86VP1-4;Q86VP1-2;Q86VP1;H7C3L5;V9GZ06	B8ZZD4;Q86VP1-3;Q86VP1-4;Q86VP1-2;Q86VP1	Tax1-binding protein 1	TAX1BP1
-0.255279	-4.16838	-2.04706	-6.31762	-2.56899	-4.41035	-4.46986	-5.36301	-3.89833	-0.761009	-2.01166	-4.21403	-3.09134	-3.98282	-1.55664	-1.58449	-2.31716	-1.53833	-1.94619	-5.62757	-1.14361	-4.17066	-1.53623	-1.15975	-2.23561	-1.89484	-4.55926	-2.95299	-2.8996	-1.71306	-4.27072	B8ZZJ1;Q9BYI3;H7C0W7;B8ZZA2	B8ZZJ1;Q9BYI3;H7C0W7	Hyccin	FAM126A
2.77699	1.73972	0.232437	1.72663	-2.03992	-0.855695	1.6821	-4.9617	-0.829678	1.06703	-5.47644	1.86695	1.87484	1.94781	1.58583	1.142	1.04914	1.04285	1.82591	1.51524	-1.79634	-4.10357	1.23657	-1.87011	-1.6629	2.49727	-2.65395	2.58048	-2.91422	-2.11902	-0.986766	B8ZZN6;P63165;B8ZZJ0;B9A032;B8ZZ67;P63165-2	B8ZZN6;P63165;B8ZZJ0;B9A032;B8ZZ67;P63165-2	Small ubiquitin-related modifier 1	SUMO1
3.43785	5.07577	5.45376	4.29987	3.67437	5.08495	4.91125	2.97973	3.13969	1.79759	3.36576	1.30371	3.3849	1.96874	1.77761	1.83979	1.37495	2.27037	3.00314	0.983442	2.44417	4.71911	2.27117	3.72881	3.40932	3.6419	3.52078	-0.438643	3.82312	4.1278	4.87528	B8ZZQ6;P06454-2;P06454;B8ZZA1;B8ZZW7;H7C2N1;A0A087WUT1	B8ZZQ6;P06454-2;P06454;B8ZZA1;B8ZZW7;H7C2N1;A0A087WUT1	Prothymosin alpha;Prothymosin alpha, N-terminally processed;Thymosin alpha-1	PTMA
-3.7775	-6.82141	-6.04732	-3.2804	-1.51842	-1.03451	-3.13387	-2.68158	-2.95283	-3.74423	-5.10942	-4.47142	-4.49621	-3.32001	-4.85606	-3.95914	-3.51665	-4.03998	-2.54166	-2.11678	-1.63388	-1.4561	-3.68131	-1.86997	-3.83011	-2.64268	-7.54732	-2.96037	-2.70942	-0.0667749	-6.32692	H7C0I1;B8ZZW5;Q8NBF6-2;Q8NBF6	H7C0I1;B8ZZW5;Q8NBF6-2;Q8NBF6	Late secretory pathway protein AVL9 homolog	AVL9
-0.513027	-0.0081152	0.364871	1.3619	1.01356	-1.73433	-1.12136	0.374049	0.849314	-5.01363	2.46422	1.40863	-0.115189	-1.16188	-0.368898	-0.200358	-0.0848684	0.120188	0.822587	1.41768	0.743099	0.0381654	0.182516	0.912856	-0.533663	0.0311791	1.89942	-0.35275	1.11239	0.445832	-0.50845	J3KMX2;B9EGA3;Q92925-3;Q92925;Q92925-2;J3QWB6;J3QQL7	J3KMX2;B9EGA3;Q92925-3;Q92925;Q92925-2;J3QWB6	SWI/SNF-related matrix-associated actin-dependent regulator of chromatin subfamily D member 2	SMARCD2
0.855848	1.28401	0.199455	1.22897	0.577757	-0.260676	0.32254	0.623519	0.239544	1.63632	0.662368	0.41233	2.88992	-0.52291	1.20307	2.2895	1.44917	1.51899	0.851453	-2.07389	-4.98519	-5.28993	0.220864	-5.92318	-0.891627	-1.20636	-2.39718	-5.90961	-0.581757	-1.91564	-1.77476	C9IY88;P46952-2;P46952	C9IY88;P46952-2;P46952	3-hydroxyanthranilate 3,4-dioxygenase	HAAO
-1.67566	0.189921	-0.0445459	0.753787	0.108038	0.0378502	-0.115944	0.330294	0.464668	-5.41635	0.0883572	0.390679	1.42756	-0.433729	0.810268	1.34782	0.0940506	0.791797	-0.155371	-0.351502	-0.537898	0.153449	0.559163	-2.05359	0.471681	1.28802	0.313819	0.648644	0.408139	0.0452302	0.157898	C9IYN3;D6W592;Q8WVV9-4;Q8WVV9;B7WPG3;Q8WVV9-5;H7C464;Q8WVV9-3;Q8WVV9-2;H7BXH8;C9JJZ7	C9IYN3;D6W592;Q8WVV9-4;Q8WVV9;B7WPG3;Q8WVV9-5	Heterogeneous nuclear ribonucleoprotein L-like	HNRNPLL;HNRPLL
-0.0332359	-0.410218	-3.1259	0.408145	-1.39952	-0.724217	-5.10488	-2.32037	-1.93127	0.347769	-4.82351	-0.301284	-0.838872	0.0212529	1.144	-0.698294	-1.09476	-3.81913	-1.64168	-2.01249	-0.858541	-1.89355	-0.964948	-2.02697	-2.39629	-1.17856	-0.160346	-0.9628	-0.701487	0.674683	0.662652	C9J0I9;Q86WB0;Q86WB0-2;Q86WB0-3;C9J672;F8WAU5	C9J0I9;Q86WB0;Q86WB0-2;Q86WB0-3	Nuclear-interacting partner of ALK	ZC3HC1
-1.27754	3.46585	0.794535	3.1941	3.62598	0.616751	3.2658	3.69635	2.97323	2.97592	-0.506137	3.20997	3.34578	2.74964	2.12934	2.0921	2.14816	3.39444	2.72891	3.44236	0.402493	0.177722	5.12993	3.00645	-6.04422	2.66011	0.108788	1.94567	0.159552	0.771101	-5.41921	C9J0J7;G5E9Q6;P35080-2;C9JQ45	C9J0J7;G5E9Q6;P35080-2;C9JQ45	Profilin;Profilin-2	PFN2
4.86221	6.23495	4.95699	5.94872	5.96259	4.52096	6.61654	5.08412	5.64724	4.90478	4.48193	4.36874	5.08738	4.30723	4.10974	5.91157	4.47241	5.31938	5.57045	6.10467	5.56624	5.25096	6.11216	5.14742	3.74344	4.6347	4.54086	6.13209	5.88324	6.06489	5.27619	C9J0K6;P30626-2;P30626;P30626-3;B4DHQ6	C9J0K6;P30626-2;P30626;P30626-3;B4DHQ6	Sorcin	SRI
1.65889	1.04762	0.546534	1.19357	1.53879	0.926234	0.528775	0.780893	1.34205	-0.377532	-0.724156	-0.526559	0.458539	0.359354	-0.093996	0.128979	1.89678	-0.582552	-0.372119	1.21881	1.49046	1.17331	0.667706	0.854287	1.87639	1.2811	1.94725	-2.32696	1.36407	1.08996	0.83134	C9J2Y9;P30876;C9J4M6;C9JMN3;C9JZW8	C9J2Y9;P30876;C9J4M6	DNA-directed RNA polymerase;DNA-directed RNA polymerase II subunit RPB2	POLR2B
-0.914397	0.834658	0.244064	0.538413	0.0956076	-7.07559	0.873729	-0.487897	0.516192	-0.975918	0.527597	1.05396	1.23622	0.00382	-0.169898	1.15795	-3.92509	2.29875	-0.00324213	-1.41441	-0.800572	2.67002	0.412646	-1.26146	0.878794	-0.20682	-0.508177	-0.90054	-0.694446	-0.690993	-0.075103	C9J3D7;Q9UKG9;Q9UKG9-3;Q9UKG9-2	C9J3D7;Q9UKG9;Q9UKG9-3	Peroxisomal carnitine O-octanoyltransferase	CROT
-1.55864	-1.73586	-4.25051	-1.11403	-5.75954	-1.6575	-2.4739	-2.33474	-1.66765	-4.30825	-2.47398	-0.325302	-0.48255	-0.273845	-3.01218	-2.20891	-2.82241	-1.27798	-2.91741	-5.42809	-0.97116	-6.67058	-2.85023	-3.04317	-1.66162	-2.91	-3.7759	-3.22102	-1.69922	-3.64713	-1.42457	C9J494;Q9H000-2;Q9H000	C9J494;Q9H000-2;Q9H000	Probable E3 ubiquitin-protein ligase makorin-2	MKRN2
3.90214	5.09533	2.70131	4.32448	5.25939	4.59725	4.54546	4.55572	4.56236	3.15282	4.79415	2.6454	5.46477	4.71134	4.89128	0.807887	-0.14087	3.00648	-0.808118	5.40936	5.74622	2.23491	4.99833	5.40738	1.94088	4.72631	6.33473	7.06072	5.66912	3.64963	2.38797	C9J4Z3;P61513;M0R0A1;Q6P4E4;E9PEL3;M0R2L6;G5E9R3;A6NKH3	C9J4Z3;P61513;M0R0A1;Q6P4E4;E9PEL3;M0R2L6;G5E9R3	60S ribosomal protein L37a	RPL37A
-1.17837	-1.35172	-3.36328	-5.79685	-2.08609	-5.49941	-3.28378	-1.26463	-1.84315	-0.692153	0.882427	-3.08213	-1.88075	-1.99293	-2.74549	-1.03676	-2.14281	-1.33409	-1.84941	-2.74595	-0.489878	-1.23288	0.253619	-0.498155	-1.03127	-0.385476	-0.897532	-2.44979	0.877908	-4.19321	-4.33283	C9J5N1;Q9BTE6;Q9BTE6-2;Q9BTE6-3;L7N2F4;K7EQ85;K7N799	C9J5N1;Q9BTE6;Q9BTE6-2;Q9BTE6-3	Alanyl-tRNA editing protein Aarsd1	PTGES3L-AARSD1;AARSD1
-1.67051	-1.67769	-5.49719	-3.71753	-2.77383	-4.85647	-3.31739	-3.91833	-4.89505	-5.83553	-6.38629	-7.74921	-1.91993	-4.72864	-3.63946	-3.35074	-2.89765	-2.25088	-2.80551	-2.34103	-7.24426	-8.87528	-2.0618	-1.28081	-5.463	-1.76746	-4.0726	-2.39184	-4.96517	-3.5214	-8.12973	C9J5X1;P08069;H0YNR0;H3BSZ8;H0YMJ5	C9J5X1;P08069	Tyrosine-protein kinase receptor;Insulin-like growth factor 1 receptor;Insulin-like growth factor 1 receptor alpha chain;Insulin-like growth factor 1 receptor beta chain	IGF1R
-0.826439	0.988117	0.541956	0.744825	1.42903	0.487925	2.03285	-0.234017	-0.462931	-1.99821	1.3642	1.11464	-0.00262146	-0.00164144	0.051226	-0.977526	-2.26356	0.7082	-1.76508	-0.683181	-0.0902399	-6.07856	1.13558	-5.89828	1.24562	0.576461	0.172319	-0.137168	0.881136	1.04555	-0.34267	C9J7K9;O15162-2;O15162;C9J9P4;C9J0H3;H7C5I5;C9JE06	C9J7K9;O15162-2;O15162;C9J9P4;C9J0H3;H7C5I5;C9JE06	Phospholipid scramblase 1	PLSCR1
7.53174	7.97515	7.41807	7.56194	7.05792	7.38599	7.07219	7.69292	7.26734	6.99569	6.60011	6.87821	6.40031	7.59493	7.28674	8.09073	7.075	6.64584	7.18607	6.3406	6.95381	7.53055	7.73297	7.43322	7.42591	7.75089	7.63706	7.77215	7.80452	7.51425	7.45897	C9J9K3;P08865;A6NE09;C9JQR9;REV__H7C3T2;REV__Q2TAZ0;REV__Q2TAZ0-3	C9J9K3;P08865;A6NE09	40S ribosomal protein SA	RPSA;RPSAP58
-4.57847	2.30154	3.15845	-1.21074	0.164488	1.8026	-0.348782	-0.233397	-1.06125	0.245882	-0.593224	-0.903962	-0.515037	4.04741	3.29075	1.69864	3.33071	-2.28035	-1.66007	-2.76264	-1.10924	3.44248	-0.568052	-1.52279	-2.45921	-1.70833	-1.94405	-0.520645	-1.84528	1.57658	3.41398	C9JA08;Q96D46;C9J0B9;C9IZW9;C9K0C2;C9IY70	C9JA08;Q96D46	60S ribosomal export protein NMD3	NMD3
-0.177868	-5.60572	-0.241266	-0.955096	0.678702	0.187675	-1.05666	-0.470632	-4.83562	1.435	1.70215	-1.71536	0.958604	2.73631	0.719372	1.59961	0.96041	1.12973	2.26967	-1.3198	-1.12895	0.606957	0.164827	0.455418	1.02808	1.06745	-0.430239	1.53065	-4.18237	-0.397523	0.708828	C9JA28;Q9UNL2;Q9UNL2-2;C9J365	C9JA28;Q9UNL2;Q9UNL2-2;C9J365	Translocon-associated protein subunit gamma	SSR3
4.40539	4.83283	4.8206	4.76459	4.0346	4.78489	4.80909	4.90787	4.80968	3.62134	5.42801	3.72701	5.19202	4.09278	4.07535	5.31412	5.65578	5.14759	6.34585	4.74023	4.93108	4.19648	4.24383	4.48665	4.103	5.37322	5.18876	4.80603	5.62941	5.41629	4.10612	C9JAB2;Q16629-3;Q16629-2;Q16629-4;Q16629;F8WEA1	C9JAB2;Q16629-3;Q16629-2;Q16629-4;Q16629	Serine/arginine-rich splicing factor 7	SRSF7
3.86672	4.48938	4.68671	4.63165	4.81009	5.21509	4.06488	4.49098	4.64484	7.63643	8.42595	7.10925	6.9108	8.97315	7.47374	7.8215	7.8362	8.04834	7.41856	5.76376	5.71754	4.70997	5.16205	5.53234	7.32616	5.89927	6.07757	6.65241	6.9299	3.56556	8.04392	C9JEU5;C9JC84;P02679-2;P02679	C9JEU5;C9JC84;P02679-2;P02679	Fibrinogen gamma chain	FGG
3.6551	3.94429	3.151	3.22799	2.99639	2.79611	3.62872	3.45235	2.42845	1.04893	1.58082	1.12524	1.46987	1.46798	1.4742	1.70911	2.75781	0.849377	2.47378	-0.65562	2.17068	2.57051	2.22966	2.3337	2.96742	3.28979	3.96595	4.15963	3.86164	2.77317	2.77808	C9JCC6;Q14919;Q14919-2;E9PNC7;E9PQX9;E9PMW2	C9JCC6;Q14919;Q14919-2;E9PNC7;E9PQX9	Dr1-associated corepressor	DRAP1
-3.13486	-6.19433	-3.75269	-3.22439	-0.436594	-0.656411	-0.41568	-4.77733	-2.53003	-3.07572	-1.65119	-3.88135	-1.84918	-1.09298	-3.3821	-3.83687	-5.27304	-5.31058	-0.300881	-0.226515	-5.32762	-1.967	-8.61678	-1.36871	-3.04923	-1.73599	-2.61166	-0.947663	-4.61645	-0.930258	-0.438408	C9JCN8;P15408-3;P15408;P15408-2	C9JCN8;P15408-3;P15408;P15408-2	Fos-related antigen 2	FOSL2
4.34874	0.880367	2.04804	1.99458	2.25799	2.81422	1.05838	0.454736	1.0231	0.842794	0.483637	0.732286	0.806929	0.52258	2.31676	0.398219	-0.0373384	1.54025	-0.409927	0.591569	-0.327348	3.37359	0.877658	0.823847	2.83072	1.38625	0.391941	-1.04615	0.760353	1.98574	2.48663	C9JEJ2;P49585;C9J050;H7C1T3;C9J2E1;H7BZN1;C9JPY0;C9JVS0;F8WAZ5;F2Z2B1	C9JEJ2;P49585;C9J050;H7C1T3	Choline-phosphate cytidylyltransferase A	PCYT1A
2.47111	1.89432	2.17207	2.60743	2.89055	2.91166	2.61559	2.50776	2.02222	2.39604	1.38058	1.62536	3.18981	2.37456	2.61593	2.49832	1.67025	3.0557	2.46299	2.00365	-1.54839	2.07619	2.18143	1.79641	1.03834	1.82379	2.24488	-0.896684	0.636024	1.92995	2.44201	C9JFE4;Q13098-5;Q13098;Q13098-7;A0A096LP07;A0A096LPJ3;A8K070;Q13098-6;J3QLT0;J3KSA5;J3KRJ4;J3QS88;J3KTB0;J3QS84;J3QLE8;J3QL53;J3KRE8;J3QQX0	C9JFE4;Q13098-5;Q13098;Q13098-7;A0A096LP07;A0A096LPJ3;A8K070;Q13098-6	COP9 signalosome complex subunit 1	GPS1
5.68532	5.11351	5.3742	5.47344	5.39188	5.44937	6.23305	6.0035	5.41066	4.38931	4.47457	4.11931	4.73727	3.87654	4.39335	4.16456	4.98831	2.79841	4.6827	5.5771	5.93897	5.52824	4.55281	5.47779	4.85898	5.96926	4.99603	5.4154	5.28149	4.53096	4.98866	C9JFR7;P99999;CON__P62894	C9JFR7;P99999	Cytochrome c	CYCS
-2.82542	-6.66181	-5.06703	-6.47454	-2.12303	-4.92058	-5.85889	-2.84879	-5.94367	-5.5351	-3.33474	-3.87724	-4.50298	-5.96322	-3.26067	-1.99582	-3.00491	-3.45419	-4.73169	-4.60033	-3.99428	-3.67791	-3.52824	-3.78478	-3.58491	-4.86508	-2.94846	-0.797995	-5.40938	-4.41839	-4.09296	J3KPK1;C9JFZ1;J3KQV8;O43426-4;O43426-2;O43426;C9JW66;O43426-5;C9J1Z6	J3KPK1;C9JFZ1;J3KQV8;O43426-4;O43426-2;O43426;C9JW66;O43426-5	Synaptojanin-1	SYNJ1
4.39055	3.41176	3.63742	1.31198	2.66987	4.73173	3.79901	0.660285	3.38053	-0.707961	-0.42062	2.76021	1.06657	-2.01085	-2.48028	1.60046	-5.25504	0.63855	-2.04352	1.11177	3.10873	-2.26364	0.9097	-0.26535	2.18784	0.514113	1.05738	2.05732	0.778408	1.39792	1.64913	C9JI98	C9JI98	Transmembrane protein 238	TMEM238
2.05061	2.34232	0.331368	2.20861	1.56649	-0.293899	1.589	1.9459	1.9746	2.23615	2.03765	0.675365	1.31789	2.91779	1.65731	1.73453	0.815289	1.12175	2.13802	0.16053	2.11033	0	1.73873	-0.385421	1.62893	-2.68119	0.881744	0.88133	0.738889	1.18008	1.79962	C9JIF9;P13798;H7C393;H7C1U0;C9JLK2;F8WEH5;H0YFE5	C9JIF9;P13798;H7C393	Acylamino-acid-releasing enzyme	APEH
1.69126	1.92539	2.55679	2.32963	2.17722	2.1707	2.58473	1.96717	2.32251	1.13545	1.61843	0.195596	1.56214	1.2778	1.02032	0.681481	1.15336	1.06468	2.35756	2.90742	1.95858	1.94388	0.432533	2.14915	2.15361	2.70957	2.90663	1.38486	2.03068	1.79612	1.28604	C9JJ19;P82930;A0A087WUZ8	C9JJ19;P82930;A0A087WUZ8	28S ribosomal protein S34, mitochondrial	MRPS34
-4.92937	-8.37043	-4.83754	-4.63632	-4.52038	-5.08591	-10.3664	-5.45073	-4.39117	-5.90364	-6.81149	-3.91604	-3.24224	-4.7995	-5.41036	-3.52414	-1.69805	-3.11009	-9.26368	-6.5822	-4.40662	-4.51725	-8.16679	-4.64507	-5.39266	-5.88903	-5.04372	-4.16277	-7.15838	-7.96705	-4.65756	C9JJN9;Q8N3P4-3;Q8N3P4;Q8N3P4-2;H7C058	C9JJN9;Q8N3P4-3;Q8N3P4;Q8N3P4-2	Vacuolar protein sorting-associated protein 8 homolog	VPS8
-5.31958	-5.72445	-2.27122	-4.90147	-4.96401	-3.37849	-3.61297	-3.16602	-4.28662	-5.31599	-5.70521	-3.79014	-3.01873	-0.742535	0.149783	-3.65036	-3.93266	-3.2189	-2.90667	-5.25837	-4.332	-2.48974	-4.19461	-8.07875	-1.98403	-3.46406	-4.87443	-2.11279	-3.55158	-1.99673	-3.61157	C9JJX6;E9PDC3;O00192-2;O00192	C9JJX6;E9PDC3;O00192-2;O00192	Armadillo repeat protein deleted in velo-cardio-facial syndrome	ARVCF
1.25115	-0.025639	-0.387981	1.82849	1.77215	0.556416	1.27477	1.64754	0.674271	-3.03229	-0.402553	-3.91736	0.833769	0.781654	-3.95341	1.18046	2.23721	0.595972	-0.303328	0.109312	0.0729398	0.813984	-0.516498	1.18952	-0.875038	0.541914	0.939795	2.1919	-2.01425	-0.0319693	0.246779	C9JLU1;P52434;P52434-3;P52434-2;P52434-5	C9JLU1;P52434;P52434-3	DNA-directed RNA polymerases I, II, and III subunit RPABC3	POLR2H
-5.55593	-1.39801	-2.18724	-2.34171	-3.39431	-2.99045	-5.20487	-3.59487	-2.13517	-1.43761	-7.44066	-1.81794	-4.45362	-5.56727	-4.87985	-5.97622	-2.77583	-5.40961	-7.08717	-2.46503	-1.76793	-1.63385	-4.1723	-3.69074	-1.87291	-1.08649	-2.34961	-2.48639	-2.27341	-2.24477	-1.18256	C9JLV4;O14727-4;O14727;O14727-5;O14727-3;O14727-2;O14727-6;F8VNZ0	C9JLV4;O14727-4;O14727;O14727-5;O14727-3;O14727-2	Apoptotic protease-activating factor 1	APAF1
1.73465	2.56952	1.71797	1.8259	1.72237	4.35218	1.03766	2.2049	1.43228	2.80913	5.09892	4.48698	4.28561	1.65057	2.76215	3.35971	5.80429	0.256569	3.53608	2.67845	4.10425	3.93236	2.12508	10.6968	3.02846	2.68495	2.28191	3.96959	3.23307	3.20557	2.90542	C9JMC5;E9PNN6;P30838;I3L3I9;A8MYB8;C9JKT2;I3L4E5;I3L1H6;I3L3W9;E9PJV0	C9JMC5;E9PNN6;P30838;I3L3I9;A8MYB8;C9JKT2	Aldehyde dehydrogenase, dimeric NADP-preferring	ALDH3A1
-0.995528	-1.0684	-1.94491	-0.791075	0.265591	-1.71986	-1.48546	-0.283372	-0.836749	-2.49815	-0.140562	-0.313948	0.399778	-3.7511	-0.93137	1.00063	-0.932529	-0.524029	-1.4287	-0.528232	-0.670768	0.0622626	-0.332976	0.211975	-0.728794	-3.04417	-0.699792	1.24209	-0.162993	0.390408	-0.635973	C9JME2;Q9Y4F1;Q9Y4F1-2;M0QXT1;M0QYB0;H0Y783;M0R262;Q9Y4F1-3	C9JME2;Q9Y4F1;Q9Y4F1-2	FERM, RhoGEF and pleckstrin domain-containing protein 1	FARP1
-2.19408	-2.83197	3.98752	-6.27603	-0.0116985	3.71182	3.63511	-0.877625	3.93245	-1.57959	-3.14858	0.479495	-2.33837	-3.47893	-1.9837	1.22991	-6.33017	1.10697	0.326043	-4.14459	1.74685	1.50204	-0.041217	-4.05516	3.57858	-4.06443	2.77157	1.7516	-5.71013	3.08687	3.8065	C9JNE2;Q9Y530;C9JXC3;C9J5P1;H7C5Q1;C9JA90;C9IZY1	C9JNE2;Q9Y530;C9JXC3;C9J5P1	O-acetyl-ADP-ribose deacetylase 1	OARD1
6.92185	6.90592	6.12076	6.69096	6.59439	5.88086	5.77377	6.86066	6.27566	5.5225	5.81168	5.47411	5.45499	5.94566	6.29915	5.65746	6.28811	4.66393	6.05294	6.44827	5.75409	6.51833	6.39709	6.83386	5.97618	6.89745	6.74267	7.48736	6.38635	6.76957	6.30383	C9JXB8;C9JNW5;P83731	C9JXB8;C9JNW5;P83731	60S ribosomal protein L24	RPL24
0.519675	-0.479201	-5.31697	-0.697817	-6.11526	-2.91102	-4.74669	-6.37367	-0.397583	-3.8273	-4.93151	0.935003	-4.73247	-3.05163	1.0053	-0.886698	1.89995	-3.95012	-5.77499	-0.0889394	-0.232751	-2.21065	0.0967602	0.230208	1.16879	0.221784	-3.59303	0.875179	-0.4211	-4.83736	1.136	C9JP00;Q9NR56;Q9NR56-7;Q86VM6;C9JCX1;H7C4Y1;B1AKI6;Q9NUK0-2;Q9NUK0;C9J4T8;Q9NUK0-4;Q9NUK0-3	C9JP00;Q9NR56;Q9NR56-7;Q86VM6	Muscleblind-like protein 1	MBNL1
0.0927289	1.32715	-2.48516	-2.11111	1.69691	-3.77327	-1.7149	-0.698346	-1.2012	-2.13913	-3.68084	-1.34643	0.260699	-5.55578	-2.04841	-1.30289	-0.0280215	0.291384	-5.99337	-1.92614	-1.46202	-3.06816	-2.58112	-4.11398	-2.34337	-3.39575	-4.38688	-3.0936	-2.1635	-0.298377	-2.61641	C9JPL0;Q9UK58;Q9UK58-4;Q9UK58-5;H7C4G1	C9JPL0;Q9UK58;Q9UK58-4	Cyclin-L1	CCNL1
-4.89857	-3.0121	-3.7411	-1.57355	-1.83135	-4.80812	-2.35282	-1.90296	-2.94474	-2.86393	-1.80089	-5.24546	-3.21521	-5.26659	-5.9145	-2.81226	-5.2525	-2.47788	-1.70383	-1.22946	-2.29915	-4.83747	-2.1341	-1.97377	-6.30266	-1.39899	-3.13309	-5.28429	-2.03311	-1.26621	-2.13228	C9JQV3;Q8N1F8;Q8N1F8-2;H7C2J7;M0QYE5;H7C236	C9JQV3;Q8N1F8;Q8N1F8-2	Serine/threonine-protein kinase 11-interacting protein	STK11IP
2.84591	3.64339	3.75832	3.45305	2.85905	4.2703	3.99309	3.36353	3.82607	3.18589	0.926458	3.48796	2.19783	3.07998	3.27645	3.25839	2.34031	3.41815	2.57716	3.92555	3.88897	4.18433	2.58814	3.38641	3.93839	5.19739	3.72935	3.51414	3.57395	3.62703	3.64527	C9JRZ6;Q9NX63;F8WAR4;F8WD73	C9JRZ6;Q9NX63;F8WAR4	MICOS complex subunit MIC19	CHCHD3
-1.8184	-3.95732	-4.41746	-1.20367	-0.605951	-4.07657	-4.92363	-5.70888	-6.67935	-0.591653	-1.45435	-2.44103	-0.890998	-4.45171	-4.56931	-3.70367	-6.85962	-2.38474	-1.68853	-1.05465	-1.32311	-1.02848	-2.39575	-1.65172	-2.67743	-0.231126	-0.0295472	-2.0736	-0.745967	-2.27401	-4.5776	C9JTE9;H7C5E2;Q9UHQ4;Q9UHQ4-2;C9IYK6;B7Z2L0;H0Y7N8;C9JGJ9;F8WB99	C9JTE9;H7C5E2;Q9UHQ4;Q9UHQ4-2;C9IYK6;B7Z2L0;H0Y7N8	B-cell receptor-associated protein 29	BCAP29
0.0729209	-2.38921	1.24023	0.491038	0.320728	0.315978	0.232115	0.726003	-2.57719	-0.168419	-2.51359	0.233512	1.7165	-0.440579	-0.766422	-1.53253	-0.131928	-0.662548	-2.91904	0.500109	-4.54873	0.834481	-0.837754	-0.0626369	-0.201814	-0.0441009	-1.71708	0.0760132	-0.822481	0.819249	0.0581633	C9JVE2;Q96GG9;C9J8R4;C9JRU6;C9J0B2;C9JUW4	C9JVE2;Q96GG9	DCN1-like protein;DCN1-like protein 1	DCUN1D1
-5.75135	-4.68495	-6.7476	-2.87598	-3.91396	-5.83699	-7.09951	-8.19172	-3.55262	-3.35121	-2.77488	-4.95063	-2.85756	-7.14686	-4.30046	-4.21752	-4.34091	-4.53509	-2.23827	-2.55818	-4.31095	-5.34926	-4.3546	-5.35722	-4.1631	-2.29055	-5.43532	-1.97602	-5.64272	-4.6548	-2.98638	C9K0J5;Q70E73;Q70E73-8;Q70E73-4;Q70E73-9;Q70E73-6;C9J164;Q70E73-5;Q70E73-2;Q70E73-7;Q70E73-3;C9J0R8;C9JLG4	C9K0J5;Q70E73;Q70E73-8;Q70E73-4;Q70E73-9;Q70E73-6;C9J164;Q70E73-5;Q70E73-2;Q70E73-7;Q70E73-3	Ras-associated and pleckstrin homology domains-containing protein 1	RAPH1
-3.9606	-1.56336	-2.53834	-0.480735	-1.01639	-1.44477	-1.3967	-2.12568	-4.026	-2.17841	1.62348	-1.92689	-2.46752	-2.91867	-6.16925	-0.940159	-1.51374	0.285734	0.612898	-0.742827	-4.20432	-1.74544	-1.18666	-0.0921121	-0.397292	0.159208	-7.40655	-0.450567	0.451398	-1.04486	-2.76325	D3DQH8;P09486;F5GY03;E5RK62;F5H4E2	D3DQH8;P09486;F5GY03	SPARC	SPARC
-0.91068	0.726587	-1.30063	0.415035	-0.59859	-4.81634	1.55959	-0.298286	2.96233	-0.607355	0.735449	-0.982851	0.10342	-1.22368	-2.26632	-0.675096	-1.72033	0.342982	-0.672015	-1.09035	0.765228	-0.273732	0.188077	0.740927	-0.720117	0.638051	-1.61864	-1.02342	-0.629161	0.931371	-2.65987	D3DTX6;Q96SB3	D3DTX6;Q96SB3	Neurabin-2	PPP1R9B
5.88633	4.78433	0.818472	4.76907	3.98278	1.67359	4.6397	4.23044	5.27354	5.98156	3.58318	5.14517	6.26991	3.53471	5.72899	5.64277	4.61789	5.08326	5.65699	2.54118	6.13028	5.59929	5.88859	3.13027	5.34312	4.83257	6.40465	3.55946	5.60683	5.81006	5.63604	D3YTB1;F8W727;P62910	D3YTB1;F8W727;P62910	60S ribosomal protein L32	RPL32
0.451162	0.176773	1.17822	-2.58799	-2.17997	0.839844	-1.03306	-3.16044	-1.17747	0.124035	0.771253	-0.520656	-4.06746	-0.129059	-2.62741	1.3506	-6.28799	-5.62002	0.357417	0.779053	0.862636	-1.21089	1.22588	0.78931	-3.83067	-1.71388	-1.82212	2.09051	-0.763088	-0.756298	-1.33425	E7ENA2;D3YTF9;Q9NNW7-2;Q9NNW7;D3YTF8;A0A096LPK7;A0A096LNN4;Q9NNW7-3;A0A096LPD9;E7EWK1;Q9NNW7-4;A0A096LPH4;A0A096LP96;A0A096LNY7	E7ENA2;D3YTF9;Q9NNW7-2;Q9NNW7;D3YTF8;A0A096LPK7;A0A096LNN4;Q9NNW7-3;A0A096LPD9;E7EWK1	Thioredoxin reductase 2, mitochondrial	TXNRD2
1.31748	0.179158	1.66294	-1.0298	0.725452	0.235018	-1.92556	1.2368	1.05363	1.6493	1.25545	-0.550726	1.82721	0.759494	1.79694	1.37772	0.997746	1.20597	0.894623	-2.03629	1.46583	1.38473	0.66011	0.857257	0.631075	-3.3063	1.20206	-5.08239	0.737926	0.383852	1.23972	D6R938;E9PBG7;E9PF82;Q13557-8;Q13557-10;Q13557;Q13557-6;Q13557-11;Q13557-12;Q13557-9;Q13557-5;Q13557-3;Q13557-4;H0Y9C2;H0Y9J2;Q9UQM7;Q9UQM7-2;E9PBE8;E7EQE4;D6RHX9;D6RFJ0;E7ERS6;E7ETC9	D6R938;E9PBG7;E9PF82;Q13557-8;Q13557-10;Q13557;Q13557-6;Q13557-11;Q13557-12;Q13557-9;Q13557-5;Q13557-3;Q13557-4	Calcium/calmodulin-dependent protein kinase type II subunit delta	CAMK2D
-4.88041	-2.23176	-2.36637	-0.879465	-2.67055	-0.327423	-2.41084	-3.25358	-1.39199	-1.05275	0.197351	-4.1879	-0.232675	-2.41952	-3.16451	0.965345	-1.55904	-0.17882	-4.56015	-0.0253817	-1.75271	0.893151	0.449803	0.112823	-1.07176	0.597979	-0.736591	1.47202	-0.848467	-1.88881	-5.38702	D6RAN8;Q9P0M9;H7C5U8;D6RE11;B3KN43	D6RAN8;Q9P0M9;H7C5U8	39S ribosomal protein L27, mitochondrial	MRPL27
-0.485784	-0.365393	-0.190642	0.671721	0.554168	0.525084	1.59856	1.26471	0.744412	-0.840652	-0.744037	-0.469693	0.394607	-1.48382	0.417863	0.272074	-1.00394	0.176736	-1.13592	-0.104317	1.34099	0.107251	-0.341067	0.295791	-0.612755	0.239773	1.56478	2.31146	2.29985	-0.39597	-1.38671	D6RB81;Q9UHK6;Q9UHK6-5;V9GZ45;V9GYP4;V9GYU9;Q9UHK6-4;Q9UHK6-2	D6RB81;Q9UHK6;Q9UHK6-5;V9GZ45;V9GYP4;V9GYU9;Q9UHK6-4;Q9UHK6-2	Alpha-methylacyl-CoA racemase	AMACR
0.748702	0.234461	2.93497	1.49277	2.24068	0.584474	0.827086	1.64127	0.941682	1.2041	1.65726	1.21993	0.264195	1.92534	6.23895	1.2386	2.24408	0.0326336	1.6921	2.8524	2.58746	2.4449	0.312642	3.13093	1.53075	1.7693	4.72741	2.0855	4.16567	2.07312	0.757109	D6RCD0;Q8NBQ5	D6RCD0;Q8NBQ5	Estradiol 17-beta-dehydrogenase 11	HSD17B11
0.0105382	0.626676	0.403143	-0.874895	1.55509	0.421046	0.673513	0.534403	2.84525	3.79259	1.6803	2.09535	2.49702	3.22936	2.8887	5.19849	4.2306	0.302504	5.33869	-1.7448	0.0394612	-3.68981	0.998751	-2.13189	1.02638	0.0202869	1.26088	-0.538067	-1.44118	-4.79942	0.983036	D6RD17;P01591;D6RHJ6;C9JA05	D6RD17;P01591;D6RHJ6	Immunoglobulin J chain	JCHAIN;IGJ
-1.76896	-4.04271	-2.71116	-1.92438	-1.82247	-2.64151	-1.67085	-4.11924	-3.08353	-2.66396	-2.16441	-1.74753	-4.11311	-5.42921	-1.84398	-4.42328	-3.36004	-5.31921	-0.54413	-1.9316	-3.49906	-2.77063	-3.95552	-2.79051	-1.93321	-5.72354	-1.71568	-1.40247	-3.17541	-3.18735	-3.53086	D6RD46;Q9UPQ0-10;Q9UPQ0-2;Q9UPQ0-4;Q9UPQ0;E7EPK0;E9PDJ9;H0Y8P3;G5EA03;Q9UPQ0-9;Q9UPQ0-8;Q9UPQ0-6;Q9UPQ0-5;Q9UPQ0-3	D6RD46;Q9UPQ0-10;Q9UPQ0-2;Q9UPQ0-4;Q9UPQ0;E7EPK0;E9PDJ9;H0Y8P3;G5EA03;Q9UPQ0-9;Q9UPQ0-8;Q9UPQ0-6;Q9UPQ0-5;Q9UPQ0-3	LIM and calponin homology domains-containing protein 1	LIMCH1
0.405337	-0.297903	-0.189511	0.0293188	-1.09115	-0.262438	0.691979	-2.22112	0.53804	-1.4493	-5.06601	-6.21018	-3.61383	-3.703	-2.16801	-1.02772	-0.962485	-5.42348	-3.93566	-1.58349	-0.738401	-0.0912445	-0.124764	-0.287194	-1.59464	0.749439	-0.511597	-5.51449	0.0469527	0.78239	0.0132628	D6REB5;P35475;P35475-2;H0Y9B3;D6RBD5;D6R9D5	D6REB5;P35475;P35475-2;H0Y9B3	Alpha-L-iduronidase	IDUA
0.0980404	-1.21486	0.444667	0.605588	-0.0227164	-0.522475	-1.05877	0.788702	0.836344	0.104229	2.34642	-1.33007	1.19097	2.24295	1.1177	1.89934	1.05361	-0.352615	2.79299	1.5946	-0.774579	1.16917	2.64315	2.84545	1.57607	2.66189	1.95558	3.64463	3.3722	3.26421	2.28426	D6RGI3;D6RER5;Q9NVA2;Q9NVA2-2;D6RDU5;H0Y961;D6RDP1;D6R9Y6;H0Y9G8	D6RGI3;D6RER5;Q9NVA2;Q9NVA2-2;D6RDU5	Septin-11	SEPTIN11
1.95821	1.09516	0.706482	1.96081	2.61269	1.305	1.87852	2.16987	2.29816	1.5836	2.17279	1.75911	1.26777	0.250929	1.86818	0.70737	1.71121	2.05726	2.37151	2.23743	2.36425	2.41873	1.99476	2.62874	1.57838	2.44306	2.43388	3.63284	2.26479	2.53984	2.33978	D6REX3;O94979-6;O94979-3;O94979-10;O94979-4;O94979-9;O94979-2;O94979;O94979-8;H7BXG7;O94979-7;D6RHZ5;O94979-5;H0YAB3;H0Y8V7;H0Y9K1;H0Y8W8;H0Y9T9;H0YAF5;D6RE64;D6RCQ9;D6RBT0;D6RHE8;H0Y9V3	D6REX3;O94979-6;O94979-3;O94979-10;O94979-4;O94979-9;O94979-2;O94979;O94979-8;H7BXG7;O94979-7;D6RHZ5;O94979-5	Protein transport protein Sec31A	SEC31A
0.744489	1.5	1.00011	1.5637	-1.41838	0.929198	-2.59463	1.34406	-0.514939	4.06352	4.84708	2.93791	3.99723	1.10895	2.61112	3.24907	2.78219	2.64988	1.97396	-0.16792	-1.27551	-0.111534	2.2103	-3.43253	2.66797	-1.29149	0.442933	-0.71748	1.8415	-0.810558	2.05485	D6RF35;P02774;P02774-3;P02774-2;D6RBJ7;D6RF20	D6RF35;P02774;P02774-3;P02774-2;D6RBJ7	Vitamin D-binding protein	GC
-2.60104	-3.35969	-0.4859	-1.26477	-4.9217	-0.287286	-3.45693	-1.56607	-4.84967	-1.26432	-3.35471	-1.33648	-5.93938	0.43431	-4.29705	-1.48681	-0.147917	0.679461	-1.98892	-1.63626	-6.86378	-1.70017	-0.654134	-3.03007	-3.37532	-1.78968	-1.26599	-3.67444	-4.34329	-3.13652	-2.94292	D6RF48;Q9P2W9;D6RD65;D6RC71;H0YAL4	D6RF48;Q9P2W9	Syntaxin-18	STX18
4.70088	5.678	5.12784	4.80983	4.68531	5.44206	6.18325	5.34827	5.1999	1.27055	2.98674	1.07089	3.42064	3.36278	2.55826	3.12465	0.985308	1.53347	4.58998	4.03636	4.51456	4.85326	4.75043	4.80757	0.858339	4.42236	1.60966	4.75039	3.6402	4.92203	3.21207	D6RIE3;D6RGV5;H0UI06;P14406;D6R9C3	D6RIE3;D6RGV5;H0UI06;P14406;D6R9C3	Cytochrome c oxidase subunit 7A2, mitochondrial	COX7A2
-1.57612	-4.52045	-0.576555	-1.89266	-1.4669	-1.79738	-3.46871	-4.8298	-4.78559	-1.95483	-2.63004	-4.99825	-1.10836	-3.94757	-1.10609	-2.05864	-0.860113	-5.67702	0.750896	-6.08122	-1.79914	-1.55381	-7.20912	-1.17257	-5.37201	-0.949691	-0.450372	-1.86937	-1.55911	-2.1961	-0.555088	D6RJ07;Q9UL40-3;Q9UL40;Q9UL40-2;B7Z6B6;B7Z6Q2;B7Z4J8;B7Z4N4	D6RJ07;Q9UL40-3;Q9UL40;Q9UL40-2;B7Z6B6;B7Z6Q2;B7Z4J8	Zinc finger protein 346	ZNF346
-2.93558	-1.1959	-7.47492	-3.52778	-2.36266	-4.39682	-2.11534	-2.05637	-2.01174	-0.994585	-1.41286	-1.51284	-0.460545	-5.30504	-0.924794	-6.18382	-1.16066	-2.78491	-1.36933	-0.368942	-0.896521	-1.09316	-4.44364	-2.70776	-0.61701	-5.01454	0.0466363	1.22191	-0.287381	-1.08022	-0.640787	H0YBQ5;J3KP90;E5RFK5;P24863;E5RI39;G5E954;P24863-2;E5RIH8;Q5JV82;E5RFX8	H0YBQ5;J3KP90;E5RFK5;P24863;E5RI39;G5E954;P24863-2;E5RIH8;Q5JV82;E5RFX8	Cyclin-C	CCNC
1.56819	2.46346	1.91802	1.08285	1.20029	1.97722	1.42368	0.711812	1.167	1.84633	-4.57541	1.7213	0.184144	1.5945	1.37547	-0.108595	-4.53576	1.84066	-2.08712	1.15449	1.07034	0.414334	1.24266	0.554215	0.274002	0.737644	1.58839	1.46069	1.01532	1.44496	1.54037	E5RGS4;O60925;D6RGG5	E5RGS4;O60925	Prefoldin subunit 1	PFDN1
4.68479	2.95149	2.51136	2.14244	2.64447	2.49619	2.6348	3.01666	2.55921	2.43074	5.40086	4.22079	2.82912	3.20366	2.48747	3.08505	3.42171	2.04535	2.35514	3.70769	3.33276	3.07651	2.10307	2.68377	2.40134	3.01645	3.44988	4.06929	4.03448	2.65458	3.37	E5RHG8;Q15369;Q15369-2;R4GMY8	E5RHG8;Q15369;Q15369-2;R4GMY8	Transcription elongation factor B polypeptide 1	TCEB1
4.43975	5.04625	2.66633	4.48477	6.15595	5.18141	3.10284	5.50412	5.81251	6.72743	7.80117	5.66622	6.11199	3.92355	6.77761	8.02906	6.91558	7.19613	6.34116	6.37499	6.45979	5.69914	6.26325	5.65612	7.15599	5.51811	6.71436	5.52188	6.7106	4.83959	7.78334	E5RHP7;P00915;E5RFE7;E5RJI8;E5RH81;E5RG81;H0YBE2;E5RJF6;E5RIF9;E5RG43;E5RGU8;E5RFL2;E5RII2	E5RHP7;P00915;E5RFE7;E5RJI8;E5RH81;E5RG81;H0YBE2	Carbonic anhydrase 1	CA1
4.53459	5.36708	4.44705	4.75121	4.39228	4.43351	4.0913	4.84223	4.2311	3.74649	4.06286	3.93068	4.63697	3.70045	3.7788	3.5966	2.36594	3.93672	4.08777	3.52899	3.80943	4.0252	4.34602	4.86672	3.30875	5.39227	4.25076	3.44438	4.03566	4.02177	3.57644	E5RHW4;O94905;E5RJ09;O94905-2;O94905-3	E5RHW4;O94905;E5RJ09	Erlin-2	ERLIN2
2.51697	4.82644	3.78973	4.10439	4.03375	4.19018	4.25216	4.22279	4.67069	4.56379	4.38544	3.91267	1.8275	5.1979	0.967023	3.38115	3.45737	3.4618	3.38566	3.93177	4.75065	3.84753	4.15219	3.82407	2.84914	3.09662	4.61136	3.79931	3.79092	4.57894	3.01712	E5RIW3;E5RJD8;O75347;E5RHG6;O75347-2;E5RIX8	E5RIW3;E5RJD8;O75347;E5RHG6;O75347-2	Tubulin-specific chaperone A	TBCA
0.459091	-2.37715	0.167289	-7.634	-5.95554	0.395133	-7.37638	-4.3565	-7.54062	0.747597	0.0951928	0.590486	-0.190277	-0.396632	1.66108	-0.097088	0.477462	0.55559	-0.927547	-7.20699	-8.77168	-5.85171	-6.08115	-6.77827	0.480393	-7.76128	-5.21059	-4.20432	-2.25869	-1.31829	-0.0701128	E5RJ29;Q9NYI0-2;Q9NYI0;B4DKF8;Q9NYI0-3	E5RJ29;Q9NYI0-2;Q9NYI0;B4DKF8;Q9NYI0-3	PH and SEC7 domain-containing protein 3	PSD3
0.47474	0.159711	-1.35645	1.59671	0.926468	-0.501334	1.32994	1.77665	1.0503	-1.10736	2.71679	-4.05391	2.46095	1.08273	-1.32911	-0.524477	-0.498795	-0.211888	3.91802	0.761386	1.56679	-2.83321	0.88483	1.53913	-1.60191	1.57801	1.84935	-5.93164	1.17273	0.827159	-5.21379	E7EM64;Q7L5N1;H7C3T0	E7EM64;Q7L5N1	COP9 signalosome complex subunit 6	COPS6
-0.051677	-0.716965	-2.37175	-2.08943	-1.66788	-3.02208	-1.65325	-1.98551	-0.898438	-0.775989	-1.58658	-0.925783	-0.891869	-3.32272	-0.539598	-1.12443	-3.13895	-2.21998	-1.4819	-1.9366	-0.991593	-1.15378	-5.12967	-2.37287	-3.13958	-2.29611	-2.83024	-2.08052	-1.34929	-1.59022	-1.71856	E7EM93;Q9BQG2	E7EM93;Q9BQG2	Peroxisomal NADH pyrophosphatase NUDT12	NUDT12
-4.54991	0.549172	1.06521	0.398836	-1.61303	1.45323	-4.5542	-2.46664	0.592529	0.0377388	-3.69871	0.000848863	-2.53332	0.422071	-0.906957	-1.65361	-1.64365	-5.15788	-1.30393	1.83823	-6.0325	-5.16993	0.430031	2.03716	1.1637	-7.40489	-2.30442	0.477176	-2.23954	0.943687	1.8372	E9PBD8;E7EMG9;P33241-2;P33241;P33241-3	E9PBD8;E7EMG9;P33241-2;P33241;P33241-3	Lymphocyte-specific protein 1	LSP1
2.91708	3.01568	3.29342	1.99002	2.75972	3.17355	4.94134	2.64556	3.50617	2.86028	2.1089	2.32794	1.91626	1.7628	2.59611	2.58422	3.3467	2.27194	2.48315	5.39394	-0.291395	3.57027	1.51689	0.963483	2.50641	1.2558	4.42317	3.43944	4.48927	2.53955	1.5183	E7EMM4;Q13510;Q13510-2;Q13510-3	E7EMM4;Q13510;Q13510-2;Q13510-3	Acid ceramidase;Acid ceramidase subunit alpha;Acid ceramidase subunit beta	ASAH1
-2.94359	-0.207958	1.90852	-0.737372	2.44787	1.63901	-1.47048	1.58811	-2.26958	0.810303	2.72355	3.11374	-3.22819	-4.27625	0.109082	2.69224	1.08408	-4.96268	-4.40596	-0.25562	-5.15853	0.228316	-1.139	1.26818	1.55648	-2.10227	-3.90777	-2.64182	-0.622441	0.515552	1.28713	E7EMN6;P41236;E7EUI7;Q6NXS1	E7EMN6;P41236;E7EUI7;Q6NXS1	Protein phosphatase inhibitor 2;Protein phosphatase inhibitor 2-like protein 3	PPP1R2;PPP1R2P3
1.04808	1.57561	0.80452	1.72193	0.892025	-4.59945	1.10786	1.02814	0.891971	-0.803114	-0.077806	-0.111348	-5.02259	-0.346141	-1.60837	0.0594332	0.268596	-1.3618	-0.645232	1.11098	2.21275	-0.726337	0.594831	0.613338	1.1599	0.0194576	1.38933	-0.161272	-6.56113	-3.08114	1.72656	J3KMY5;G3V3E8;E7EMS2;G3V3D1;P61916;G3V2V8;H0YIZ1;P61916-2	J3KMY5;G3V3E8;E7EMS2;G3V3D1;P61916;G3V2V8;H0YIZ1;P61916-2	Epididymal secretory protein E1	NPC2
-3.01612	-2.36216	-3.25038	-1.17817	-1.65719	-2.06792	-3.73621	-0.747468	-3.30337	-1.13864	-2.58191	-2.20709	-1.40775	-1.63219	-1.99532	-1.53386	-1.22611	-1.58289	-1.81637	-1.90126	-1.31178	-3.33952	-1.57099	1.28668	-2.45751	-3.03917	-3.70413	0.126528	-0.0778044	-1.28368	-2.1364	E7EMW7;O95071-2;O95071;E7ET84;E5RFK7;H0YBB4;H0YAV7	E7EMW7;O95071-2;O95071	E3 ubiquitin-protein ligase UBR5	UBR5
-0.56872	-2.68439	-1.36154	-3.15295	-1.15473	-1.01911	-2.70161	-1.60226	-1.74903	-1.81018	-3.95559	-2.11019	-3.09771	-0.329778	-1.99054	-2.65352	5.52817	0.583724	-2.518	-2.35898	-1.96808	-2.16176	-2.79698	-2.09516	-1.97481	-2.69793	-3.17719	0.923102	-0.489074	-2.98829	-3.48892	E7EMZ9;E9PBC6;O95359-3;O95359;Q4VXL4;O95359-2;D6RAA5;Q4VXL8;O95359-6;O95359-1;O95359-5;H0Y911;H0Y9C3;E9PGB3;H0Y9Y7	E7EMZ9;E9PBC6;O95359-3;O95359;Q4VXL4;O95359-2;D6RAA5;Q4VXL8;O95359-6;O95359-1;O95359-5	Transforming acidic coiled-coil-containing protein 2	TACC2
-2.05126	-1.28402	-1.67739	-2.45439	-2.39368	-1.56471	-4.0855	-2.36838	-1.18528	-0.933153	-7.57688	-1.5168	-0.225442	-4.22418	-1.64359	-4.81113	-2.87867	-2.25226	-1.68496	-3.22622	-4.18696	-7.26947	-3.78015	-0.884127	-3.56212	-2.81431	-3.19549	-1.58846	-2.90511	-3.05941	-6.33718	E7EN20;Q9UPN9;Q9UPN9-2;H0Y612	E7EN20;Q9UPN9;Q9UPN9-2;H0Y612	E3 ubiquitin-protein ligase TRIM33	TRIM33
-3.01451	-4.04695	-5.36934	-9.33977	-4.61841	-1.21462	-5.52794	-4.73352	-3.50086	-6.82509	-3.32486	-4.22578	-4.00269	-3.51967	-4.85705	-3.097	-6.09335	-5.7538	-4.50261	-6.3085	-3.51924	-4.36323	-6.97181	-1.75132	-4.51271	-4.04803	-7.69215	-5.7091	-6.59483	-4.60053	-6.41968	E7EN73;Q8IZA0-2;Q8IZA0;C9J519;Q8IZA0-3;B1AN15;H0Y4S8	E7EN73;Q8IZA0-2;Q8IZA0;C9J519;Q8IZA0-3	Dyslexia-associated protein KIAA0319-like protein	KIAA0319L
-5.20777	-7.37053	-4.35108	-0.892058	0.0519804	4.13935	-2.61137	0.847217	-3.64002	-1.55213	1.84374	-1.52016	-4.02951	-1.19395	-5.61303	-5.4666	2.16286	-0.575895	-4.90901	1.63904	0.354666	-1.67726	-0.14733	-0.929929	-2.31855	-1.33772	0.337154	1.91149	0.955705	1.08063	-6.90671	E9PGW7;Q5T8T7;E7EN96;Q5T8T8;Q15528-2;Q15528	E9PGW7;Q5T8T7;E7EN96;Q5T8T8;Q15528-2;Q15528	Mediator of RNA polymerase II transcription subunit 22	MED22
0.82098	0.105988	0.738895	-1.73518	-4.09019	0.298766	-0.350788	-2.02622	0.0588337	2.44696	0.713408	2.19893	2.30863	1.35822	1.7563	0.248282	0.512809	1.57935	0.659368	-1.84143	-2.04138	-0.651765	-2.60548	-3.53857	0.21581	-5.87239	0.365619	0.230349	-1.37684	-1.02885	-0.392201	E7ENL6;P12111-4	E7ENL6;P12111-4	Collagen alpha-3(VI) chain	COL6A3
-3.10588	-1.66802	-4.02635	-2.08219	-2.97735	-5.23	-1.93908	-2.15574	-6.14582	-2.91369	-3.14947	-3.29828	-1.96708	-3.05625	-5.6119	-4.97728	-4.07789	-2.68258	-3.65235	-2.36437	-2.83468	-1.65508	-3.80362	-3.60308	-1.81282	-1.99993	-1.82553	-3.93742	-3.18223	-2.09235	-6.39579	E7ENN3;Q8NF91-4;Q8NF91;Q8NF91-2;Q8NF91-8;H0Y325;Q8NF91-7;Q5JV20;F8WAI0;H0Y326;Q8NF91-9;Q8NF91-3;H0YGD3;Q3ZCV0;E9PEL9	E7ENN3;Q8NF91-4;Q8NF91;Q8NF91-2;Q8NF91-8	Nesprin-1	SYNE1
2.21034	1.01192	1.86617	1.6311	2.07577	1.91405	1.79051	1.86709	1.21108	2.391	1.75837	2.06413	3.59507	2.44174	2.5803	3.27236	1.52377	1.6763	1.0302	2.08754	1.0394	1.95768	0.888581	0.777331	1.83444	-0.169673	1.26214	-0.0673834	1.45907	0.0508807	1.63427	E7EV99;E7ENY0;P35611-2;P35611-6;P35611;P35611-3;P35611-4;H0Y9H2;P35611-5;D6RF25;D6RJE2;H0YFD8;H0YG19;D6RAH3	E7EV99;E7ENY0;P35611-2;P35611-6;P35611;P35611-3;P35611-4;H0Y9H2	Alpha-adducin	ADD1
0.285149	0.180519	0.690336	-0.764396	-0.571464	-0.374915	-0.179884	-1.69556	0.698736	0.468964	-0.785286	0.663689	0.0897296	0.700412	0.373164	-1.79395	0.00656575	0.0838548	1.26529	-0.614002	-1.16075	0.382608	-1.07477	-1.8991	0.039215	-0.4947	0.479288	1.1035	-1.14342	0.194721	-0.739485	E7EPN9;Q9Y520-4;Q9Y520-5;Q9Y520;Q9Y520-7;Q9Y520-6;Q9Y520-3;Q9Y520-2;H7C5N8	E7EPN9;Q9Y520-4;Q9Y520-5;Q9Y520;Q9Y520-7;Q9Y520-6;Q9Y520-3;Q9Y520-2	Protein PRRC2C	PRRC2C
-6.71725	-4.74726	-9.7661	-2.8488	-5.86487	-5.87088	-4.34096	-1.6984	-4.82546	-0.16908	0.260221	-0.910689	-0.37758	-3.56026	-2.46	-3.33563	-0.822235	-2.36605	-0.592022	-3.68185	-1.86176	-5.43855	-3.88846	-2.63286	-4.59132	-3.81206	-6.0652	-3.65546	-3.65779	-0.530171	-4.66664	E7EPS8;P28827;P28827-2;Q49AC9;J3KT55	E7EPS8;P28827;P28827-2;Q49AC9	Protein-tyrosine-phosphatase;Receptor-type tyrosine-protein phosphatase mu	PTPRM
2.50851	3.15664	2.56818	3.00768	3.14085	2.49469	2.44935	3.22899	3.36738	0.824244	1.80972	1.49722	2.53905	1.58575	1.52519	3.25785	2.6302	3.27757	2.74058	3.44182	0.0304986	1.74047	2.69914	2.44714	2.1378	2.42967	2.51811	0.919258	1.98976	2.70503	1.64248	E7EPT4;P19404	E7EPT4;P19404	NADH dehydrogenase [ubiquinone] flavoprotein 2, mitochondrial	NDUFV2
-2.26766	-3.56441	-4.48738	-2.5778	-2.66248	-3.42462	-4.12193	-1.72877	-1.62135	-3.25917	-3.57238	-2.33521	-2.68527	-4.12962	-5.46071	-4.29165	-1.96317	-3.77921	-4.65062	-2.85668	-1.70649	-4.96859	-2.14788	-2.46202	-2.41089	-1.09518	-2.55941	-6.99148	-2.73809	4.18099	-1.5994	F8VPI7;E7EPX0;E7EVJ4;E9PH62;Q9NUL3-8;Q9NUL3-3;Q9NUL3-2;Q9NUL3;Q9NUL3-7;Q9NUL3-6;G5EA18;E5RJN7;Q9NUL3-4;E7EVI1;E5RJ67;H0YBY0;E5RFK1;E5RGT3;Q9NUL3-5;E5RGQ5	F8VPI7;E7EPX0;E7EVJ4;E9PH62;Q9NUL3-8;Q9NUL3-3;Q9NUL3-2;Q9NUL3;Q9NUL3-7;Q9NUL3-6;G5EA18;E5RJN7;Q9NUL3-4;E7EVI1	Double-stranded RNA-binding protein Staufen homolog 2	STAU2
-0.730493	-2.43777	-5.7487	-0.157369	-2.65373	-3.55359	0.234191	-0.874122	-0.174785	-0.405376	0.915028	0.391517	-6.84173	-4.0988	0.151137	-1.25816	-4.1062	-1.01555	-4.46969	0.178876	-1.90021	-0.0595336	-1.29311	-0.152736	0.513148	-3.00062	-1.48228	-4.26486	-3.10004	-1.90008	0.945771	E7EQ34;O14653;O14653-2;I3L4Z6;O14653-3;I3L1K7;I3L0K1;I3L3V4;I3NI02	E7EQ34;O14653;O14653-2;I3L4Z6;O14653-3;I3L1K7;I3L0K1;I3L3V4	Golgi SNAP receptor complex member 2	GOSR2
-0.52068	1.27433	-1.52578	-0.0532636	-0.0173031	-1.42212	-0.432339	-3.32967	1.26895	-0.521866	0.140188	0.287871	-4.48893	-0.535914	-1.56339	-1.08282	1.90136	-1.55809	-4.68203	0.732528	1.65977	0.309207	0.442073	0.838408	-0.509399	1.92869	0.201683	0.548204	1.86693	1.11408	-0.972299	E7EQ69;Q9GZZ1;C9J5D1;A0A087WWJ2;Q9GZZ1-2;B0AZT5;C9JZU6;C9J5J3;F8WCK0	E7EQ69;Q9GZZ1;C9J5D1;A0A087WWJ2;Q9GZZ1-2;B0AZT5	N-alpha-acetyltransferase 50	NAA50
-0.548615	-1.28079	-2.45455	-1.7239	1.6504	-2.91928	-1.334	-0.63674	-1.96923	2.28045	2.26294	2.75937	2.40547	2.4267	3.86429	4.88945	3.66251	5.49998	1.69059	-0.185092	-1.73685	-1.28775	-2.24643	-0.49979	4.05056	-0.894754	0.38334	2.04416	-0.722453	-1.73801	2.84073	E7EQB2;E7ER44;P02788-2;P02788;C9JCF5	E7EQB2;E7ER44;P02788-2;P02788	Lactotransferrin;Lactoferricin-H;Kaliocin-1;Lactoferroxin-A;Lactoferroxin-B;Lactoferroxin-C	LTF
6.89966	6.72773	7.23818	6.33951	6.50018	7.7819	7.95177	6.62087	6.97803	5.5433	5.76373	5.18162	5.29034	5.31316	6.10438	5.79078	4.73754	4.73514	5.54358	6.64359	6.71446	7.37311	7.09975	6.88187	5.49774	5.66781	7.37451	7.33426	6.80625	7.08105	5.17778	E7EQR4;P15311	E7EQR4;P15311	Ezrin	EZR
2.38773	-0.464161	1.60913	2.27931	1.29901	1.92918	-0.99243	1.5236	-1.21398	0.999186	-1.45754	1.37871	-0.360712	1.60665	1.07111	-2.27604	1.76844	0.017183	-2.01391	0.544664	1.58683	2.91866	2.63118	1.67517	2.94462	3.3524	3.13733	-0.712568	2.22467	2.75361	2.65533	E7ES08;E7EQU1;O15347;E9PES6	E7ES08;E7EQU1;O15347;E9PES6	High mobility group protein B3	HMGB3
-5.52954	-2.51876	-4.13584	-1.66321	-4.40295	-1.34193	-2.08289	-4.40806	-3.3132	-3.74584	-3.44359	-4.13191	-5.09683	-2.58652	-2.80976	-3.63144	-4.18788	-2.04879	-3.12152	-4.319	-4.27367	-2.43431	-4.62374	-6.95979	-0.623374	-2.69734	-1.9148	-5.3284	-7.12015	-3.51041	-3.38338	E7EQY4;E7EV10;Q9BTC8-2;Q9BTC8;E9PCS8;D6W5A2;E9PF88	E7EQY4;E7EV10;Q9BTC8-2;Q9BTC8;E9PCS8;D6W5A2	Metastasis-associated protein MTA3	MTA3
-5.51861	-1.22201	2.63129	-5.07104	-4.40817	-3.02068	-6.03049	-6.00207	-3.04645	-1.05039	-2.09716	-2.69765	-3.40755	-0.254778	-6.07851	-2.1113	-4.35967	-6.76436	-1.12252	-2.34502	-5.08774	-9.54928	-2.99707	-4.20352	-3.85285	-9.58701	-2.28759	-6.04905	-4.10544	0.476256	-5.10802	E7ERK1;O43374-2;O43374;F8W6L0;F5GXT2;C9J798;H0YB35;E5RGQ8;E5RK78	E7ERK1;O43374-2;O43374;F8W6L0;F5GXT2;C9J798;H0YB35	Ras GTPase-activating protein 4;Putative Ras GTPase-activating protein 4B	RASA4;RASA4B
-3.53895	-4.18382	-2.39067	-2.34623	-7.91434	-6.61983	-2.38553	-3.10518	-3.10278	-3.696	-4.77553	-3.64756	-4.26887	-3.06452	-4.50816	-4.51489	-4.46876	-0.711696	-4.29344	-6.95153	-12.3448	-2.8744	-2.34562	-3.9133	-1.50139	-4.21154	-2.61797	3.10589	-7.34088	-10.6963	-9.1772	E7ERS3;Q86VM9;Q86VM9-2;H3BP01;H3BPD0;H3BRN6;H3BRH3	E7ERS3;Q86VM9;Q86VM9-2	Zinc finger CCCH domain-containing protein 18	ZC3H18
-2.745	-1.6294	-0.211166	-1.63581	1.64108	0.139618	-5.76271	-0.501356	-2.09349	-1.46235	-4.45715	-0.338027	-1.60454	-0.28601	-3.32811	0.555481	-1.90183	-3.71203	-2.98581	-1.99168	0.811567	-0.167707	-2.15006	0.530815	-1.06408	-0.240355	-0.705137	-1.19014	-0.0224406	-1.1231	-1.22679	E7ESC7;Q7L5Y9;B4DVN3;B4DQT1;Q7L5Y9-3;Q7L5Y9-2;D6RIB6;Q7L5Y9-4;D6REW7;D6RE80;D6RDW4;Q7L5Y9-5;D6RA86;D6RID6;D6R8Z3	E7ESC7;Q7L5Y9;B4DVN3;B4DQT1;Q7L5Y9-3;Q7L5Y9-2;D6RIB6;Q7L5Y9-4;D6REW7	Macrophage erythroblast attacher	MAEA
-0.333802	0.543669	0.655292	-1.68865	-1.89883	1.44427	-1.55157	-4.01239	-0.0955021	0.152321	-1.19321	-0.0604004	-4.15687	-0.196546	0.336238	-2.22673	-0.455696	0.0217353	-0.989521	-2.90855	-1.2005	0.45645	-2.13212	-3.10009	0.299415	-1.99545	-2.92667	-1.09707	-4.84582	-2.16187	-0.562586	E7ESD2;Q641Q2-2;Q641Q2;A0A087WYF6;F8W7U3;Q5SNT6;F5GY39	E7ESD2;Q641Q2-2;Q641Q2;A0A087WYF6;F8W7U3;Q5SNT6	WASH complex subunit FAM21A;WASH complex subunit FAM21B	FAM21A;FAM21B
-2.91968	-6.29462	-3.80439	-5.77727	-8.36196	-6.51041	-3.08423	-6.09618	-4.42933	-4.00762	-5.33213	-5.69162	-5.16918	-2.90194	-5.86262	-3.81517	-5.74072	-3.55286	-8.4079	-2.12	-2.90739	-4.18066	-6.07994	-2.49482	-6.72486	-3.94444	-3.7059	-3.92391	-2.55678	-5.31755	-6.41438	E7ESG2;Q9HAW4-3;Q9HAW4;Q9HAW4-2	E7ESG2;Q9HAW4-3;Q9HAW4;Q9HAW4-2	Claspin	CLSPN
0.798742	1.13706	0.680751	0.172159	0.474713	0.615312	1.09019	-0.732511	1.09625	-0.375391	-1.75621	0.556005	0.761902	0.829494	0.959697	0.538419	-3.46623	0.776186	-0.0708329	1.98982	1.19853	1.22118	0.520364	1.82749	1.51303	1.67361	1.5924	3.50677	0.499002	2.1877	0.632303	E7ESL0;J3KQY1;Q9NWU5;Q9NWU5-2;Q9NWU5-3	E7ESL0;J3KQY1;Q9NWU5;Q9NWU5-2;Q9NWU5-3	39S ribosomal protein L22, mitochondrial	MRPL22
-1.75445	0.0898529	-1.10721	0.522853	-1.47038	-0.725971	-0.475214	1.39412	0.693944	-0.477256	2.98344	-0.796511	1.02575	-0.006578	-0.677774	2.13965	-1.53545	1.85355	2.7959	0.978562	1.16195	-1.53336	0.0992137	0.24295	-2.18872	-0.465792	0.0547735	-1.89631	0.739064	0.0919655	-5.04526	E7ESY4;Q13330-3;Q13330;H0Y4T7;Q13330-2;F8VSM3;F8W9Y9;F8VPC5;H7C3F3;H0YIT0;C9JJM0;H0YIV8	E7ESY4;Q13330-3;Q13330;H0Y4T7;Q13330-2	Metastasis-associated protein MTA1	MTA1
-0.512264	-2.4788	2.17894	0.444271	-0.58647	1.93644	1.01821	0.172658	-3.1909	-1.99982	0.0775398	-0.156347	-5.9201	-0.408755	-0.459847	2.02459	-1.35558	1.42485	-0.110485	1.53012	1.346	2.14984	-6.99123	1.26041	-1.22686	0.420075	-0.698016	-2.46692	0.121979	-1.47938	-2.46738	E7ET40;P00749-2;P00749;S4R3G7	E7ET40;P00749-2;P00749	Urokinase-type plasminogen activator;Urokinase-type plasminogen activator long chain A;Urokinase-type plasminogen activator short chain A;Urokinase-type plasminogen activator chain B	PLAU
-0.873835	-2.11939	-3.30431	-2.54316	-2.84563	-2.45234	-3.30144	-3.67962	-1.71072	-1.84361	0.368079	-3.43217	-2.7418	-0.361221	-1.04057	-2.44419	-3.45037	-2.21211	-3.60743	-4.97927	-2.30869	-0.30576	-2.16069	-4.58719	-0.909174	-3.5341	-5.3	-0.935959	-1.44239	-2.6297	-0.171368	E7ET48	E7ET48		AIM1L
-5.25045	-1.26868	-2.94364	-0.618214	-1.84629	-1.43023	-5.78294	-9.40844	-6.23304	-0.60294	-3.14109	0.114117	-6.16332	1.3508	-3.16245	-3.46039	1.29043	1.55818	-4.35945	-3.49783	-4.98655	-0.764201	-4.28718	-5.08007	-1.84507	-3.5814	-1.32038	-7.47025	-1.90486	-2.21276	-0.852824	E7ET49;Q8NCG7;Q8NCG7-2;Q8NCG7-4;C9JA85;Q8NCG7-3	E7ET49;Q8NCG7;Q8NCG7-2;Q8NCG7-4	Sn1-specific diacylglycerol lipase beta	DAGLB
-3.59248	-1.37306	-7.02851	-2.08402	-3.44447	-3.36631	-5.7889	-2.58452	-2.52709	-1.62635	-2.40272	-3.06718	-3.33942	-1.76861	-2.49965	-5.07822	-4.24805	-2.96349	-1.14285	-4.53416	-1.63488	-3.39121	-3.36637	-4.68118	-4.04231	-3.33037	-3.372	-3.52603	-3.62463	-4.29378	-2.34225	E7ETA6;Q15154-2;Q15154;A6NNN6;H0YBA1;E5RGQ4	E7ETA6;Q15154-2;Q15154;A6NNN6	Pericentriolar material 1 protein	PCM1
3.56623	3.48488	2.53421	3.87962	3.11529	2.74526	2.84159	3.68075	2.70723	2.60099	3.62427	3.05255	3.59275	1.69375	3.0963	3.29613	3.35367	3.37838	2.9583	3.03127	1.51305	2.49295	1.53487	2.90742	2.60312	1.85808	2.07472	1.2502	1.86331	3.59006	2.49644	E7ETB3;Q9ULA0;E7EMB6;C9JBE1;B9ZVU2;F8WAN0;E7EPX3;E5RJ35;C9JRG3;C9J1E2	E7ETB3;Q9ULA0;E7EMB6;C9JBE1	Aspartyl aminopeptidase	DNPEP
-1.99402	0.88547	-1.44107	-0.0980287	-1.76368	-1.68568	-0.800932	0.211542	0.388895	-2.77139	0.0580455	-1.05102	-1.6711	-2.86737	0.567391	-2.66554	1.0359	-2.59614	-0.613028	-0.37603	-0.764054	-1.05638	-1.45767	-0.522092	-0.569172	0.644422	0.742012	-0.643511	0.193319	-4.55406	-1.33119	E7ETU7;P09001;H0Y9G6;E9PF06;D6RC14;D6RBQ5	E7ETU7;P09001;H0Y9G6;E9PF06;D6RC14	39S ribosomal protein L3, mitochondrial	MRPL3
1.42982	2.19209	3.05285	1.98281	1.94006	3.0762	2.76462	2.19988	2.60819	1.41258	1.51913	0.417273	0.249804	0.959102	0.569972	-0.0896654	0.0439834	-0.0127433	-0.289502	2.50154	2.35284	1.94633	2.21608	1.97767	1.98741	1.91011	2.14578	1.77147	2.23583	2.75958	3.07973	E7ETZ4;Q9Y6E2;B5MCH7;B5MCE7;Q75MG1;E9PFD4;E7EMS9;C9JF98;Q9Y6E2-2;E9PFE3;F8WDX8	E7ETZ4;Q9Y6E2;B5MCH7;B5MCE7;Q75MG1;E9PFD4	Basic leucine zipper and W2 domain-containing protein 2	BZW2
1.40183	0.56516	0.52159	0.538824	1.45019	0.278974	1.99698	2.24403	1.30966	-0.183208	2.60235	0.878236	1.6773	0.979509	1.35343	4.19171	1.26345	2.05315	0.312738	0.735795	-0.615757	0.41411	1.65338	1.84766	0.719036	1.12125	1.9289	1.76555	0.479112	1.68471	-1.14924	E7EU96;Q5U5J2;P68400;Q8NEV1;P68400-2;V9GYA2;V9GY80;V9GYW6	E7EU96;Q5U5J2;P68400;Q8NEV1;P68400-2	Casein kinase II subunit alpha;Casein kinase II subunit alpha 3	CSNK2A1;CSNK2A3
1.76383	3.34518	2.49927	2.04488	2.50283	2.46169	2.88701	2.08281	2.50308	2.264	2.56929	3.1351	3.15403	2.71836	2.43737	1.77713	3.86885	2.56121	1.97081	2.52049	2.19658	2.84992	2.30495	2.93487	3.36531	2.24696	3.09587	1.79303	2.49615	2.89322	2.63797	E7EVA0;P27816;P27816-6;P27816-2;P27816-5;P27816-4;B5MEG9;H7C4C5;H7C456;P27816-7	E7EVA0;P27816;P27816-6;P27816-2	Microtubule-associated protein;Microtubule-associated protein 4	MAP4
1.01673	1.48417	-1.8407	-1.42541	-1.08095	-3.28217	0.560217	-0.464256	0.495286	-5.22411	-0.390848	-6.32749	-4.42122	-1.21712	-1.20931	-0.205328	-7.39877	1.51676	0.0558535	-0.513416	-0.219122	-3.43315	-0.261633	-3.21168	-2.12208	-2.19163	0.958891	-0.809649	1.42029	-0.290235	-3.11993	E7EVB6;O60941-6;O60941-4;O60941-7;O60941;E9PEY4;O60941-3;O60941-5;O60941-2;Q9Y4J8-12	E7EVB6;O60941-6;O60941-4;O60941-7;O60941;E9PEY4;O60941-3;O60941-5;O60941-2;Q9Y4J8-12	Dystrobrevin;Dystrobrevin beta;Dystrobrevin alpha	DTNB;DTNA
-2.68186	-2.85228	-4.14828	-8.2346	-3.49262	-4.3587	-7.05592	-4.599	-2.73674	-5.74848	-3.37767	-4.05465	-2.87997	-3.25814	-4.11494	-3.92675	-4.56319	-4.29884	-3.3802	-1.19375	-4.19373	-2.00989	-3.08681	-2.73982	-3.5224	-7.04346	-2.55167	-1.48436	-5.38103	-1.76421	-2.68444	E7EVC7;Q676U5-2;Q676U5;Q676U5-3;Q676U5-5;C9J1B2;C9J8C6;Q676U5-4;C9JAY7;C9JK97;F8WAF9	E7EVC7;Q676U5-2;Q676U5;Q676U5-3;Q676U5-5	Autophagy-related protein 16-1	ATG16L1
-4.81881	-8.09873	-3.00098	-3.41459	-3.06446	-2.80024	-4.41265	-3.47981	-5.54049	-4.436	-4.56436	-2.90358	-4.36895	-3.58735	-3.27765	-3.02356	-2.6433	-2.86191	-1.9423	-1.72897	-6.19176	-2.71613	-6.55284	-1.28924	-5.26352	-3.82052	-2.75519	-5.84818	-3.41002	-6.16493	-4.40089	E7EVJ5;Q96F07-2;Q96F07;H7C229;E7EW33;A0A087WWZ1;A0A087WTQ3;A0A087WVE1;A0A087WU52;A0A087WWL1;A0A087X0D6;A0A087WZL7;A0A087WV63;A0A087WWY5	E7EVJ5;Q96F07-2;Q96F07;H7C229;E7EW33	Cytoplasmic FMR1-interacting protein 2	CYFIP2
-0.0569815	-1.73147	-0.101387	0.545089	1.04661	0.0376928	-0.702375	-0.767729	0.417634	2.98432	2.71286	2.6769	3.33265	3.38286	3.86287	3.33355	4.58953	2.34124	2.84584	1.78362	1.79509	0.12737	0.133138	1.64807	2.80358	2.6092	0.604071	2.02317	1.07488	0.436069	1.76662	E7EVW7;P14317;P14317-2	E7EVW7;P14317	Hematopoietic lineage cell-specific protein	HCLS1
-3.73063	-6.7642	-1.63092	-3.29621	-5.09025	-1.73771	-3.24281	-4.0979	-6.36649	-2.40151	-4.2197	-1.79362	-3.54255	-1.68573	-2.6416	-4.0233	-2.83241	-3.86402	-3.86184	-4.89855	-6.60977	-3.42092	-10.9184	-1.76558	-3.26495	-4.36223	-2.46181	-3.06155	-4.31603	-6.19222	-5.64597	E7EVZ1;Q86UP3;Q86UP3-4;Q86UP3-2;Q86UP3-5;Q86UP3-3	E7EVZ1;Q86UP3;Q86UP3-4;Q86UP3-2;Q86UP3-5	Zinc finger homeobox protein 4	ZFHX4
3.49778	2.9705	3.50708	2.27419	2.41809	3.81545	2.79372	2.65722	2.33104	2.67885	2.37926	2.5402	2.65846	2.98029	2.88511	2.25785	1.73436	2.10894	2.09223	2.27438	-4.46058	3.11252	1.66406	1.77711	1.20484	0.734486	0.738548	-3.90906	2.05061	1.9267	1.7426	E7EWC2;F5H7S7;Q13576;D6R939;Q13576-3;Q13576-2;E9PDT6	E7EWC2;F5H7S7;Q13576;D6R939;Q13576-3;Q13576-2	Ras GTPase-activating-like protein IQGAP2	IQGAP2
-5.20006	-4.81235	-4.88102	-0.163453	-0.525461	-6.13155	-4.0613	-1.22261	-7.05837	-1.46466	2.05824	2.07723	2.25205	1.36738	2.10618	2.01938	-0.990135	-4.0835	-0.520731	-0.808209	-5.78444	-1.08599	-5.96167	-0.908704	0.606294	0.943958	-0.336533	0.221922	-1.77271	-0.85019	-2.83126	E7EWM1;Q15596	E7EWM1;Q15596	Nuclear receptor coactivator 2	NCOA2
1.82494	2.26184	3.80464	2.33979	2.85403	4.11566	2.90876	2.11073	1.82691	1.83804	3.53428	3.25668	1.67742	2.60653	2.8462	2.12286	1.70004	1.07567	2.3947	2.56894	1.70059	3.54438	1.32678	2.31559	2.37058	2.80882	2.57986	3.00433	2.29977	2.59585	3.31659	E7EX17;P23588;B4DS13;F8VX11;F8VP89;F8VSC7;F8W0K0;F8VRU1;F8VYE9	E7EX17;P23588;B4DS13;F8VX11;F8VP89	Eukaryotic translation initiation factor 4B	EIF4B
2.37835	2.97259	2.84775	2.80333	3.20395	2.60655	3.33722	3.03938	2.76075	0.923965	1.74347	0.747149	1.74299	1.45632	0.0526315	0.396831	1.12525	0.802293	-0.467899	0.684316	1.58376	0.167232	1.81534	1.33758	0.0863346	0.697376	1.23383	2.55423	1.34491	2.93436	1.36465	E9PDR0;E7EX59;P05166;P05166-2;E7EUY3;E7ETT1;C9JQS9;E7ETT4;E9PEC3;F8WBI9;E7ENC1;H7C5C9;C9JVY9;C9JVW9;C9JAW3	E9PDR0;E7EX59;P05166;P05166-2;E7EUY3;E7ETT1;C9JQS9;E7ETT4;E9PEC3;F8WBI9;E7ENC1	Propionyl-CoA carboxylase beta chain, mitochondrial	PCCB
3.7955	1.79253	2.30495	1.80764	1.8413	2.28396	2.16294	1.95507	2.22872	2.3997	4.0872	2.79142	3.22345	2.37705	2.63486	2.81371	2.28794	4.33142	1.17655	1.79981	1.76302	2.46858	2.7066	2.24515	2.18599	1.83415	0.890484	2.04198	1.96687	2.02419	1.78204	E7EX90;Q14203-3;Q14203-4;Q14203-6;Q14203;Q14203-5;Q14203-2;Q6AWB1;E7EWF7;C9JZA4;C9JTE5;C9JJN7;C9JJD0;C9JKG6;E9PCY0;C9J1B7;C9JUI8	E7EX90;Q14203-3;Q14203-4;Q14203-6;Q14203;Q14203-5;Q14203-2;Q6AWB1	Dynactin subunit 1	DCTN1;DKFZp686E0752
-0.229249	-0.332691	-0.372493	-0.801806	-4.68241	-0.0782243	0.618612	-1.63072	0.431907	-3.43327	0.253248	-1.12944	0.399884	-5.39212	-2.30465	-4.46299	-3.17723	1.24717	-0.691598	-1.56954	-0.582891	-0.935013	-0.579877	-1.52207	-1.11539	-0.498157	-0.678934	-2.13542	-1.28314	0.226986	-0.376998	E7EXA6;Q8WVB6;Q8WVB6-2;F8WCC1;Q8WVB6-3;H0Y7D3	E7EXA6;Q8WVB6;Q8WVB6-2;F8WCC1	Chromosome transmission fidelity protein 18 homolog	CHTF18
5.44468	5.30635	5.59884	5.52096	5.49793	6.18418	5.19982	5.55484	5.15754	5.29341	5.20527	5.00009	4.69939	6.09833	5.21452	5.51027	5.72415	3.87889	4.1198	5.85679	4.99535	5.6293	5.10049	6.13068	5.39359	5.6822	5.67633	5.83388	5.84327	5.5453	5.62766	F8VZJ2;H0YHX9;Q13765;E9PAV3-2;E9PAV3;F8W0W4;F8W1N5;F8VNW4;F8VZ58	F8VZJ2;H0YHX9;Q13765;E9PAV3-2;E9PAV3;F8W0W4;F8W1N5;F8VNW4	Nascent polypeptide-associated complex subunit alpha;Nascent polypeptide-associated complex subunit alpha, muscle-specific form	NACA
4.86038	4.72267	5.05735	5.82646	5.52313	5.05138	4.40109	5.38939	4.21637	4.6207	3.64134	4.82356	4.64933	5.12807	4.95341	4.22183	5.47683	4.14605	5.32454	5.95777	5.11596	5.04448	4.77014	5.12437	5.00918	6.31031	6.01075	7.06227	6.29927	5.56833	4.57133	E9PB61;Q86V81	E9PB61;Q86V81	THO complex subunit 4	ALYREF
-2.81317	-2.04623	-1.67843	-0.691575	-0.666678	-2.09913	-0.998426	-0.139071	-2.36528	-1.68648	-1.03797	-2.04015	-2.96951	-0.555147	-1.92909	-0.154184	-0.672423	1.29409	-1.28169	-0.563332	-0.193855	-1.19118	-0.654134	-0.857461	-0.863026	-0.275131	-2.17078	0.65437	-4.29856	-1.94422	-2.99028	E9PC69;Q7KZI7-15;Q7KZI7-16;Q7KZI7-11;Q7KZI7-8;Q7KZI7;Q7KZI7-5;Q7KZI7-4;Q7KZI7-9;Q7KZI7-14;Q7KZI7-12;Q7KZI7-3;Q7KZI7-6	E9PC69;Q7KZI7-15;Q7KZI7-16;Q7KZI7-11;Q7KZI7-8;Q7KZI7;Q7KZI7-5;Q7KZI7-4;Q7KZI7-9;Q7KZI7-14;Q7KZI7-12;Q7KZI7-3;Q7KZI7-6	Serine/threonine-protein kinase MARK2	MARK2
-3.64491	-10.1315	-1.66564	-4.30122	-6.90225	-2.08979	-5.09245	-2.90994	-5.67465	-1.9112	-3.34548	-4.06051	-6.22287	-3.81039	-4.82611	-3.72495	-5.44839	0.439142	-1.29934	-4.1999	-2.32799	-5.21418	-3.4045	-6.42577	-5.90808	-8.11077	-4.72607	-0.576787	-3.52619	-1.7163	-3.08593	E9PC74;Q13144;C9JRD9;H7C2X0	E9PC74;Q13144	Translation initiation factor eIF-2B subunit epsilon	EIF2B5
3.15272	2.76398	3.23923	3.21859	3.32945	2.56571	4.43779	3.46934	3.71373	1.86257	2.33475	1.52447	2.08573	2.26131	1.01189	1.487	1.5107	1.53336	2.00056	2.86751	1.81057	1.34165	1.3544	1.85858	1.85199	3.50443	2.74593	2.01625	3.16077	2.87278	2.80861	E9PCG9;Q02338;H7C2W1;C9K0G7;C9JM78;C9JQ90	E9PCG9;Q02338;H7C2W1;C9K0G7	D-beta-hydroxybutyrate dehydrogenase, mitochondrial	BDH1
-2.34624	-3.12903	-3.05792	-5.32316	-7.95198	-2.9495	-5.12938	-3.81953	-6.65417	-1.78136	-4.92142	-3.41526	-1.35868	-2.98994	-1.14419	-5.81183	-4.63367	-5.06397	-2.08404	-5.47857	-3.23956	-1.49574	-8.50837	-7.36008	-2.77038	-7.91184	-7.94542	-3.00703	-3.19951	-5.56754	-2.4581	E9PCH4;Q8TEU7;B7Z7Y1;Q8TEU7-2;Q8TEU7-5;Q8TEU7-3;Q8TEU7-4;D6RE77;Q8TEU7-6;Q9Y4G8;H0Y8N8	E9PCH4;Q8TEU7;B7Z7Y1;Q8TEU7-2;Q8TEU7-5;Q8TEU7-3;Q8TEU7-4;D6RE77;Q8TEU7-6	Rap guanine nucleotide exchange factor 6	RAPGEF6
1.61081	-0.465998	1.21234	-2.07299	-4.89042	1.55086	-2.01611	-1.98447	-3.44514	0.491795	0.037164	0.526944	-2.20734	0.853106	0.720842	-0.0213381	0.230882	-1.04222	-1.86286	-3.16633	-3.17543	0.648212	-0.860886	-1.22055	0.82796	0.573352	-4.19006	0.567694	0.185753	-5.98973	0.0578781	E9PCW1;O95249;K7EJC8;G5E9T8;A0A087WYX5;B4DQA8;O95249-2;Q96QI9;F6RU00	E9PCW1;O95249;K7EJC8;G5E9T8;A0A087WYX5;B4DQA8;O95249-2	Golgi SNAP receptor complex member 1	GOSR1
1.72736	2.45514	0.475365	0.317046	1.78685	0.85321	2.31412	2.22353	2.31534	-0.27437	4.01615	0.709359	3.67032	0.794226	0.917715	2.50224	0.420216	4.3082	3.62144	2.48346	2.25324	0.649092	3.23792	2.01352	1.76118	1.85316	2.41287	1.91321	3.2242	3.02297	2.54868	E9PEE8;P18564;A0A087WXP3;P18564-2	E9PEE8;P18564;A0A087WXP3;P18564-2	Integrin beta;Integrin beta-6	ITGB6
-1.67798	-0.821933	-5.69881	-3.35702	-6.87569	-3.18744	-2.41493	-2.9627	-8.08652	-2.71332	-2.02332	-4.72185	-3.11503	-3.22199	-4.16081	-4.11412	-2.30758	-8.94401	-5.07947	-1.85351	-2.11195	-1.81211	-1.38008	-2.93784	-5.703	-9.45692	-1.82289	-2.70008	-4.27021	-3.95568	-5.49039	E9PEI0;Q69YH5;Q69YH5-2	E9PEI0;Q69YH5	Cell division cycle-associated protein 2	CDCA2
-2.5372	-1.27672	-4.66565	-2.17073	-3.2484	-3.90467	-2.867	-6.59455	-3.13013	-2.80938	-1.14475	-4.22685	-2.02764	-1.31754	-0.558364	-2.97461	-0.0679241	-3.0112	0.245399	-3.81922	-1.61798	-4.03675	-3.02731	-4.07111	-1.51917	-3.89563	-2.14788	-4.59822	-4.15291	-3.77556	-1.73412	E9PEJ6;P98196;H0Y547;H0Y8F0;A0A087WVE8;H0Y624;A2A3G9	E9PEJ6;P98196;H0Y547	Phospholipid-transporting ATPase;Probable phospholipid-transporting ATPase IH	ATP11A
-3.80392	-4.9181	-3.8953	-6.78897	-2.6542	-5.30247	-2.50906	-2.18782	-4.34614	-1.77668	-0.844575	-2.05345	-4.16918	-2.44316	-0.532573	0.288357	-3.32759	-1.35841	-8.20193	-6.04683	-1.46804	-5.51635	-2.80329	-3.54395	-3.39535	-1.79224	-3.53697	1.29496	-3.23829	-1.80757	-3.40986	E9PEP6;O14786;E7EX60;Q5T7F0;O14786-3;O14786-2;Q5JWQ4;Q5JWQ6;H0Y4A0;V9GYL7;Q5JWQ2	E9PEP6;O14786;E7EX60;Q5T7F0;O14786-3;O14786-2;Q5JWQ4;Q5JWQ6	Neuropilin-1	NRP1
-2.84618	-1.85816	-3.14505	-3.75031	-2.68962	-2.61474	-2.88059	-5.27423	-3.09453	-3.47481	-3.45597	-1.09476	-3.42234	-2.04784	-3.73848	-4.81472	-1.75666	-0.271624	-2.47176	-4.63233	0.253673	-5.97871	-3.64703	-4.78953	-6.24932	-5.84207	-4.24375	-0.904321	0.537611	-1.33766	-2.31469	E9PER6;O15530-3;O15530;O15530-2;O15530-4;O15530-5;Q6A1A2;H3BQ10;H3BPW1	E9PER6;O15530-3;O15530;O15530-2;O15530-4;O15530-5;Q6A1A2	3-phosphoinositide-dependent protein kinase 1;Putative 3-phosphoinositide-dependent protein kinase 2	PDPK1;PDPK2P
-0.619828	2.32887	0.374817	-1.25322	1.22685	1.03344	0.919082	1.87766	1.46923	1.15724	0.255424	0.920065	1.03892	1.13846	0.598639	1.06561	0.289859	2.54137	0.810472	0.11765	-0.0771175	0.579745	2.66205	1.81769	0.478403	0.474037	1.83597	1.69761	0.583625	2.01702	-0.117064	E9PEZ3;O60610;E9PHQ0;O60610-2;O60610-3;E7ERW8;H9KV28;E7EMV0;B4E2I7;E5RJ79	E9PEZ3;O60610;E9PHQ0;O60610-2;O60610-3;E7ERW8;H9KV28;E7EMV0	Protein diaphanous homolog 1	DIAPH1
1.0325	1.77876	1.38229	1.17764	-0.984804	2.00598	0.776649	0.806058	1.06593	0.543898	0.825478	0.907922	-1.03552	0.946519	0.950232	-0.954531	0.104172	0.614219	0.0753663	0.323961	-0.594727	1.96299	-0.120513	0.220717	-0.801414	0.884383	0.714051	3.02242	0.545495	0.325511	-1.02643	E9PF19;Q9Y4P3;Q96E41;A0A087WXC6;F8WDI9;F8WCR3	E9PF19;Q9Y4P3;Q96E41	Transducin beta-like protein 2	TBL2
0.0857486	0.853942	0.803268	1.21589	0.312859	0.945785	0.863741	1.67519	1.63083	2.11933	4.3626	3.67931	3.90149	2.78017	2.35455	3.43966	3.41174	5.71518	3.89051	0.649132	-1.21425	0.770087	-0.178844	0.00785695	1.19013	0.502981	1.1884	0.155734	-0.51891	0.245038	1.49457	E9PF55;Q9HBL0;E9PGF5;A0A087WWW7;Q59G71	E9PF55;Q9HBL0;E9PGF5;A0A087WWW7;Q59G71	Tensin-1	TNS1
1.717	0.214776	4.31344	-2.20235	-5.82225	4.30472	3.89914	4.00928	-3.05759	1.86295	3.18612	2.02865	-4.31347	1.66695	1.38774	-5.00092	-0.0256006	1.94632	2.0198	-4.58054	0.204329	2.13181	-6.43912	-2.003	2.17095	-1.87757	-4.02132	0.408514	-0.623871	-3.9652	2.54068	H0Y882;E9PFD3;Q9H334-2;Q9H334-3;Q9H334-6;Q9H334-4;Q9H334-7;Q9H334;G5E965;C9J0F0;A0A087X299	H0Y882;E9PFD3;Q9H334-2;Q9H334-3;Q9H334-6;Q9H334-4;Q9H334-7;Q9H334;G5E965;C9J0F0;A0A087X299	Forkhead box protein P1	FOXP1
-0.896788	0.315582	-0.409287	-0.103817	-0.153966	-2.59073	-0.010973	-2.22173	-0.0441143	-2.20177	-0.95709	-0.164837	-1.3806	-0.696414	-0.811956	0.808664	0.526708	1.12809	0.112627	0.354114	-1.15464	-0.813579	-0.288717	-1.92213	-0.435129	-0.717388	0.770625	-0.336995	-0.670788	-0.568736	0.123415	E9PFR3;Q14738;Q14738-2;Q14738-3;H0Y8C4;H7C5Q9;H0YJ35	E9PFR3;Q14738;Q14738-2;Q14738-3;H0Y8C4	Serine/threonine-protein phosphatase 2A 56 kDa regulatory subunit delta isoform	PPP2R5D
-0.0224445	-0.0100982	-0.621913	-0.653289	-0.0110006	0.605748	-1.29741	-0.149122	0.99734	4.49065	4.10139	2.5443	3.15884	4.25646	2.25426	3.5267	1.30902	2.772	2.85094	-0.393552	-0.0998653	0.290755	0.409057	1.5497	2.243	-0.178606	-0.310525	0.17597	0.268564	-0.769868	0.214983	E9PFZ2;P00450;H7C5R1;D6RE86;CON__ENSEMBL:ENSBTAP00000031900	E9PFZ2;P00450;H7C5R1	Ceruloplasmin	CP
0.981517	-1.1492	0.0391328	1.66109	-2.69954	1.9959	-1.30305	-3.09064	-0.0753646	1.23962	1.87102	1.42486	0.0544853	5.27745	1.81724	1.48957	5.93719	1.64587	4.89923	-1.69021	1.4024	1.41797	-1.42827	0.544607	0.345792	1.06448	-1.58003	-2.53996	-2.55184	2.61828	2.00105	E9PG40;P05067;P05067-11;P05067-8;P05067-9;P05067-6;P05067-7;P05067-10;P05067-4;P05067-5;P05067-3;H7C0V9;H7C2L2;P05067-2	E9PG40;P05067;P05067-11;P05067-8;P05067-9;P05067-6;P05067-7;P05067-10;P05067-4;P05067-5;P05067-3;H7C0V9	Amyloid beta A4 protein;N-APP;Soluble APP-alpha;Soluble APP-beta;C99;Beta-amyloid protein 42;Beta-amyloid protein 40;C83;P3(42);P3(40);C80;Gamma-secretase C-terminal fragment 59;Gamma-secretase C-terminal fragment 57;Gamma-secretase C-terminal fragment 50;C31	APP
-1.51858	-2.46478	-0.442975	-2.9746	-1.86314	0.506825	-1.2	-0.769859	-0.137892	-1.30235	-4.04303	-3.13399	-1.51838	-1.18613	-2.14873	-1.79585	-1.09103	-0.162681	-1.97611	-2.97851	-0.418189	-1.01153	-2.15531	-2.07085	-1.92307	-5.04079	-2.52584	-0.0904857	0.518887	-2.26901	-0.376912	Q5TG12;E9PGC5;Q15262-2;Q15262-3;Q15262-4;Q15262;H0Y6P5;H0YDP9;H0Y6V4;E9PRW2	Q5TG12;E9PGC5;Q15262-2;Q15262-3;Q15262-4;Q15262	Protein-tyrosine-phosphatase;Receptor-type tyrosine-protein phosphatase kappa	PTPRK
2.15982	2.77514	2.63577	1.95727	2.58626	2.51472	2.94605	2.45132	2.57994	1.89916	2.34843	1.88672	1.87711	2.70066	2.26686	2.5081	2.30156	2.1341	1.77727	3.24028	3.25162	3.47763	3.29404	3.76008	2.60476	4.26296	3.18985	3.8788	3.18568	2.87691	2.81387	E9PGM1;C9J987	E9PGM1		EIF4G1
1.94293	1.65263	2.02203	2.29422	3.08209	1.89047	1.96278	2.89727	2.80617	5.29843	6.39797	4.05811	4.8667	4.90517	3.64064	4.89032	3.95978	7.45922	5.39526	2.89317	1.13897	2.5955	2.6815	2.59237	3.77134	1.97499	2.66307	2.72152	3.02221	3.02318	3.40547	E9PGN7;P05155-2;P05155;P05155-3;H9KV48	E9PGN7;P05155-2;P05155;P05155-3;H9KV48	Plasma protease C1 inhibitor	SERPING1
-1.35668	-2.05002	-2.09416	0.221929	-0.796838	-2.43189	-1.87084	-1.1885	-1.64527	-1.09427	0.0124138	-0.998409	-2.06419	-0.619637	-1.35981	-1.01534	-0.842043	-0.174016	-7.35817	-1.37118	-1.67064	-1.97874	-0.451065	-0.597118	-1.76606	-1.16197	-0.407	-0.178578	-2.16508	-1.90215	-1.88638	E9PGT3;E9PRI4;Q15418;Q15418-2;Q15418-3;Q5SVM7;E9PAN7;E9PMM7;Q5SVM6	E9PGT3;E9PRI4;Q15418;Q15418-2;Q15418-3	Ribosomal protein S6 kinase;Ribosomal protein S6 kinase alpha-1	RPS6KA1
-1.44092	-3.58844	-0.356371	-0.587785	-0.00646499	-4.6514	-1.66524	0.663764	-0.518584	2.71286	1.36833	2.09999	3.05429	1.83384	0.717546	3.78883	-0.107136	2.51228	2.68049	-0.680336	-0.194815	-0.745789	-0.558413	-1.56263	-0.458293	-2.62902	-0.914018	-6.05198	-0.0587461	-1.58021	-0.60316	E9PHK0;P05452	E9PHK0;P05452	Tetranectin	CLEC3B
-1.6174	-1.29616	-2.59906	-2.74806	-2.24009	-4.63253	-2.18735	-0.797516	-2.6572	-4.30412	-2.70255	-2.29284	-4.88725	-6.45089	-2.90485	-1.26777	-1.84346	-0.261104	-2.84976	-2.28009	-0.543692	-2.27198	0.927916	0.115296	-2.54078	-0.898549	-2.55937	-4.54529	-3.27001	-0.187677	-2.26241	E9PHY8;Q8NDA8;Q8NDA8-2;Q8NDA8-6;Q8NDA8-4;Q8NDA8-7;Q8NDA8-5;Q8NDA8-3	E9PHY8;Q8NDA8;Q8NDA8-2	Maestro heat-like repeat-containing protein family member 1	MROH1
0.863829	1.92623	0.457303	2.37136	1.28106	-0.670579	1.78384	1.35987	-0.312537	3.43998	5.95076	2.59085	1.89015	0.414084	4.81485	3.86098	4.6612	0.189449	5.15917	3.3721	3.58141	1.26643	3.59026	3.54159	2.59943	1.89253	4.05937	2.20799	5.31743	1.37244	2.13968	E9PIM6;E9PNQ8;P04216;J3QRJ3	E9PIM6;E9PNQ8;P04216;J3QRJ3	Thy-1 membrane glycoprotein	THY1
-2.92985	-2.21855	-1.09605	-1.79747	-2.45708	-3.68278	-2.35416	-7.14182	-2.42464	-4.26227	-2.92488	-6.19529	-2.05777	-1.05045	-3.30324	-3.42899	-3.88385	-3.15078	-4.37249	-1.53369	-1.11091	-0.79988	-4.13403	-1.54083	-4.317	-1.48159	-2.00489	-4.87841	-1.3186	-5.55601	-5.86455	E9PIR1;Q6ZUM4;E9PNT2;Q6ZUM4-2;Q6ZUM4-3;E9PNX6;Q6ZUM4-4	E9PIR1;Q6ZUM4;E9PNT2;Q6ZUM4-2;Q6ZUM4-3	Rho GTPase-activating protein 27	ARHGAP27
2.95319	-0.990489	3.3446	2.12753	1.86794	1.55746	0.466108	2.52975	1.13823	1.20182	5.10147	-3.05683	1.12042	4.88359	3.71518	0.480715	-0.640025	6.30017	1.83261	2.61297	-2.57261	-1.07086	-2.31927	2.32517	3.6549	1.73497	-3.07316	-1.86643	2.42834	2.25043	3.97278	E9PIR9;Q8N1P7;J3KQW1	E9PIR9;Q8N1P7	Absent in melanoma 1-like protein	AIM1L
-2.54931	-5.7147	-2.16995	-1.879	-3.19601	-1.61397	-3.53549	-5.35459	-0.404582	-2.0782	-2.8225	-1.79006	-0.767452	-2.64994	-2.04424	-3.54308	-2.7277	-8.30985	-1.45685	-2.86791	-2.0317	-0.284887	-4.58674	-3.52085	-3.22145	-5.40287	-3.28328	-4.57087	-2.59566	-3.89345	-2.87473	E9PJ24;F8WEF5;Q9P1Y6-3;Q9P1Y6;Q9P1Y6-2	E9PJ24;F8WEF5;Q9P1Y6-3;Q9P1Y6;Q9P1Y6-2	PHD and RING finger domain-containing protein 1	PHRF1
-0.211681	-4.53859	-0.815804	0.992979	1.31628	-5.78561	0.472394	1.1516	-0.296829	-0.439133	-3.44504	2.43648	-3.73039	-6.22382	-0.221408	-0.772364	-0.896684	1.2651	0.303144	-1.42589	-0.156119	-0.261011	-0.672748	1.27484	3.18505	0.0723946	-0.619229	-1.16261	-0.954151	0.695376	-0.264521	E9PMI6;E9PJF4;J3KN38;P54105;E9PQ83	E9PMI6;E9PJF4;J3KN38;P54105;E9PQ83	Methylosome subunit pICln	CLNS1A
-1.41757	0.726184	-2.35688	-2.41526	-0.820004	-2.43333	-0.418015	-0.987139	-1.84205	-1.167	0.0940881	-2.2286	0.0380123	-7.12654	-1.00074	1.10661	-1.52364	-0.775909	-2.60692	-1.27817	-0.746258	-4.29709	-0.316503	-0.61616	-3.5477	-0.0632662	-3.54544	-2.73462	0.0232724	-3.19755	-4.57656	E9PK67;E9PNI7;Q53GL7;E9PPE7;E9PJI2;E9PPV8;E9PSE7;E9PIA6;E9PIK9;E9PM86;E9PQQ6;E9PPU2;F8W8G7;E9PSG8;E9PLE8	E9PK67;E9PNI7;Q53GL7;E9PPE7	Poly [ADP-ribose] polymerase 10	PARP10
-2.37042	-3.42589	-1.74937	-5.33594	-5.27778	-3.61525	-3.23316	-4.68874	-5.10331	-3.25268	-5.93845	-4.15117	-5.43607	-1.52358	-6.43289	-3.81554	-2.88917	-6.79447	-1.89842	-2.19005	-2.74487	-1.79749	-1.77564	-1.39402	-5.34929	-3.22307	-2.93111	-1.82441	-4.13419	-1.5566	-4.62498	E9PKC0;Q6IQ23;Q6IQ23-2;H0YDE2;Q6IQ23-3;E9PL74	E9PKC0;Q6IQ23;Q6IQ23-2;H0YDE2;Q6IQ23-3	Pleckstrin homology domain-containing family A member 7	PLEKHA7
-4.06194	-6.74687	5.82072	-7.23258	-2.00342	-3.70733	-2.20321	-4.01546	-4.53871	-1.46336	-3.54246	-1.33083	-2.85389	-2.96531	-4.20422	-1.66947	-1.74828	-2.15857	-1.37763	-2.03343	-1.01835	-2.53619	-3.35894	-1.75579	0.576667	-4.38305	-1.42555	-0.425614	-4.25187	-1.99044	-3.39832	H7BXH2;E9PKF6;Q5H9R7-6;Q5H9R7-2;Q5H9R7;Q5H9R7-5;Q5H9R7-4;Q5H9R7-3;E9PQP7;H0YEN2;E9PNN8;E9PK08;H0YDW1;E9PJD8;E9PKG4	H7BXH2;E9PKF6;Q5H9R7-6;Q5H9R7-2;Q5H9R7;Q5H9R7-5;Q5H9R7-4;Q5H9R7-3;E9PQP7;H0YEN2	Serine/threonine-protein phosphatase 6 regulatory subunit 3	PPP6R3
-1.37457	0.509056	1.79448	-4.72592	-2.25752	1.96625	0.551013	-3.3502	-1.84286	-0.278003	-0.423295	-0.125775	-6.26487	0.209058	-0.43664	0.429807	1.01215	-0.459229	-4.11942	-2.53549	0.208686	-0.821945	0.100975	-5.49745	0.483089	-1.38782	-1.28643	-1.61597	-6.19804	-1.54582	0.674636	E9PL17;Q92989;Q92989-2;E9PJM4;E9PKV5	E9PL17;Q92989;Q92989-2	Polyribonucleotide 5-hydroxyl-kinase Clp1	CLP1
-0.935105	-2.80451	0.847889	-1.34103	-1.493	0.269912	-2.91546	-0.0346305	0.066535	-1.25764	-1.54658	-0.784285	-0.369705	0.842587	-0.414385	-3.11884	-0.826635	-0.265899	-2.14636	-1.67559	-2.76793	0.250073	-1.7036	-1.34997	0.789067	-1.44411	-6.46519	-1.98443	-1.14312	-4.911	0.35764	E9PL24;Q5VU43-2	E9PL24;Q5VU43-2	Myomegalin	PDE4DIP
2.53072	2.39521	2.658	2.09234	1.05434	2.25279	1.79788	1.97844	2.12741	2.07514	1.48278	2.08875	-0.338705	1.07081	1.58319	-4.4373	2.36012	1.18703	1.33438	0.815018	2.45269	2.49493	2.48684	1.2707	2.03853	-0.0585796	1.78921	3.52916	1.03346	1.25961	2.44826	E9PL57;F8VSA6;E9PS38;S4R3E9;Q15843;Q86V88-3;Q86V88-2;Q86V88	E9PL57;F8VSA6;E9PS38;S4R3E9;Q15843	NEDD8	NEDD8-MDP1;NEDD8
1.31397	1.03491	0.843437	-5.37432	-5.25554	1.30945	0.881668	-0.908802	0.767404	-0.650042	1.15148	-0.852586	-7.20986	1.38108	1.14216	-5.8015	1.02776	-4.17378	-2.99719	2.91526	1.30319	1.64384	1.68978	-0.771803	1.59312	3.48759	0.522268	-3.85826	2.371	0.659948	1.28324	E9PLD3;E9PRG8	E9PLD3;E9PRG8	Uncharacterized protein C11orf98	C11orf98
-1.51326	-2.61348	-0.599861	-5.17153	-4.10258	-3.57045	-2.94343	-0.949917	-0.654781	-4.18681	-1.44956	-1.53	-5.13901	-1.81044	-0.27479	-7.37562	-6.07319	-6.41374	2.52257	-0.309808	-0.975847	-2.23928	-0.923687	-4.11803	-1.75474	-2.20568	-4.98482	-1.68585	-1.60413	-2.32898	-2.49877	E9PLI6;E9PS76;Q8N9N8;E9PS30;E9PQD0;E9PNH5	E9PLI6;E9PS76;Q8N9N8;E9PS30	Probable RNA-binding protein EIF1AD	EIF1AD
3.59758	3.36635	3.07856	3.84238	3.28886	3.31307	3.13454	3.9079	3.10977	3.22833	3.19038	3.25194	3.42613	2.79356	2.99531	3.30641	3.33632	4.00778	3.51326	3.15206	3.96994	3.81397	3.91572	3.80882	4.02719	2.96856	3.17273	3.2658	3.01692	2.85941	3.49928	E9PLK3;P55786;P55786-2;A6NEC2;A6NEC2-2;H0YDG0;E9PP11;E9PJ74;E9PRQ5;H0YCQ5;E9PJY4;E9PPD4;A6NEC2-3;E9PI82;E9PJF9;E9PPZ2	E9PLK3;P55786;P55786-2	Puromycin-sensitive aminopeptidase	NPEPPS
-2.77095	-3.15995	-7.36598	-1.28213	-4.23559	-1.45093	-4.06684	-0.338797	-2.18312	-4.58361	-5.40011	-5.41665	-5.15683	-4.37652	-4.3113	-5.31567	-4.64257	-6.75298	-5.01816	-1.24934	-0.784469	-3.13981	-5.83438	-1.09526	-5.82015	-0.509168	0.538542	-0.897578	-0.808409	-0.284125	-2.18707	I3L3B4;F8W9H0;E9PLN8;Q9BQB6-3;Q9BQB6-2;Q9BQB6	I3L3B4;F8W9H0;E9PLN8;Q9BQB6-3;Q9BQB6-2;Q9BQB6	Vitamin K epoxide reductase complex subunit 1	VKORC1
1.82427	2.60199	-0.479601	3.32601	3.24644	-1.94968	4.02784	2.69077	3.14082	1.8196	3.16477	2.20073	2.68818	1.98199	2.03394	2.29909	2.03796	2.42846	2.89213	2.80687	3.12027	2.40026	2.69449	1.84524	1.34885	-0.22517	1.74737	2.06739	2.4202	2.55125	2.35547	E9PMR4;P48509;E9PRJ3;E9PJC8;E9PLZ6;K4DIB7;E9PP93;E9PK37;E9PJE8;E9PSA1	E9PMR4;P48509;E9PRJ3	Tetraspanin;CD151 antigen	CD151
3.11303	1.9946	3.2136	3.23502	4.053	3.45011	1.84514	4.13692	4.97863	0.251862	-2.93378	0.5002	-1.75608	-0.623622	0.380368	3.27075	-4.94723	1.37565	-5.04525	3.89807	3.93121	3.3376	4.03854	-2.27585	3.80446	1.76198	-1.17005	4.35107	3.70335	3.31511	5.05238	E9PNW4;E9PR17;P13987;H0YET2	E9PNW4;E9PR17;P13987;H0YET2	CD59 glycoprotein	CD59
-2.85819	-1.63448	-0.0168657	-7.50872	-0.799368	-1.35618	1.51981	-1.73567	-0.438289	-1.70755	-1.02786	-1.76499	-1.56472	-4.54718	-1.96514	-0.760453	-4.68301	0.17183	-5.03216	-4.0494	-1.33761	-2.34192	0.485099	-1.85645	-4.6468	0.200915	-2.29335	-2.27721	-2.96967	-2.09043	-2.87993	E9PQA6;Q96EY5-3;Q96EY5;Q96EY5-2;E9PLL0;M0QZK6;E9PLZ8;E9PPW1;E9PJW8	E9PQA6;Q96EY5-3;Q96EY5;Q96EY5-2	Multivesicular body subunit 12A	MVB12A
-0.964116	-0.665946	-4.29905	-0.490826	0.145453	-3.04509	0.494532	-1.29366	0.337404	-1.09785	-1.88441	-0.81146	-0.857804	-1.8503	-1.40235	0.0127189	-0.213329	-1.86521	-0.0434586	0.213712	0.0164362	-1.50876	-0.412087	-0.623185	-0.788956	-2.07951	-1.17521	-6.0955	-1.51262	-0.400412	-1.22371	E9PQY3;P11117;E9PHY0;B7Z7D2;E9PP23;E9PKW9;E9PQW9;B7Z6U3;P11117-2;G5EA28	E9PQY3;P11117;E9PHY0;B7Z7D2;E9PP23	Lysosomal acid phosphatase	ACP2
7.17586	6.83043	6.46388	6.98838	6.88623	6.5463	6.27482	6.1019	6.25713	6.06568	6.32232	5.94693	6.06407	5.92549	6.70184	5.81898	6.8889	5.53337	6.38156	6.63099	5.77983	6.79835	6.32361	6.56403	6.61371	6.9148	6.75225	5.80733	6.87273	6.55377	6.67769	E9PR30;E9PMS9;J3KN89;E9PM49;P62861;P35544	E9PR30;E9PMS9;J3KN89;E9PM49;P62861;P35544	40S ribosomal protein S30;Ubiquitin-like protein FUBI	FAU
1.16429	-1.54862	2.15088	2.70426	-0.0227164	2.30004	0.197666	3.29147	1.03019	4.48513	5.96069	4.63249	6.17133	1.34547	4.87334	5.25292	6.24465	7.15777	5.27524	1.58381	1.70161	1.59606	1.05031	0.342564	2.94496	0.57118	2.32846	1.69272	2.62261	0.534711	1.53945	E9PR44;P02511;E9PJL7;A0A024R3B9;E9PRA8;E9PNH7;E9PRS4;E9PS12;H0YCW8	E9PR44;P02511;E9PJL7;A0A024R3B9;E9PRA8;E9PNH7	Alpha-crystallin B chain	CRYAB
2.48164	2.80076	2.91661	3.3933	3.2417	1.28936	4.397	0.20647	3.90603	-0.241742	3.04202	0.28322	-3.51456	0.336036	-0.771471	0.511844	-4.14288	2.70766	-0.364643	1.91138	-3.01362	1.21475	-5.98386	1.21794	-1.01769	2.33618	1.16664	-0.183432	-1.03237	1.57157	0.521466	E9PRM7;Q96BI1	E9PRM7;Q96BI1	Solute carrier family 22 member 18	SLC22A18
2.5991	1.5816	2.52879	0.436594	1.48072	2.69402	1.93407	1.55049	1.30277	0.904764	1.83905	2.34987	1.55499	1.64165	0.772232	2.36233	2.45631	1.80831	1.4454	1.89224	2.11276	2.38877	2.36196	1.09155	1.46841	0.985198	2.03656	0.444178	1.22935	2.11853	1.20746	E9PRQ7;Q04323;E9PJ81;Q04323-2;A0A087WTZ5;E9PS08	E9PRQ7;Q04323;E9PJ81;Q04323-2;A0A087WTZ5	UBX domain-containing protein 1	UBXN1
4.09444	3.9313	3.63187	4.48269	4.00263	3.53742	3.78425	3.73819	4.1103	3.60565	3.65419	3.62167	3.85293	4.41949	4.0201	4.9328	4.15711	4.7233	4.56167	4.15148	3.97937	3.74087	3.32727	5.85698	3.83089	4.144	4.27138	5.13833	4.63939	4.29683	3.7643	E9PRY8;P29692-2;A0A087X1X7;H0YE72;H0YE58;H0YCK7;E9PIZ1;E9PQC9;E9PRL0;E9PQR8;E9PKH7;E9PNC8;E9PPY1;E9PJV8;E9PN56;E9PN71	E9PRY8;P29692-2;A0A087X1X7;H0YE72	Elongation factor 1-delta	EEF1D
0.414519	-1.5386	1.16797	-0.79117	-0.51939	2.37095	0.707811	0.492594	0.214617	0.198496	-1.22187	0.591493	-0.466194	-0.0511432	-0.254348	-4.66147	-1.04774	-1.13038	-1.11127	0.121237	-1.97273	-1.04747	-1.14353	0.260133	0.298827	-1.26383	-0.0672801	-1.07133	-1.0866	0.883062	-1.19247	E9PSI1;E9PMQ9;O15321-2;O15321;E9PL78;E9PJM1;E9PQY7;E9PS99;G3V1B9;E9PJC4;E9PNW2;E9PQI5;E9PQ80;H0YI89	E9PSI1;E9PMQ9;O15321-2;O15321;E9PL78;E9PJM1;E9PQY7;E9PS99;G3V1B9;E9PJC4	Transmembrane 9 superfamily member 1	TM9SF1
-5.30024	-1.18931	1.47076	-1.64529	-0.3444	2.44134	-0.211227	1.51666	-4.99772	0.999969	-2.86813	-0.240528	-0.70753	0.895655	0.5963	-0.897635	0.290157	-1.48988	-2.63044	-2.3008	0.216122	1.59593	-1.19106	-1.25856	0.423255	-0.55324	-0.801471	2.4046	-0.324475	-2.48237	2.49973	F2Z2W7;Q8IZ69;Q8IZ69-2;H7C100;C9K041	F2Z2W7;Q8IZ69;Q8IZ69-2	tRNA (uracil-5-)-methyltransferase homolog A	TRMT2A
-2.16901	-3.51019	-0.146723	-4.17186	-1.58506	0.134445	-7.26867	-2.4384	-3.87856	-0.464976	-5.73126	-0.793186	-5.44258	0.0213748	-0.619597	-4.13539	-0.480575	-2.96664	-1.91082	-4.23276	-7.32774	0.272305	-1.64564	-4.40006	0.107277	-4.18825	-4.11399	-0.0489594	-4.35379	-1.33626	-0.00228742	F2Z2X4;Q9C0E2	F2Z2X4;Q9C0E2	Exportin-4	XPO4
-3.25824	-0.755214	-1.12341	-5.66482	-4.4658	-3.49596	-4.22692	-6.46788	-4.74885	-2.09815	-3.3257	-4.02212	-2.67617	0.995648	-1.05131	-0.919823	-4.19861	-2.4233	-3.99728	-7.10671	-0.795852	-4.60519	0.436915	-7.40682	-4.18666	-3.12323	-5.9018	0.772104	-4.99725	-0.0444304	-3.26786	F5GWE5;Q00169;I3L4H1;I3L4C0;I3L459;I3L2X8;I3L471;I3L4U7;I3L3W1;I3NI10	F5GWE5;Q00169;I3L4H1;I3L4C0;I3L459	Phosphatidylinositol transfer protein alpha isoform	PITPNA
-1.41733	-0.758849	0.684045	-0.610881	-0.991258	2.10896	-1.23256	0.874124	-1.44698	-0.900857	-0.368739	-2.49426	2.33303	-2.07251	-2.53206	1.44111	-1.04643	1.66846	2.49281	-1.08214	0.514839	1.95234	-0.844137	-0.989732	2.12594	-1.32374	0.116954	-1.47408	-0.691915	-1.15224	1.82107	F5GWT4;Q9H4A3-2;Q9H4A3;Q9H4A3-5;Q9H4A3-6;Q9H4A3-7;Q9H4A3-4;F6UYG0;H0YH68;H0YFF1	F5GWT4;Q9H4A3-2;Q9H4A3;Q9H4A3-5;Q9H4A3-6;Q9H4A3-7;Q9H4A3-4	Serine/threonine-protein kinase WNK1	WNK1
0.861554	1.34725	0.253505	0.998936	0.387515	0.00971228	0.116332	0.604563	0.678463	0.0477352	-0.0930884	0.205951	0.679353	-0.297365	0.380072	0.958429	1.08119	0.236455	0.351678	1.32246	0.304931	0.668966	1.24557	1.28765	0.722818	1.29381	1.42531	1.69532	1.4748	1.44816	0.908145	F5GWX5;Q14839;Q14839-2;F5H6N4;F6T542	F5GWX5;Q14839;Q14839-2	Chromodomain-helicase-DNA-binding protein 4	CHD4
1.7777	3.07555	2.38845	1.90554	3.05056	2.36988	1.70628	3.15353	3.41787	6.07241	5.99844	3.94288	4.55118	6.85587	5.25204	5.61754	4.10932	5.65499	4.51481	3.1397	2.83537	2.44754	2.51359	2.6344	5.81353	2.77268	3.53598	3.50942	3.5835	1.84093	4.01256	F5GXS0;P0C0L5	F5GXS0;P0C0L5	Complement C4-B;Complement C4 beta chain;Complement C4-B alpha chain;C4a anaphylatoxin;C4b-B;C4d-B;Complement C4 gamma chain	C4B
5.43338	5.44346	4.84309	4.99338	4.50462	5.19352	5.00583	4.81028	5.04834	5.10449	2.81567	4.82667	4.61633	5.99475	4.89915	4.97008	5.60143	4.11567	5.09836	4.92164	5.2078	5.59003	4.96627	5.20208	5.14881	6.48438	5.32408	5.60798	4.83322	5.43468	4.86343	F5GXX5;P61803;F5H895	F5GXX5;P61803;F5H895	Dolichyl-diphosphooligosaccharide--protein glycosyltransferase subunit DAD1	DAD1
0.283044	0.233479	-3.20074	-0.215656	-0.670972	-0.906363	-0.859352	1.50803	-0.816014	2.47906	2.80848	1.28555	2.41021	0.861376	1.74429	2.09408	1.78785	4.00637	1.83383	0.445672	0.233462	-0.488461	0.0719168	0.769979	0.217144	-0.00322583	1.38635	-0.573035	0.113451	-1.07669	-1.94504	F5GY80;F5H7G1;P07358	F5GY80;F5H7G1;P07358	Complement component C8 beta chain	C8B
-0.241338	0.818563	-1.07334	0.502692	-2.90569	-4.43138	0.629916	-0.466712	0.66661	-2.4969	-0.238492	-0.685836	-1.70814	-0.106001	-1.47207	0.753873	-0.0587095	-0.268088	1.08958	-0.758689	-1.27156	-1.08115	-0.451293	1.86527	-0.218007	2.31972	0.475611	0.795043	0.524246	0.140876	-0.700617	F5GYQ1;P61421;R4GN72;J3QL14;H3BQJ1;H3BQB4;H3BSG7	F5GYQ1;P61421;R4GN72;J3QL14	V-type proton ATPase subunit d 1	ATP6V0D1
-2.32534	-0.47564	-0.588004	-3.18968	-2.5003	-2.42423	-2.06753	-9.40782	-1.72655	-0.799075	-5.17027	-1.74313	0.312667	-1.88479	-2.18565	-10.3013	-2.18667	-5.0942	-5.25622	-0.585938	-0.98425	-1.16286	-5.9595	-1.2073	-0.573667	-1.37595	-2.71446	-7.2631	-0.831766	-3.77056	0.19564	F5GZ90;Q9NZJ0;Q9NZJ0-2	F5GZ90;Q9NZJ0	Denticleless protein homolog	DTL
-1.85241	-5.20864	-1.72554	-1.38912	-1.14743	-0.747542	-1.90256	1.21428	-0.9607	0.868879	1.90175	1.20858	2.54067	-0.612694	0.404557	1.0872	1.74282	0.629348	2.70487	-2.13764	-3.81789	-1.49816	-3.01519	-4.03097	-3.49401	-1.37312	-0.403449	-4.22816	-2.11191	-1.14201	-1.03036	F5GZK2;Q96P44-3;Q96P44;H0YDH6;Q96P44-2	F5GZK2;Q96P44-3;Q96P44	Collagen alpha-1(XXI) chain	COL21A1
0.215827	0.27771	-0.434246	1.17785	1.14348	-0.28138	-0.332504	0.112549	-0.292496	1.22787	0.617577	0.846957	0.454801	2.1067	0.93428	2.31514	0.37569	1.34091	1.06203	0.891541	0.48327	0.352262	0.720994	2.52209	1.58766	1.16266	2.35427	0.671421	1.6591	1.17586	0.167217	F5GZS6;J3KPF3;P08195-3;P08195;P08195-4;H0YFS2;F5GZI0;H0YFX4;F5GZR9	F5GZS6;J3KPF3;P08195-3;P08195;P08195-4	4F2 cell-surface antigen heavy chain	SLC3A2
2.65154	2.24783	3.31625	1.14135	2.25438	2.26831	1.4206	2.27203	2.17732	3.41762	2.04155	5.06147	3.34336	2.71396	5.14443	1.72201	6.44482	-3.05613	2.35085	1.38007	1.65965	3.49844	2.5674	0.767812	3.22484	2.21374	1.76327	2.27018	2.69924	2.18056	0.0270279	F5H0B0;H0YC42;H0YC44;P55327-8;U3KQQ8	F5H0B0;H0YC42
-4.15977	-0.93372	-2.99341	-1.42728	-1.86954	-2.34333	0.48733	-4.17796	-1.55149	-1.18787	-1.85161	-3.34306	-1.18975	-3.63959	-2.41722	-2.12751	-3.12011	-1.63138	-3.25392	-6.06472	-1.0434	-1.0935	-1.37305	-1.33673	-2.30404	-2.12986	-0.114722	-3.0446	-5.85534	-2.37929	-4.90195	F5H0F9;Q9UJX4;Q9UJX4-3;H0YFB5;F5H0N1;F5GY68;Q9UJX4-2;F5H3S5	F5H0F9;Q9UJX4;Q9UJX4-3;H0YFB5;F5H0N1	Anaphase-promoting complex subunit 5	ANAPC5
-6.0244	-4.98575	-5.03533	-5.28228	-3.19709	-1.41212	-4.75902	-5.91615	-5.12041	-2.58419	-2.28556	-2.01677	0.575272	-4.98102	-3.70099	-0.184486	-2.19249	-1.19213	-0.523425	-6.34386	-6.45578	-5.07423	-0.946013	-5.62682	-3.28572	-4.28102	-3.52266	-1.29433	-4.11769	-10.1629	-4.57314	F5H0Q6;Q8N2M8;Q8N2M8-3;Q8N2M8-4;K7EM61;K7EKC9;K7EP11	F5H0Q6;Q8N2M8;Q8N2M8-3;Q8N2M8-4	CLK4-associating serine/arginine rich protein	CLASRP
3.03224	3.49911	1.78808	3.96663	3.96387	2.45487	2.09976	3.318	2.48525	1.07148	3.17684	1.35295	2.12444	6.20149	4.68016	3.83873	0.480932	2.28179	2.40985	3.33084	4.42912	3.49102	4.05446	4.53958	3.62089	3.24065	3.729	-4.64782	3.22763	3.55656	4.19942	F5H0U5;Q9NZD2;H0YFS9;F5GZ49	F5H0U5;Q9NZD2;H0YFS9	Glycolipid transfer protein	GLTP
-2.37734	-3.40182	-1.89646	-1.32887	-3.00383	-1.80621	-2.40986	-1.82639	-3.24153	0.00894356	-0.877864	-1.28285	-0.813499	-1.65702	-2.79134	-1.23498	-1.24972	-2.72616	-0.914232	-2.66334	-3.02956	-2.45094	-2.05998	-2.11836	-1.91554	-2.30279	-3.97401	-2.36185	-1.95145	-2.97337	-2.07127	F5H1D6;Q07864;F5H7E4	F5H1D6;Q07864	DNA polymerase;DNA polymerase epsilon catalytic subunit A	POLE
1.40665	2.35861	2.12188	2.0908	2.04204	1.16376	1.96	0.538898	2.508	1.30703	2.5514	1.19355	1.99969	2.77289	3.00182	1.24898	2.31049	2.63358	2.06712	1.89552	2.70412	2.80769	3.48559	2.81477	1.96984	2.58399	3.00236	1.56291	2.90538	2.85686	3.26692	F5H365;Q15436;Q15436-2;G3V4V1;G3V1W4;G3V3G5;G3V2R6;G3V5X8;G3V4Q2;G3V5K1	F5H365;Q15436;Q15436-2	Protein transport protein Sec23A	SEC23A
1.23366	0.988978	2.00864	1.41592	1.7152	1.16883	-0.16844	1.87124	-1.47798	0.354519	1.09256	0.330002	-0.086216	1.1365	0.0625119	-4.15783	-2.53873	1.59733	0.879336	1.61344	1.19455	2.03658	-0.926165	0.861604	1.03601	-0.984298	-0.0403829	-0.460074	1.68564	1.26779	-1.24497	F5H442;Q99816;Q99816-2;J3QRU6;J3QKS4	F5H442;Q99816;Q99816-2	Tumor susceptibility gene 101 protein	TSG101
0	-4.84214	-4.82893	-2.2401	-3.95824	-3.23104	-9.04159	-1.16453	-4.81159	-5.70673	-5.42925	-6.48719	-4.31433	-2.15328	-1.5671	-1.67358	0.0788381	-0.308167	-4.24744	-3.0881	-2.70153	-2.51129	1.25985	-4.25221	-5.19014	-3.68839	-3.07984	-4.46146	-3.33503	-0.659883	-3.53729	F8VY35;F5H4R6;H0YIV4;P55209-2;P55209;F8VUX1;F8W0J6;H0YH88;F8W020;F8VXI6;H0YHC3;F8VVB5;B7Z4K9	F8VY35;F5H4R6;H0YIV4;P55209-2;P55209;F8VUX1;F8W0J6;H0YH88;F8W020;F8VXI6;H0YHC3	Nucleosome assembly protein 1-like 1	NAP1L1
-4.48261	-0.176601	-5.80312	-5.69833	-2.82906	-0.517389	-1.57903	-0.501914	-1.89495	2.36166	2.6757	2.75524	3.18011	-1.33589	-6.07088	2.45577	-1.35616	3.57858	2.37902	-3.53087	-1.20092	-3.10825	-2.80774	-4.61267	-5.09901	-1.40226	-1.52234	-1.78285	-7.35461	-1.06476	-1.94452	Q2HIZ1;F5H4Z8;P49746-2;P49746	Q2HIZ1;F5H4Z8;P49746-2;P49746	Thrombospondin-3	THBS3
0.895523	0.943914	1.85851	1.94077	1.12017	1.19193	2.45644	1.57085	2.24759	1.25343	1.34982	2.91741	1.96283	0.669222	2.29459	1.8965	1.86304	2.55446	2.14129	0.534366	1.2292	2.58121	2.09277	0.977778	2.68017	0.835806	0.270008	1.89857	1.50436	2.49445	1.39138	F5H5D3;Q9BQE3;F8VVB9;F8VQQ4;F8VS66;F8VRZ4;F8VWV9;F8VX09;C9K0S6;F8VRK0;F8W0F6;Q9H853;F8VXZ7	F5H5D3;Q9BQE3	Tubulin alpha-1C chain	TUBA1C
-0.808164	-0.672027	-0.229253	0.620222	-0.0863012	0.313386	-0.0838013	-0.778191	-0.0407006	-0.6934	-2.1601	-1.64769	-2.32998	-4.57394	-3.77033	-2.10636	-0.237268	-0.544599	-0.693667	-0.486343	-0.931927	-0.410567	-1.70862	-0.565876	-0.84475	0.671178	0.611495	1.34551	0.11292	0.375808	-0.527936	F5H5P2;P12694;P12694-2;F5GXU9;M0R0C8;H0YH31	F5H5P2;P12694;P12694-2;F5GXU9;M0R0C8	2-oxoisovalerate dehydrogenase subunit alpha, mitochondrial	BCKDHA
-5.03057	-5.49813	-3.8649	-2.20915	-0.919703	-5.34968	-5.15595	-2.94284	-3.65435	-3.24342	-1.24886	-3.25154	-1.49501	-2.56147	-3.98034	-2.71037	-3.06101	-6.41674	-2.27029	0.806449	-3.01535	-2.90568	-1.45516	0.00219971	-4.75427	-6.78291	-0.561545	-4.60647	0.283621	-1.82761	-4.02756	F5H619;Q86XA9;Q86XA9-2;H7C5W6;H0YIW3;F8VQQ6;Q86XA9-3	F5H619;Q86XA9;Q86XA9-2;H7C5W6	HEAT repeat-containing protein 5A	HEATR5A
-2.45905	-0.463597	-0.685911	-3.29239	-1.88802	-3.69194	-3.46775	-3.81541	-6.85759	-1.28214	-1.0969	-0.414491	-0.86737	0.736284	-0.709401	0.0667449	0.106682	-0.702441	0.386545	-5.63378	-7.10444	-3.12733	-4.05126	-4.18445	-0.297263	-2.59025	0.0532791	-5.77265	-1.25623	-2.14346	-2.87448	F5H6Z0;Q00537-2;Q00537;F8VQZ9;F8VZY6;D6RA44;F8W1S5	F5H6Z0;Q00537-2;Q00537	Cyclin-dependent kinase 17	CDK17
-1.21532	-6.03851	-0.492984	-5.55807	-3.55504	0.275093	0.649177	-2.9369	-1.67872	-1.99955	-1.13734	-0.74602	-5.03971	-5.92539	-3.04236	-1.31973	-0.35588	-4.39635	-1.07493	-5.38838	-3.2152	-5.5152	-6.44915	-0.865961	-5.99682	-4.43715	-0.507397	-3.45951	-3.57926	-3.29146	-0.858084	F5H7N8;P78380;F5H001;F5GZH1;P78380-2;P78380-3;F5H0N6;B7ZAN8;J3QTI8;F5H3G7	F5H7N8;P78380;F5H001;F5GZH1;P78380-2;P78380-3	Oxidized low-density lipoprotein receptor 1;Oxidized low-density lipoprotein receptor 1, soluble form	OLR1
-1.64548	-1.28519	-3.40029	-4.22347	-3.80466	-5.38122	-1.42829	-1.5188	-2.19691	-3.74635	-4.35006	-3.21441	-1.38778	-0.883452	-1.37372	-0.708951	0.354692	-1.31167	-0.0392119	-6.49353	-2.18312	-6.38527	-0.200093	1.00088	-0.67792	0.321114	-0.857289	0.0893138	1.43242	1.03042	-0.930309	F5H8H2;Q03426;F5H092;F5GXC0;F5H163;F5H368	F5H8H2;Q03426;F5H092	Mevalonate kinase	MVK
0.5031	3.26927	-2.27488	-1.456	-5.70777	-0.346866	-0.98885	-0.929339	1.29354	4.66536	0.921349	5.92346	0.812932	-2.51343	4.22439	2.08107	-0.28878	2.43875	0.372994	-2.24819	-0.660283	-0.440879	-1.42574	-1.89333	2.6371	0.0657709	-2.18438	-1.70501	-0.615093	-1.17015	-0.676275	F6RY50;Q96FS4	F6RY50;Q96FS4	Signal-induced proliferation-associated protein 1	SIPA1
-3.28895	-4.41526	-5.74647	-5.52095	-6.08504	-1.4102	-5.21275	-4.032	-7.19969	-1.51948	-1.83649	-2.69719	-3.54774	-1.24771	-3.15853	-1.94596	-3.47312	-5.38361	-2.35319	-4.05774	-5.60804	-7.55525	-2.17071	-6.23956	-3.97016	-3.90852	-3.76493	-3.82981	-3.47328	-3.9591	-5.26317	Q5SZR4;F6TB26;Q9Y2W6;Q9Y2W6-3;E9PKN8;B7ZAG4	Q5SZR4;F6TB26;Q9Y2W6;Q9Y2W6-3	Tudor and KH domain-containing protein	TDRKH
-2.17562	0.23266	-3.66656	-1.15333	-2.89369	-1.78302	0.231973	-5.08249	-1.96647	-4.03682	-2.84319	-6.69333	-1.31136	-4.94914	-7.89492	-2.45427	-3.61199	-5.91705	-2.11945	-1.9999	-6.60196	-5.93207	-1.2842	-1.11739	-5.96512	-2.0111	-10.0493	-0.935241	-4.513	-5.28596	-7.00612	F6UZG9;Q8NFZ0;Q8NFZ0-2	F6UZG9;Q8NFZ0;Q8NFZ0-2	F-box only protein 18	FBXO18
1.83926	0.833912	0.318652	1.08666	-1.01737	-0.577455	0.989906	0.48095	1.13396	-1.62216	0.211953	-3.53825	0.576753	0.0790578	-0.851494	0.489607	-1.78237	0.140756	0.793654	1.35394	-0.993609	0.340725	1.36827	1.54737	-0.534137	0.988572	0.478369	-0.30375	1.66301	1.2335	0.570744	F6V107;Q9NRD5-2;Q9NRD5	F6V107;Q9NRD5-2;Q9NRD5	PRKCA-binding protein	PICK1
-0.0169335	-3.98348	-1.15587	0.164695	0.0396651	0.277726	-1.20906	0.357171	0.0531928	-1.32069	-0.703988	-0.839403	-1.36965	-0.223732	-0.202598	-3.54764	-1.21593	-2.32726	0.29548	0.250826	-0.00152107	-0.751749	-2.91327	-0.246377	-0.124575	0.0279355	0.347307	-1.39511	0.775507	-0.948981	0.124332	F6XEV2;Q9BPX6;Q9BPX6-3;Q9BPX6-2;E9PQV6;Q9BPX6-5;Q9BPX6-4;S4R3D7;S4R3W3;S4R3V1	F6XEV2;Q9BPX6;Q9BPX6-3;Q9BPX6-2;E9PQV6;Q9BPX6-5;Q9BPX6-4;S4R3D7	Calcium uptake protein 1, mitochondrial	MICU1
1.13468	0.825829	0.523334	1.20705	0.946516	0.679547	0.465925	0.68323	1.29365	0.621332	0.269863	0.56942	0.235023	0.917365	0.690815	0.976106	0.523453	0.468522	0.77062	0.972412	0.973857	1.02753	1.27854	1.02272	0.134998	1.65916	1.45239	1.73658	0.754692	0.496926	1.08354	F8VPD4;P27708;H7BZB3;H7C2E4;H7C3Z5	F8VPD4;P27708	CAD protein;Glutamine-dependent carbamoyl-phosphate synthase;Aspartate carbamoyltransferase;Dihydroorotase	CAD
-1.67704	0.864478	6.1649	1.9896	2.71139	5.68777	3.00907	2.34414	1.77526	3.22904	1.27475	-5.65034	2.51135	2.9845	2.61696	2.20441	0.643272	2.32364	3.02664	3.45944	1.26188	0.379354	3.51005	3.71039	2.60012	3.54888	2.79194	0.101183	-0.457528	4.01177	3.38188	F8VQW0;F8VX73;F8VPI1;F8W201;F8W086;F8VR05;F8VQQ5;F8VSI7;F8VVJ4;P55061;F8W1G3;P55061-2;F8VY06	F8VQW0;F8VX73;F8VPI1;F8W201;F8W086;F8VR05;F8VQQ5;F8VSI7;F8VVJ4;P55061;F8W1G3;P55061-2	Bax inhibitor 1	TMBIM6
-1.90604	-2.59433	0.390613	-2.54675	-2.07196	-0.0938601	-4.69841	-1.62818	-1.29581	-5.96422	-0.971337	-1.85266	-0.0794334	-1.47834	-1.50726	-0.125206	-1.70037	-1.52617	0.551574	-3.32372	-1.98207	-0.863478	-2.40234	-2.72372	-2.48065	-12.7841	-2.24595	-7.84739	-1.35542	-2.68254	-2.60131	J3KPG5;F8VU39;Q9UIF9-2;Q9UIF9-3;Q9UIF9;H0YII3;H0YHL2;H0YHQ7	J3KPG5;F8VU39;Q9UIF9-2;Q9UIF9-3;Q9UIF9	Bromodomain adjacent to zinc finger domain protein 2A	BAZ2A
-2.34285	1.60888	1.4563	0.73126	0.877699	1.75986	-0.698965	1.24494	1.87357	1.60759	-1.01404	0.243738	0.196431	3.63683	1.64896	1.53139	2.68598	-5.60968	1.77278	0.780225	0.314068	1.07098	1.51297	1.23569	1.33672	0.604874	-0.0244754	0.554002	-1.54181	2.09371	0.714191	F8VU90;Q9NYL4-2;Q9NYL4;E9PAR0;H0YHM7	F8VU90;Q9NYL4-2;Q9NYL4	Peptidyl-prolyl cis-trans isomerase;Peptidyl-prolyl cis-trans isomerase FKBP11	FKBP11
-1.79031	-0.35669	-3.91392	-5.07986	-4.04345	-2.74719	-1.83661	-3.24331	-0.0521368	-4.33401	1.93779	-3.45738	-3.18854	-3.38571	-7.28531	0.884022	2.17753	-1.44793	-1.01337	-0.802303	-0.365783	-0.471268	-0.98564	-3.08346	0.352606	-6.64486	-1.1365	0.543485	-1.17477	-0.769582	0.463637	F8VV52;Q9NZN8;Q9NZN8-5;Q9NZN8-2;Q9NZN8-4;Q9NZN8-3;F8VRS8;F8W145;F8VP97;H0YI11;H0YH84;F8VQD8;A0A087X050;F8VVY1;F8VUB4;F8VX63;H0YHT6;F8VQF4;H0YHT8;F8VWH8;H0YI80	F8VV52;Q9NZN8;Q9NZN8-5;Q9NZN8-2;Q9NZN8-4;Q9NZN8-3	CCR4-NOT transcription complex subunit 2	CNOT2
2.63497	1.7552	1.88742	2.14281	1.63403	2.44594	1.841	0.900889	1.22934	1.4017	1.18625	1.40602	2.22059	2.17746	2.95955	3.01608	1.19662	2.79	2.46482	1.74328	1.37327	2.47072	2.66733	-0.397499	2.59504	1.91178	2.64443	0.384131	2.16199	2.51585	1.37911	F8VV59;F8W118;B7Z9C2;B3KV44;F8VRJ2	F8VV59;F8W118;B7Z9C2;B3KV44;F8VRJ2	Nucleosome assembly protein 1-like 1	NAP1L1
-2.17655	-3.58284	-1.52991	-1.02409	-3.80934	-5.26055	-0.691744	-1.53456	-0.794469	-0.68279	1.94132	-0.843912	0.425347	-2.32242	-0.826905	-0.365377	0.050831	-2.71171	-0.537088	-2.77811	-2.611	-2.10809	-5.54188	-3.48586	-2.91847	-7.71042	-3.05587	-3.70946	-4.12043	-5.11328	-5.80341	F8VV64;Q63HR2-2;Q63HR2-6;Q63HR2;Q63HR2-4;Q63HR2-5	F8VV64;Q63HR2-2;Q63HR2-6;Q63HR2;Q63HR2-4;Q63HR2-5	Tensin-2	TNS2
0.540858	-1.4562	-0.0583676	0.567208	0.552083	0.101377	0.187644	-4.04012	-3.04101	-1.97907	-3.22608	-0.876665	0.0750995	1.59904	-1.44769	3.24994	0.753134	-0.148974	-0.551895	0.779656	1.70358	-1.01192	-0.564709	2.39436	-0.354046	1.20807	1.27531	-0.147977	1.69121	0.186625	-0.83377	F8VVA7;P61923;F8VXB1;F8W156;F8W651;F8VYZ4;P61923-5;P61923-4;F8VUC5;F8VXR1;P61923-3;F8VYK5;P61923-2;F8VYE0	F8VVA7;P61923;F8VXB1;F8W156;F8W651;F8VYZ4;P61923-5;P61923-4;F8VUC5;F8VXR1	Coatomer subunit zeta-1	COPZ1
0.633231	0.668542	-0.0603484	-0.0866387	-0.634704	-1.48491	-0.224142	-0.218903	0.1678	-2.65192	-3.86206	-2.5667	-1.03615	-3.60942	-2.14712	-2.00596	-2.16655	-1.8191	-2.97671	-2.11244	0.379085	-0.441714	-1.83403	-0.0609654	-2.48864	1.42713	0.831499	-4.3749	-2.14128	-0.687294	-0.839036	J3KPF0;F8VWT9;Q9Y4D8-4;Q9Y4D8;Q9Y4D8-2;Q9Y4D8-5;Q9Y4D8-3;F8VU57	J3KPF0;F8VWT9;Q9Y4D8-4;Q9Y4D8;Q9Y4D8-2;Q9Y4D8-5	Probable E3 ubiquitin-protein ligase HECTD4	HECTD4
-1.23707	-2.68285	0.320536	-4.14506	-6.01268	0.307769	-1.97834	-3.70408	-3.79918	-1.61905	-1.82047	-2.05996	-0.964757	0.732689	-0.838761	-2.38021	-5.35766	-1.46447	-1.24355	-2.90228	-3.67195	-0.0409533	-2.19024	-3.00889	-1.72556	-11.161	-7.19751	-2.50668	-3.02007	-2.66729	-1.36832	F8VXG7;Q99590-2;Q99590;A0A087WTB7	F8VXG7;Q99590-2;Q99590	Protein SCAF11	SCAF11
-1.3737	-1.06217	-0.971778	0.410226	0.380374	-1.17126	-0.865538	0.31604	-2.44784	-1.31508	0.591036	-1.74305	-0.22339	-1.673	-0.684042	-0.280224	-4.41536	-7.83802	-0.605186	-0.271341	0.782861	-1.47297	-1.49765	0.268654	6.51378	0.869375	0.144843	-0.937597	0.05683	-2.40576	7.41944	F8VYE8;P36873;P36873-2;F8VR82;F8W0W8;A0A087WYY5;H0Y3Y6;F8W1A0;F8W0V8	F8VYE8;P36873;P36873-2;F8VR82;F8W0W8;A0A087WYY5	Serine/threonine-protein phosphatase;Serine/threonine-protein phosphatase PP1-gamma catalytic subunit	PPP1CC
-2.43443	1.08939	-6.65192	0.508159	-2.32871	-2.50301	-1.2685	-0.907196	-1.92202	-1.12031	-1.94251	-1.13095	-2.60111	-3.2982	-3.95809	-2.05315	-2.74792	-2.77087	-4.90071	-1.83371	-5.25357	-1.90879	-2.88376	-2.72968	-6.58245	-0.863246	-2.39332	0.228044	-3.82975	-3.3178	-1.46751	F8VZA2;Q6P1Q0-2;Q6P1Q0;Q6P1Q0-7;F8VP71;Q6P1Q0-4;F8VVQ3;F8VS60;F8W0R0;F8W1Z2;H0YHF4;F8VR33;Q6P1Q0-5;F8VPY5;F8VQE7;F8VTR1	F8VZA2;Q6P1Q0-2;Q6P1Q0;Q6P1Q0-7;F8VP71;Q6P1Q0-4;F8VVQ3	LETM1 domain-containing protein 1	LETMD1
0.343647	0.17771	-4.94692	-0.62659	-1.92863	-3.5643	-2.75332	-2.48038	1.19175	-3.19771	-2.12056	-7.39354	0.0321451	-4.85953	-0.116003	-7.12683	-4.50046	-5.93835	-3.82885	0.56366	-1.76948	0.81409	1.02802	0.369881	-0.695138	-1.81801	-0.510718	2.55205	0.0296656	0.679388	1.31919	F8W038;Q8IXM2;Q8IXM2-3;H0YIS7;F8W1H0;Q8IXM2-2	F8W038;Q8IXM2;Q8IXM2-3;H0YIS7;F8W1H0;Q8IXM2-2	Chromatin complexes subunit BAP18	C17orf49;BAP18;RNASEK-C17orf49
-1.07753	0.0560859	-0.804257	1.37991	-0.534466	-0.479961	-0.457335	-0.0637593	-1.80351	-6.88126	-1.52885	-4.94482	-6.34302	-5.88141	-0.65613	-1.95821	0.734221	-6.45217	-1.39411	-0.585546	-1.12642	-4.95648	1.39448	-0.730295	-0.80426	2.13079	-1.64138	-3.59199	-4.05393	0.423127	2.3401	F8W0Q9;Q8NEY8-8;Q8NEY8-2;Q8NEY8-9;Q8NEY8-6;B7Z8L1;F8WF16;Q8NEY8-5;F8VPY7;F8VWU8;F8VRK2;Q8NEY8-7;F8VXV7;REV__K7EN69	F8W0Q9;Q8NEY8-8;Q8NEY8-2;Q8NEY8-9;Q8NEY8-6;B7Z8L1;F8WF16	Periphilin-1	PPHLN1
5.44674	4.88186	4.76261	4.99654	4.65092	5.07569	4.66831	4.63453	4.96724	3.87906	4.20471	4.10214	4.70613	5.24501	4.30377	4.63974	5.27082	4.69783	5.13073	5.72029	5.22579	5.71948	5.0515	5.05062	5.28916	6.57759	5.50534	4.74398	4.59171	5.09717	5.18607	F8W1A4;P54819-2;P54819;P54819-5;P54819-6;P54819-3;F8VY04;P54819-4;F8VZG5;G3V213;F8VPP1	F8W1A4;P54819-2;P54819;P54819-5;P54819-6;P54819-3;F8VY04;P54819-4;F8VZG5	Adenylate kinase 2, mitochondrial;Adenylate kinase 2, mitochondrial;Adenylate kinase 2, mitochondrial, N-terminally processed	AK2
6.23245	5.99574	6.50257	7.02642	6.28162	6.85589	7.04614	6.5929	6.98691	6.33823	6.62708	6.11546	6.09589	6.70982	6.46292	6.84917	6.87482	5.7191	6.93803	7.53256	7.29482	6.38179	7.54125	6.79906	6.72312	8.20297	7.7893	8.25854	7.92598	7.77617	7.41809	F8W6I7;P09651-2;P09651;P09651-3;F8VZ49;F8VTQ5;F8W646;F8VYN5	F8W6I7;P09651-2;P09651;P09651-3;F8VZ49;F8VTQ5	Heterogeneous nuclear ribonucleoprotein A1;Heterogeneous nuclear ribonucleoprotein A1, N-terminally processed	HNRNPA1
5.05828	5.87054	4.13041	6.14307	5.58917	5.09734	5.97341	5.94576	5.98453	4.52103	5.96682	5.06695	5.34934	5.14346	5.0847	5.45787	5.6862	6.09292	7.46733	5.95635	5.56439	5.35008	4.47881	6.40774	4.73601	6.14492	6.06908	3.15492	5.82669	5.1262	5.11071	F8W7C6;A0A087WV22;H7C123;H7C2C5;H7C2U2	F8W7C6;A0A087WV22;H7C123;H7C2C5		RPL10
5.73285	4.05534	3.95265	5.79264	4.64134	4.02479	5.64032	5.79542	4.06795	2.90188	4.60391	3.63698	4.71071	2.87185	2.9547	4.94211	2.61765	3.53382	4.17761	5.47682	5.93606	3.23509	4.3199	5.76335	3.074	6.04558	5.28364	5.15297	4.32108	4.28775	3.97609	F8W7Q4;Q96A26;E9PH05	F8W7Q4;Q96A26;E9PH05	Protein FAM162A	FAM162A
-0.98624	-0.36407	-3.24212	-3.34747	-2.56216	-3.3941	-0.778753	-4.80775	-0.896853	-2.85009	-4.33436	-0.238889	-1.27974	-2.15479	-5.12718	0.0500587	-2.32486	-5.61079	-4.37065	-2.49925	-5.73046	-3.45018	-2.70862	0.940675	-2.91734	-2.55482	-1.73659	-2.762	-3.37904	-2.95982	-1.54889	F8W8C2;Q9HBM0;F2Z3A6;Q9HBM0-2	F8W8C2;Q9HBM0;F2Z3A6;Q9HBM0-2	Vezatin	VEZT
-0.3319	-0.659808	0.349381	-1.5418	-0.261217	0.567022	-3.01155	-0.58791	-7.89622	-1.23505	-2.89711	-0.643634	1.63285	0.288742	0.295815	0.222708	0.725541	-1.76621	0.407636	-3.63265	-0.616012	-0.0160387	-0.448654	-0.103158	-2.78001	0.700876	1.18421	-3.0361	-0.20439	0.359452	-0.0783348	F8W8I6;P31483;Q96B58;E5RGV5;E5RG67	F8W8I6;P31483;Q96B58;E5RGV5;E5RG67	Nucleolysin TIA-1 isoform p40	TIA1
0.21092	0.230447	-1.2137	0.495742	0.542515	-3.59484	-0.0407982	-0.220055	-0.0606472	-4.86237	-5.03359	-1.68359	-1.70132	-1.50117	-2.76254	-2.43545	-4.40073	-7.02907	-0.854785	-2.08936	-4.04787	-0.173819	-0.806387	-0.418346	-0.838905	-0.830627	0.0889608	-3.63569	0.131642	-0.773876	-4.54355	F8W8M4;Q5T6N4;O14639-2;O14639-6;O14639;J3QSX6;Q5JVV3;O14639-4;O14639-3;O14639-5;H0Y3K7;H0Y7N6;F6XFR5	F8W8M4;Q5T6N4;O14639-2;O14639-6;O14639;J3QSX6;Q5JVV3;O14639-4;O14639-3;O14639-5;H0Y3K7	Actin-binding LIM protein 1	ABLIM1
-6.65597	0.510266	0.316655	-3.09019	-4.16601	0.0903765	-1.52081	-1.44996	-5.72605	-1.68718	-1.76745	-2.91542	-9.00105	-4.40787	-3.6487	-1.82383	-1.06945	-5.32499	-0.5482	-4.301	-3.10915	-1.65189	-7.65375	-0.442191	-2.78997	-2.375	0.0171583	-2.87369	-3.96423	-0.86354	-2.89684	J3KQ45;F8W8W7;O43493-2;O43493-5;O43493-3;O43493;O43493-4;O43493-6	J3KQ45;F8W8W7;O43493-2;O43493-5;O43493-3;O43493;O43493-4;O43493-6	Trans-Golgi network integral membrane protein 2	TGOLN2
0.361211	-0.546716	0.986206	-2.45843	-1.7128	-1.22558	-0.877247	-3.30597	-0.238417	-0.540065	0.564861	0.386806	-0.653008	1.59678	-3.26657	-2.19999	1.27268	-1.26549	-0.205012	-5.70547	-1.62564	-0.812631	-0.817307	-7.65375	-2.14614	-2.04047	-1.35438	-3.80535	-3.07324	-1.09002	-1.89305	F8W930;Q9Y6M1-1;Q9Y6M1;Q9Y6M1-5;Q9Y6M1-6;Q9Y6M1-3;Q9Y6M1-4	F8W930;Q9Y6M1-1;Q9Y6M1;Q9Y6M1-5;Q9Y6M1-6;Q9Y6M1-3;Q9Y6M1-4	Insulin-like growth factor 2 mRNA-binding protein 2	IGF2BP2
-4.31595	-0.733399	-2.3746	-0.492129	-0.296112	-5.46905	-1.0154	-0.455196	-1.0712	-1.92476	-2.14534	-1.555	-2.09114	-2.77148	-4.39116	-2.32195	-0.800569	-5.26173	-1.03687	-0.130956	-1.09799	-3.60976	-1.21583	0.131904	-3.4529	-2.29425	-0.352343	-3.4546	-0.495237	0.18359	-3.90293	F8W9E7;Q96BJ8;Q96BJ8-3;Q96BJ8-2;I3L4D1	F8W9E7;Q96BJ8;Q96BJ8-3;Q96BJ8-2	Engulfment and cell motility protein 3	ELMO3
-4.81178	-6.9938	-3.46499	-1.95993	-2.38179	-3.54319	-2.91817	-2.70625	-5.09415	-3.69674	-1.69256	-0.314158	-2.4608	0.136598	-1.62511	-1.67241	-3.23943	-0.243993	-3.1038	-5.57043	-1.18168	-1.40853	-2.48947	-2.47363	-0.82309	-3.89927	-2.19653	-1.86609	-1.51248	-2.261	-4.46647	F8W9X7;Q567U6;H7C050	F8W9X7;Q567U6	Coiled-coil domain-containing protein 93	CCDC93
-3.62105	-0.812492	0.13992	-2.11616	-1.46258	0.320605	-0.424572	0.0666134	-0.9782	-2.08077	-0.0481137	-3.01313	1.70585	2.63139	-1.23951	2.75291	1.15444	-0.945677	-0.383368	-0.707763	-0.311909	-0.76853	-2.99001	0.409958	0.620257	-1.53045	0.275864	-0.930002	1.18149	-0.679743	0	F8W9Y0;Q13277-2;Q13277-3;Q13277	F8W9Y0;Q13277-2;Q13277-3;Q13277	Syntaxin-3	STX3
-3.85956	-0.40505	-2.62127	0.961365	0.500064	-3.07954	-5.4329	-0.794429	-1.62532	-2.73148	-2.88159	-2.31451	-3.06456	-3.49792	-1.11693	-2.59523	0.65024	-1.07043	-5.72118	-0.709637	-3.50433	-3.23581	-0.466057	-0.109873	-3.49502	-0.868548	-3.8277	-2.19664	-5.96748	-0.419743	-7.98432	F8WA39;Q13613;Q13613-2;Q8NEC6;H0YDX3;E9PPP8;H7BZJ1;E9PIH9;H7C406;F8W764;F8W8S8	F8WA39;Q13613;Q13613-2;Q8NEC6;H0YDX3	Myotubularin-related protein 1	MTMR1
-0.323146	-0.0605531	-0.884676	-0.0989734	-0.27608	0.286703	0.00708771	-2.32695	-1.48316	-0.0416771	-0.236482	-0.2233	1.13062	0.450472	-1.41708	0.193594	0.149189	-0.930136	-1.53161	0.478662	0.938618	0.445332	-0.119406	-0.80864	2.16295	-1.51549	0.282139	-2.61866	-1.0248	-1.12504	1.23052	F8WAJ0;Q9H8H2;Q9H8H2-2;Q9H8H2-4;Q9H8H2-3	F8WAJ0;Q9H8H2;Q9H8H2-2;Q9H8H2-4	Probable ATP-dependent RNA helicase DDX31	DDX31
-2.5914	-4.13415	-0.576858	-4.84815	-4.72547	-0.611941	-2.57809	-3.72714	-3.25129	-0.0294967	0.531486	0.516896	2.22567	-0.753194	0.739097	0.343691	5.59865	1.93223	-0.924207	-2.95415	-5.69771	-3.17329	-5.83858	-2.3199	-0.582006	-2.78809	-2.9583	-1.95074	-3.02411	-5.04241	-1.78238	F8WAN4;Q9P2Q2;Q5T376	F8WAN4;Q9P2Q2;Q5T376	FERM domain-containing protein 4A	FRMD4A
5.71079	5.255	6.04605	5.51639	5.8824	6.07701	5.68091	5.58087	5.64712	6.0189	6.59916	5.92762	5.90432	6.11836	6.42813	6.16876	6.45438	6.17645	6.12962	6.45857	6.07956	5.9957	6.15115	6.15139	6.2152	6.06457	5.6	6.74744	5.49286	6.28696	6.4176	F8WCF6;P59998;P59998-3;F8WDD7;H7C0A3;R4GN08;P59998-4;F8WE39;F8WDW3	F8WCF6;P59998;P59998-3;F8WDD7;H7C0A3;R4GN08;P59998-4	Actin-related protein 2/3 complex subunit 4	ARPC4-TTLL3;ARPC4
-1.9363	1.19367	-1.07686	-0.897991	-2.05148	-0.641696	3.37164	-0.23146	1.72905	-0.930083	-1.53589	-1.51829	0.0535332	-0.286502	-0.959581	-1.99281	0.472062	-2.74506	-0.644864	-1.52047	-0.761679	-1.95177	-1.92928	-1.29019	-1.65107	-2.70738	-2.50117	-1.11004	-1.48008	-0.176365	-1.60404	F8WD26;J3KP06;Q8WWI1;Q8WWI1-4;Q8WWI1-2	F8WD26;J3KP06;Q8WWI1;Q8WWI1-4;Q8WWI1-2	LIM domain only protein 7	LMO7
-2.14914	-8.11262	2.25753	-5.28444	-7.69728	0.77543	-6.47555	-0.711225	-0.183899	5.49672	5.25362	4.01857	3.97172	2.3175	5.17679	5.13716	2.47808	5.50095	7.08778	-7.81168	-5.40025	-5.27933	-5.97802	-4.08923	0.200558	-6.05399	-0.552766	-2.09366	0.314279	-4.66706	-3.56904	F8WEY1	F8WEY1		NT5DC2
1.94014	-6.53518	1.92199	-0.331248	0.152473	2.23678	1.35938	1.79373	1.54533	1.18073	1.91689	2.43732	3.18018	-5.27417	2.42843	1.94964	2.88197	3.25229	4.3921	0.361247	0.72352	2.86881	0.505304	-6.36829	1.82604	-0.232059	-0.123268	0.392182	1.05479	0.938431	2.12467	F8WF48;Q99442;F8WCJ7	F8WF48;Q99442;F8WCJ7	Translocation protein SEC62	SEC62
3.58652	3.65166	3.07209	3.21942	2.25572	3.30608	3.30724	3.79386	3.48834	2.5996	0.861303	2.31714	3.15171	2.93593	2.45306	2.65227	2.73401	2.9707	1.79111	3.84359	2.58101	2.81449	2.5626	1.9261	2.75807	2.59006	2.83154	2.31247	2.48796	2.79731	2.27337	G3V0I5;P49821-2;P49821;B4DE93;E9PMX3;E9PQP1;E9PLC6;E9PPR0;H0YE81;E9PJL9;E9PPS5;H0YD04;E9PPD6	G3V0I5;P49821-2;P49821;B4DE93	NADH dehydrogenase [ubiquinone] flavoprotein 1, mitochondrial	NDUFV1
1.04371	-0.446196	0.84998	1.35883	-0.317979	0.633227	0	0.34866	0.0724451	0.529078	-0.283302	0.506955	-0.891216	-0.14027	0.321689	-1.37496	0.331139	-1.50996	-0.830313	-0.170956	-1.02007	0.409717	0.358442	-0.829613	0.0981065	-3.57605	-1.97493	-1.03094	-0.663885	0.866645	1.06147	G3V1A6;P57764;E9PIB2;E9PNZ0;E9PQR9;E9PQ48	G3V1A6;P57764;E9PIB2	Gasdermin-D	GSDMD
0.175797	-0.0728096	0.298233	-0.35746	-0.0967931	-0.176213	0.1934	-0.70606	-0.496162	-1.36811	-1.20428	-1.31787	0.246388	0.0614858	-0.289413	-0.548984	-1.13136	0.640674	-0.153442	-0.355877	-0.403014	0.328198	-1.56728	-1.34731	-0.543205	-1.07148	-0.00228531	-2.44014	-0.112837	-0.420194	-0.622167	G3V1L9;Q07157;H0YKB1	G3V1L9;Q07157	Tight junction protein ZO-1	TJP1
-5.47053	-2.98075	0.241615	-0.737733	-2.78763	-0.0405082	-0.38658	-6.374	0.441822	-3.11963	-5.50647	-4.75517	-5.4438	-0.877392	-3.66851	-3.38357	0.0720354	-1.1165	-2.07874	-2.39098	0.363803	-1.87756	0.641	-0.928778	-2.4745	-0.0210262	-3.23482	-0.991879	-0.553533	-3.80375	-0.43374	G3V5S9;G3V1S4;Q9Y324;G3V2M5	G3V5S9;G3V1S4;Q9Y324	rRNA-processing protein FCF1 homolog	FCF1
0.362591	-1.92613	1.17611	-8.65573	-3.66365	1.11795	-1.90168	-3.98456	-3.71279	0.272297	-0.855269	-0.143824	-4.06537	1.49757	0.223613	-3.30082	-0.453675	-5.37258	0.0825258	-1.57885	0.141987	-0.273825	-2.40804	-2.72863	-1.13968	-0.882678	-5.34974	-4.3344	-1.10466	-1.38875	-0.158843	G3V207;Q9ULS5;F8VQF2	G3V207;Q9ULS5	Transmembrane and coiled-coil domains protein 3	TMCC3
-3.5127	-5.39368	-5.17869	-4.46715	-3.57474	-2.42722	-5.21118	-3.84152	-3.93594	-2.27325	-1.7178	-2.04776	-4.81369	-3.26603	-2.71248	-3.04256	-1.65783	-3.07931	-6.14671	-2.47093	-2.73518	-4.00623	-5.97923	-7.97049	-1.8736	-5.78135	-2.19463	0.746315	-4.97299	-5.51919	-3.10293	G3V576;G3V2Q1;P07910;G3V555;G3V575	G3V576;G3V2Q1;P07910;G3V555;G3V575	Heterogeneous nuclear ribonucleoproteins C1/C2	HNRNPC
3.41339	3.67895	3.24993	3.45275	2.68203	2.82653	3.59629	3.35108	3.65359	2.59632	2.16193	1.81777	2.62727	2.22738	2.11937	3.51492	2.61396	2.69635	3.02684	3.83355	3.61313	2.46942	2.76641	3.54464	2.63786	4.41113	2.9705	0.385721	3.60223	2.80695	2.06754	G3V325;O75127;C9JJT5;P56134-4;P56134-2;C9JGL8;C9JU26;C9JQN9	G3V325;O75127	Pentatricopeptide repeat-containing protein 1, mitochondrial	ATP5J2-PTCD1;PTCD1
-1.47703	-1.68859	-0.721553	-2.30003	-1.14117	-0.937974	-0.413115	-1.57162	-2.22536	-0.66943	-5.62829	-2.83228	-0.763506	-2.30738	-1.44133	-2.31518	-0.851853	-2.10229	-1.5667	-2.81829	0.888472	-0.922361	-2.64334	-2.07327	-2.17422	-4.73187	-0.877962	-1.52522	-2.66127	-1.77427	-0.623508	G3V3G9;Q5TAQ9;V9GY54;Q5TAQ9-2;H0YJ60;H0YDY4;Q5TAQ8;V9GZ39;A6NGE4;P0C7V8	G3V3G9;Q5TAQ9;V9GY54	DDB1- and CUL4-associated factor 8	DCAF8
-4.413	-2.6863	-4.77141	-1.99931	-3.65598	-3.96051	-3.74638	-2.41973	-5.87663	0.060955	-0.819729	-0.209825	-2.35754	-0.522743	-0.160831	-5.49567	-0.0628311	-4.59898	-1.3936	-2.77338	-2.73755	-0.530244	-3.08916	-3.4986	-1.49475	-3.3644	-3.39221	-1.33383	-1.56757	-4.9191	-0.252998	G3V511;G3V3X5;Q14767	G3V511;G3V3X5;Q14767	Latent-transforming growth factor beta-binding protein 2	LTBP2
2.2584	2.02399	2.33708	-1.74745	0.632995	2.28791	-0.919527	0.421319	0.638211	2.55654	0.341431	2.20055	1.53245	0.607816	2.52754	-0.446286	0.530783	-2.23124	1.0975	1.27965	-0.720765	2.72327	0.109064	0.812241	2.12297	0.485343	-0.945978	0.0704731	0.670122	-0.216575	1.37325	G3V4I0;O75356;G3V450;G3V3Y0;REV__Q8N2N9-4;REV__A0A087X037	G3V4I0;O75356;G3V450	Ectonucleoside triphosphate diphosphohydrolase 5	ENTPD5
-3.02985	-4.25845	-2.26662	-4.88038	-3.37152	-2.24543	-5.69797	-3.03847	-2.23623	-1.67231	-0.426779	-0.438553	-1.39108	-1.18176	-0.690953	-3.10483	-0.53805	-1.93015	-0.389122	-6.62409	-1.3264	-2.60022	-7.48739	-2.9495	-1.1131	-4.10144	-4.72272	-2.8771	-4.30282	-3.40197	-2.30913	G3V4K3;Q9H9C1-2;Q9H9C1	G3V4K3;Q9H9C1-2;Q9H9C1	Spermatogenesis-defective protein 39 homolog	VIPAS39
-4.74735	2.42178	2.01503	1.60293	-1.13189	0.0182013	0.783327	1.25621	2.68224	1.20436	-5.1958	1.0446	-3.41802	1.16675	1.18381	0.329991	-2.59836	-1.64556	-3.8855	1.53187	-3.18665	2.19503	1.60969	-0.213506	1.31726	-1.68056	-1.5273	0.660076	1.31232	-1.31525	1.33437	G3V4S9;Q9UN36-2;Q9UN36-3;Q9UN36;G3V5H8;Q9UN36-4;Q9UN36-6;G3V5B7;G3V383;G3V5L7;G3V5S0;G3V392;G3V5G0;G3V2I9;G3V578;H0YJT9;Q9UN36-5;G3V5B5;G3V239;G3V5P9;G3V5D7;G3V2S0;G3V3C3;G3V2Y3;G3V5G7;A0A088AWQ3;G3V552;G3V3X3;G3V3P6;H0YJ56;G3V4T9;G3V2T2;G3V5A6;G3V280;G3V3P1;G3V5V9;G3V3D5;G3V3X2;G3V285;G3V4S2;G3V271;G3V358;G3V2A6;G3V4X3;G3V420;G3V237;G3V3L1;H7C0X0	G3V4S9;Q9UN36-2;Q9UN36-3;Q9UN36;G3V5H8;Q9UN36-4;Q9UN36-6;G3V5B7;G3V383;G3V5L7;G3V5S0;G3V392;G3V5G0;G3V2I9;G3V578;H0YJT9;Q9UN36-5	Protein NDRG2	NDRG2
-0.332067	1.20915	1.64647	2.26642	1.81712	0.478873	0.389593	2.58215	-1.55716	3.17899	3.39595	3.12941	5.21899	-0.358472	4.81012	4.49142	2.7853	-0.287243	4.58915	1.87676	2.15594	1.48303	3.89622	0.659435	2.67598	1.63178	2.88929	0.559668	2.78918	1.76704	3.26445	G3V4U0;G3XA98;Q9UBX5;H0YJ31	G3V4U0;G3XA98;Q9UBX5;H0YJ31	Fibulin-5	FBLN5
0.460772	-0.424864	-0.756384	-0.245481	0.191818	-3.24977	-1.38644	-0.0107875	-1.83432	0.313049	0.997399	-0.338772	0.251685	-1.13129	-0.350764	0.509337	1.6353	0.840207	-0.715247	1.27597	0.552478	0.704398	-0.499222	-0.640941	0.336196	-0.468608	-0.48609	-1.32085	1.20838	-2.01343	0.900585	G3V529;Q9GZR7;Q9GZR7-2;F5GYL3;A0A087WXU8	G3V529;Q9GZR7;Q9GZR7-2;F5GYL3;A0A087WXU8	ATP-dependent RNA helicase DDX24	DDX24
-0.692016	-2.81717	-1.34857	-2.67424	-1.98038	-3.31627	-3.81635	-1.71145	-1.98276	-1.12356	-1.75836	-0.861083	-2.34665	-3.37996	-2.15162	-4.08186	-1.77719	-3.47082	-1.17486	-5.02822	-5.86356	-2.45584	-4.11764	-2.82947	-3.39401	-3.57927	-0.765707	-1.76242	-2.31161	-2.38117	-2.30979	G3V599;O15320-4;O15320-3;O15320-10;O15320;O15320-8;O15320-5;O15320-6;O15320-9;O15320-7;O15320-2;Q96RT6;Q86UF2;A4D2H0;A4FU28;G3V5K6;Q8IX94;P0CG41;G3V3C4;Q8IX95	G3V599;O15320-4;O15320-3;O15320-10;O15320;O15320-8;O15320-5;O15320-6;O15320-9;O15320-7;O15320-2	cTAGE family member 5	CTAGE5
-1.82122	-0.847532	-1.27161	0.266776	0.740152	-0.455675	0.064557	0.199545	-0.156573	-1.15508	-1.9717	-0.857291	-1.97796	-0.0389721	-1.35086	-0.186087	0.635794	-1.52744	-1.56865	0.52035	-0.918644	0.389635	0.303946	0.819222	0.742285	-0.499926	-0.983623	1.15309	0.451291	-0.0464697	-0.107799	G3V5R9;Q07866-7;Q07866-6;Q07866-4;Q07866-9;G3V2E7;F8W6L3;G3V3H3;E7EVH7;Q07866-8;Q07866-2;Q07866-3;Q07866;Q07866-5;Q07866-10;G5E9S8;G3V2P7;H0YG16;H0YJU9;H0YJL0;H0YJT3;H0YGB8;H0YJK1	G3V5R9;Q07866-7;Q07866-6;Q07866-4;Q07866-9;G3V2E7;F8W6L3;G3V3H3;E7EVH7;Q07866-8;Q07866-2;Q07866-3;Q07866;Q07866-5;Q07866-10;G5E9S8	Kinesin light chain 1	KLC1
-0.214895	-1.9929	-0.997781	1.10916	0.488015	-0.596544	-1.31152	-0.612069	-0.0248259	1.1721	-0.257669	-0.669327	-0.537105	1.0843	-2.93017	0.432452	1.4302	-0.727765	-2.3487	-0.434609	-0.206484	0.922989	-0.090176	0.412478	0.588758	0.0803386	-0.603737	-5.85595	-1.78858	0.0557594	0.369348	G3V5T9;P24941;P24941-2;E7ESI2;G3V317	G3V5T9;P24941;P24941-2;E7ESI2	Cyclin-dependent kinase 2	CDK2
-4.17081	-8.43936	-8.99909	-9.76198	-4.52137	-8.07212	-4.90878	-5.49937	-7.32476	-7.76334	-7.71915	-3.60695	-4.24661	-6.25424	-6.89016	-6.01192	-7.46854	-4.82916	-4.09488	-3.72024	-5.61239	-9.34821	-4.06629	-2.78365	-3.20409	-9.23977	-4.14342	-3.06206	-5.25968	-10.6458	-4.16375	G3V5X7;Q99973-2;Q99973;G3V470;G3V2A4;H0YJ53;G3V591;H0YIZ2;H0YIY9	G3V5X7;Q99973-2;Q99973;G3V470;G3V2A4	Telomerase protein component 1	TEP1
0.00254568	-1.19749	-2.08024	-0.886248	-1.50528	-1.32275	-2.07178	-0.312864	-2.39601	0.134165	-1.03491	-3.01374	-0.230394	0.044775	-1.71327	-1.5759	-1.48301	-1.85588	-5.4869	-0.877895	-1.59504	-4.59504	-4.85032	-1.26713	-0.966929	-0.765075	-0.319259	-1.20029	0.0600633	-0.325323	-1.10436	G3XAG1;Q96ME7-2;Q96ME7-3;Q96ME7	G3XAG1;Q96ME7-2;Q96ME7-3;Q96ME7	Zinc finger protein 512	ZNF512
-2.29977	-1.43662	-1.16488	-0.912369	-0.954703	-0.400394	-1.05906	-0.826294	-1.79261	-2.62902	-2.89934	-1.33094	-0.935691	-4.43112	-2.24941	-0.887538	-3.13583	-4.78227	-0.354887	-1.36708	-0.799856	-0.265192	-4.93264	-0.58162	-1.75319	-0.745051	-1.74388	-0.131258	-1.33654	-0.652208	-0.694465	G3XAH6;P51003;P51003-2;G3V2A0;G3V3I9;Q9NRJ5;G3V457;H0YJ00;H0YJL4	G3XAH6;P51003;P51003-2	Poly(A) polymerase alpha	PAPOLA
3.28379	0.440339	1.11321	1.55183	2.15448	2.02032	0.728847	1.41249	-0.780041	1.95975	4.66499	2.03432	2.9782	2.71302	2.34593	2.85528	2.65852	2.78594	4.56429	2.66465	3.54541	2.74351	1.55444	2.45778	3.66579	2.69137	2.19096	1.74748	2.6977	1.26122	2.80354	G3XAI2;P07942;E7EPA6;E9PCS6;C9J296	G3XAI2;P07942	Laminin subunit beta-1	LAMB1
-5.00848	0.451526	-1.59719	-0.0463586	-0.0851979	-3.40688	1.93063	-1.64393	1.61084	-0.626613	-6.30279	-0.612555	1.50119	-7.23762	-5.0395	-1.86434	-5.46032	0.959306	0.0765879	1.54576	0.417728	-2.81528	0.224806	1.58237	-3.50681	1.23042	1.37089	-0.513009	1.23348	1.24549	-2.1825	G3XAN4;Q15629-2;Q15629	G3XAN4;Q15629-2;Q15629	Translocating chain-associated membrane protein 1	TRAM1
-3.71416	-2.57011	-0.88952	-2.38291	-2.98771	-3.20177	-4.64661	-4.65937	-3.38563	-4.52017	-1.55955	-2.919	-2.20598	-4.06031	-3.67371	-3.52066	-4.8983	-4.34822	-3.94276	-1.73627	-1.7855	-1.50445	-3.14792	-4.23852	-2.34691	-3.05887	-3.70993	-3.54466	-3.10096	-4.54087	-3.74351	G5E9A6;P51784;Q5JXD3	G5E9A6;P51784	Ubiquitin carboxyl-terminal hydrolase;Ubiquitin carboxyl-terminal hydrolase 11	USP11
-3.3138	-6.08071	-5.30765	-2.46573	-2.29823	-4.86799	-10.2818	-3.87408	-3.142	-2.55536	-3.8285	-6.05333	-2.88883	-6.74635	-6.08465	-0.612033	-4.33965	-4.9512	-7.92425	-4.59569	-3.36684	-3.93067	-2.76857	-2.54892	-3.9459	-3.26631	-3.06082	-3.11749	-3.59456	-3.96102	-4.01763	G5E9C8;Q07889;Q07889-2;Q07890-2;Q07890	G5E9C8;Q07889	Son of sevenless homolog 1	SOS1
-0.95878	-1.26683	-2.28101	-1.45322	-1.11181	-2.61449	-6.3788	-5.15968	-1.18561	1.19435	0.553188	0.704976	0.391854	2.36036	-0.709478	0.738065	0.308601	-0.171955	0.397746	-1.24434	0.251665	-3.4964	-1.18156	-2.31799	0.762887	-1.69293	-0.337924	-2.25604	-1.04604	-3.18725	-0.907351	G5E9F8;P07225	G5E9F8;P07225	Vitamin K-dependent protein S	PROS1
-1.05151	-1.32968	-4.51672	-1.72819	-0.701398	-3.552	-2.10978	-1.15196	-1.99856	-3.20587	-1.45225	-1.28705	-1.90417	-7.0908	-1.16127	-1.73343	1.60281	-3.38777	-0.228223	-0.398884	0.040704	0.530195	-0.572397	-4.33133	0.751983	-1.18151	-4.51241	1.23816	-0.0174499	-1.93768	-0.21959	G5E9L0;Q8N6H7;E9PQP3;Q8N6H7-2;E9PIY6;Q8N6H7-3;E9PMU9;H0YDN9;E9PMR9;E9PM63;H0YDX1;E9PJT7;E9PK28;E9PN48;E9PNY8;E9PM18;H0YF45	G5E9L0;Q8N6H7;E9PQP3;Q8N6H7-2;E9PIY6;Q8N6H7-3	ADP-ribosylation factor GTPase-activating protein 2	ARFGAP2
-2.10767	-0.326107	-1.01353	0.117297	1.02229	-0.961297	0.809434	0.80803	-0.136804	0.209005	0.0291316	-7.21981	0.00228747	0.00627966	-3.72053	2.15528	0.753283	-2.14858	0.355251	-0.152002	0.215229	-0.615461	0.165411	0.754322	-0.41822	0.969942	1.16975	1.29003	1.02223	-0.605099	-0.915374	G5E9W7;G5E9V5;P82650;H7C5F2;H7C5H3;P82650-2;H7C5L9;C9J5D8	G5E9W7;G5E9V5;P82650	28S ribosomal protein S22, mitochondrial	MRPS22
-0.54705	-0.162089	-1.93297	-0.633071	0.557764	-0.250871	0.466169	0.436628	0.711462	1.16153	1.98337	2.41493	2.65072	3.37843	3.28052	2.75601	1.90569	2.68637	3.51224	1.2585	0.792633	-0.711245	0.285655	0.375683	1.58343	-0.119824	1.30848	-4.71114	0.209269	0.136529	0.870955	G5E9W9;Q9NUV9	G5E9W9;Q9NUV9	GTPase IMAP family member 4	GIMAP4
-4.29283	-1.55883	-1.75304	0.0179926	-0.264378	-0.577093	-2.98715	-0.9568	-0.31561	0.72897	-0.839866	-6.15824	-0.121813	-0.243033	1.25835	-1.12415	1.0172	-0.691371	-0.97183	0.188811	0.333373	-1.9503	0.676706	0.007223	1.11558	-0.0934552	-0.311208	2.46021	-0.404491	-1.23737	1.49776	G5EA30;Q92879-4;Q92879-5;Q92879-2;Q92879-3;Q92879-6;Q92879;E9PSH0;E9PKU1;E9PQK4;F5H0D8;F5H4Y5;E9PKA1;V9GYD9;Q5VZZ6;E9PC62;O95319-5;O95319-2;O95319;O95319-4;O95319-3;F5H3J7	G5EA30;Q92879-4;Q92879-5;Q92879-2;Q92879-3;Q92879-6;Q92879	CUGBP Elav-like family member 1	CELF1
3.1277	3.39962	2.95687	4.0509	3.88641	2.45822	4.10522	3.53724	3.9599	3.34605	3.41908	3.73543	3.61666	3.50238	3.50996	3.77376	3.61773	3.7327	4.20243	3.95419	4.01077	3.10575	3.27227	3.51114	3.52262	4.30186	4.63269	5.20499	4.89484	4.17474	3.44769	G8JLB6;P31943;E9PCY7;D6RBM0;D6RIU0;H0YB39;E5RGV0;D6RFM3;D6RIT2;E7EN40;D6RAM1;D6R9T0;D6RDU3;D6RJ04;D6RIH9;H0YBD7;E7EQJ0;D6RDL0;E5RGH4;H0YBG7;D6RF17;D6R9D3;H0YAQ2;E5RJ94	G8JLB6;P31943;E9PCY7;D6RBM0;D6RIU0;H0YB39	Heterogeneous nuclear ribonucleoprotein H;Heterogeneous nuclear ribonucleoprotein H, N-terminally processed	HNRNPH1
1.83318	0.357862	2.11075	-0.557004	-0.642686	2.58461	-0.648745	-1.39083	0.584044	2.61757	-2.24826	3.14759	-1.58245	2.92673	2.36302	-0.927368	2.7012	-1.8602	-2.09846	-0.975588	-0.201941	-1.05815	0.029708	-0.957545	2.4558	-0.0216785	-2.58162	-3.7054	-1.95467	0.599307	2.37195	X6RLT1;H0UI80;Q8IXH7-4;Q8IXH7;Q8IXH7-3	X6RLT1;H0UI80;Q8IXH7-4;Q8IXH7	Negative elongation factor C/D	NELFCD;TH1L
2.85082	-0.282053	2.64199	0.699836	1.28669	2.79554	0.874453	1.63325	0.669773	0.721394	-0.294811	1.33133	0.550225	1.30647	0.812311	-1.87606	-0.00986772	1.94333	0.0953895	3.05276	1.15319	2.7546	1.20972	2.79578	1.19722	1.94378	0.158795	-0.0373021	1.7902	2.55249	0.96069	H0Y2S9;H0Y7E2;J3QRL2;K7EL39	H0Y2S9;H0Y7E2		MPRIP
3.75757	3.70405	4.10469	2.34685	3.21908	5.31175	2.77774	3.58494	4.04427	7.00486	8.59487	5.23871	4.95279	8.84667	5.77387	6.46973	5.5451	5.79504	6.81578	3.68846	4.35599	3.99618	3.51529	3.04846	5.70721	2.42815	4.52604	3.17768	4.8316	2.07975	3.97131	J3QR68;H0Y300;P00738-2;P00738;A0A087WU08;J3QLC9;H3BS21;P00739;P00739-2	J3QR68;H0Y300;P00738-2;P00738;A0A087WU08;J3QLC9;H3BS21	Haptoglobin;Haptoglobin alpha chain;Haptoglobin beta chain	HP
0.00589783	-1.92747	2.53427	0.125452	-0.615048	1.17831	0.623925	-5.61411	-0.27675	-5.99751	-6.14449	-5.55003	-2.94635	-3.13479	-4.01229	-5.11173	-1.57149	-5.46494	-5.22627	-2.69452	-5.24963	2.56816	-2.81133	-0.0229906	2.61373	-0.0953369	-3.43277	-5.06444	-2.53889	-7.73637	1.51694	H0Y542;O75363;O75363-2;G3XAF7;H7C1E7	H0Y542;O75363;O75363-2;G3XAF7;H7C1E7	Breast carcinoma-amplified sequence 1	BCAS1
-2.02561	-5.98874	-0.965339	-5.15755	-3.56819	-0.363357	-6.83938	-4.64275	-5.95436	-7.41832	-3.90509	-0.881767	-0.114958	-5.57683	-3.83958	-7.44438	-3.55689	-2.27335	-2.17962	-3.13346	-9.4091	-1.81886	-10.3163	-6.56133	-1.33322	-6.28922	-3.64262	-1.84668	-4.01673	-3.81861	-3.32682	H0Y5D5;Q9ULV3-2;F5H2X7;Q9ULV3-5;Q9ULV3;Q5SYW2;Q9ULV3-3;Q9ULV3-4;Q96KB7;F6VD24	H0Y5D5;Q9ULV3-2;F5H2X7;Q9ULV3-5;Q9ULV3;Q5SYW2;Q9ULV3-3;Q9ULV3-4	Cip1-interacting zinc finger protein	CIZ1
1.90428	-2.09216	0.858444	0.441517	-0.540198	0.522118	-0.135214	-2.98065	-1.62749	-1.7912	-1.77096	-1.31637	-1.78601	-5.10002	-5.26023	-0.752393	-1.45302	-5.70382	1.90196	0.377025	0.525891	-0.376403	-5.30704	0.431354	-0.827716	0.0756484	0.0394384	-5.74891	1.19881	-7.79724	-1.6243	H0Y621;H0Y5K5;Q9Y282;Q9Y282-3;Q9Y282-2;A6PVJ2;H0Y802;H0Y6Z0	H0Y621;H0Y5K5;Q9Y282;Q9Y282-3;Q9Y282-2	Endoplasmic reticulum-Golgi intermediate compartment protein 3	ERGIC3
-0.0255007	0.532071	1.43091	0.795066	-1.53725	1.13811	-3.94877	-3.83522	-2.82411	1.3636	-4.86542	-0.695298	-7.31737	1.96142	-0.186928	0.224268	0.700761	1.5408	-0.846827	-6.8638	-0.270551	1.9468	-1.91369	-0.0373127	1.79953	-4.34092	-3.37657	0.195659	-0.471225	-5.47216	2.802	H0Y6K5;H0Y7L6;Q02447-4;Q02447-3;Q02447-5;Q02447-6;Q02447-2;Q02447	H0Y6K5;H0Y7L6;Q02447-4;Q02447-3;Q02447-5;Q02447-6;Q02447-2;Q02447	Transcription factor Sp3	SP3
-4.67169	0.589317	-0.866602	1.94262	1.5186	-0.260868	0.656649	-1.45064	-1.34171	-4.73123	-7.20744	-5.66218	-4.6029	-2.84388	-1.27564	-0.668197	-0.670832	-1.32615	-1.30107	-0.370916	-2.11147	-3.72243	-1.82543	0.399435	-2.94983	1.36347	-0.0800736	0.570934	-0.957014	-0.518956	-4.48669	H0Y714;Q96G21;E7ENR5;B8ZZ47;B9A008;F8WCN0	H0Y714;Q96G21;E7ENR5;B8ZZ47;B9A008	U3 small nucleolar ribonucleoprotein protein IMP4	IMP4
6.02605	5.31577	6.29408	5.69028	6.01355	6.1063	5.14511	5.46687	4.66399	6.7496	5.2623	7.12866	6.18089	6.10896	7.45487	6.04903	7.30533	7.14975	6.95892	4.45877	5.09846	5.88721	4.07599	5.46733	5.25002	4.00906	4.52303	4.9615	5.26484	4.64894	5.25389	H0Y7A7;P62158;E7ETZ0;E7EMB3;Q96HY3;G3V361;G3V226;M0QZ52;F8WBR5;G3V479;C9J7T9;P02585	H0Y7A7;P62158;E7ETZ0;E7EMB3;Q96HY3;G3V361	Calmodulin	CALM2;CALM1
2.53159	2.58394	-0.0405668	2.66696	3.68265	0.0899241	1.62941	3.09029	2.23459	2.68157	3.35326	1.91613	2.33748	1.36903	1.66279	2.59321	2.83653	3.36132	-2.26489	3.30094	3.1171	1.39819	3.06568	3.02538	0.712399	2.26203	2.23878	1.64107	1.75957	2.44923	2.03536	H0Y8X4;O43598;O43598-2	H0Y8X4;O43598	2-deoxynucleoside 5-phosphate N-hydrolase 1	DNPH1
0.546048	-6.35659	0.0609742	1.7673	0.594164	1.33048	-1.20016	1.81262	-5.38596	-3.99441	-6.8709	0.0446749	0.120987	1.37303	-0.199677	-1.14917	-1.47225	-0.282084	0.301957	-2.02992	-2.86597	0.702683	0.0296289	1.8021	1.18032	-1.17799	0.722521	-0.997031	2.17885	-8.18738	-0.804099	H0Y9X1;Q96EY4;D6RA57;D6RE67;D6RC31	H0Y9X1;Q96EY4;D6RA57;D6RE67;D6RC31	Translation machinery-associated protein 16	TMA16
-3.27994	-2.92382	-3.478	-4.14399	-4.04039	-1.22303	-6.39235	-7.99194	-1.89344	-4.13852	-0.625797	-5.13693	-1.42329	-2.38316	-0.886154	0.171656	-3.59407	-0.774881	-3.00517	-3.98687	-8.71189	-5.0471	-4.07298	-4.39267	-3.99213	-3.8252	-4.85813	-4.73034	-2.98963	-2.34935	-2.36308	H0YAN8;O15013-7;O15013-4;O15013-5;O15013-6;O15013;E9PB39	H0YAN8;O15013-7;O15013-4;O15013-5;O15013-6;O15013	Rho guanine nucleotide exchange factor 10	ARHGEF10
-4.09222	2.7352	-3.5849	1.75586	3.59636	-1.57439	2.09377	1.39407	5.04089	2.20004	4.48344	4.16234	5.43948	-1.6279	3.30355	6.48217	-2.14494	4.47143	3.33101	4.3217	4.53857	-4.40875	3.98751	3.75685	-5.82586	4.05894	4.70457	4.90426	4.52725	3.6091	-4.90609	H0YBA3;Q02297-8;Q02297-4;Q02297-12;Q02297-9;Q02297-3;Q02297-7;Q02297;Q02297-6;Q02297-2;E7EX30;Q02297-11;H0YCP0;A0A087X0X9	H0YBA3;Q02297-8;Q02297-4;Q02297-12;Q02297-9;Q02297-3;Q02297-7;Q02297;Q02297-6;Q02297-2;E7EX30;Q02297-11	Pro-neuregulin-1, membrane-bound isoform;Neuregulin-1	NRG1
3.33425	3.02591	3.62306	4.66475	4.23414	3.75082	4.21174	4.39884	3.66396	3.14399	4.73629	3.34352	1.65238	3.5486	4.25869	3.67028	4.54159	3.13391	4.79372	3.58274	3.74308	2.44892	2.35163	4.10197	0.934176	2.82014	2.00664	0.44371	2.81231	2.2733	3.7054	H0YD13;P16070-18;P16070-12;P16070-14;P16070-13;P16070-11;P16070-10;P16070-16;P16070-8;P16070-17;P16070-6;P16070-4;P16070-3;P16070-7;P16070-5;P16070;H0Y2P0;H0YE40;H0YDW7;H0YCV9;H0Y5E4;P16070-15;P16070-9;E9PKC6;H0YDX6;Q86UZ1;H0YD17;P16070-19;J3KN83	H0YD13;P16070-18;P16070-12;P16070-14;P16070-13;P16070-11;P16070-10;P16070-16;P16070-8;P16070-17;P16070-6;P16070-4;P16070-3;P16070-7;P16070-5;P16070;H0Y2P0;H0YE40	CD44 antigen	CD44
-1.63119	-3.08936	-1.19959	1.66525	1.2083	-3.48503	-0.307507	-0.0812285	-2.8385	-7.06675	-3.57966	-4.41554	0.169876	-2.32353	-2.07782	-2.80438	-4.53165	-4.60656	-3.38239	0.713608	1.10415	-4.43043	-2.15404	0.597656	-1.48852	0.251678	-1.30491	0.153025	0.619343	-3.87624	-5.15797	H0YDU8;P53041;A8MU39	H0YDU8;P53041;A8MU39	Serine/threonine-protein phosphatase;Serine/threonine-protein phosphatase 5	PPP5C
0.185738	-5.92789	-0.298265	0.487403	-0.151423	-2.45243	-5.16122	0.681299	0.844683	1.13147	1.41781	-0.395104	1.09601	-0.545709	-0.320899	1.15703	-0.198813	0.83637	-2.20529	-6.31757	1.29929	-0.0824415	0.0389992	0.606004	-1.53356	1.76109	1.18746	-0.638786	2.05495	-0.427125	0.108391	H0YE88;P28347;J3KP52;E9PKB7;H0YEJ9;P28347-2;Q15562;Q15562-2;Q15562-4;H0YGS2;H0YG62;H0Y7B0;H0YCZ6;Q15562-3	H0YE88;P28347;J3KP52;E9PKB7;H0YEJ9;P28347-2	Transcriptional enhancer factor TEF-1	TEAD1
-4.49045	-2.42093	-5.70854	-1.17549	-3.00749	-1.97251	-1.05187	-2.57439	-7.99897	-4.54822	-5.46268	-4.23295	-5.91633	-1.58891	-3.50249	-2.80168	-6.5817	-6.44821	-1.43223	-4.02428	-4.2253	1.21887	-0.866761	-1.18102	-5.38765	-2.85649	-0.840809	-1.51377	-4.41386	-1.04038	-0.13431	H0YEB6;O60232;G3V1B8;H0YEK1;E9PN57;E9PK41	H0YEB6;O60232;G3V1B8	Sjoegren syndrome/scleroderma autoantigen 1	SSSCA1
-0.0618895	-2.02004	-1.02636	-1.37089	-1.32819	-2.79535	-1.20291	-1.72457	-1.90045	-1.35102	-3.37259	-1.90284	-0.151891	-2.67972	-3.14447	-0.871573	-2.1517	0.720636	0.321359	-2.53475	-0.483705	-2.78081	-3.82916	2.23037	-0.774508	-1.77033	-3.13958	-2.18063	-2.37828	-0.634279	-1.18316	H0YEH2;Q14671;E9PR38;Q14671-4;E9PMX1;H0YDQ6;E9PM68;E9PL65	H0YEH2;Q14671;E9PR38;Q14671-4	Pumilio homolog 1	PUM1
1.34852	1.12476	-0.811462	2.17218	1.81619	-0.729079	1.54437	0.383991	2.47956	-0.14799	1.64999	-1.00578	1.14234	-2.34396	-0.926708	-3.47921	0.0642055	1.05934	-1.65567	0.418322	-0.680133	-0.2562	0.206486	0.490691	-1.07661	-1.24243	0.525266	1.68336	0.522075	-0.704881	-3.10636	H0YFA4;P52943;P52943-2;H0YHD8	H0YFA4;P52943;P52943-2;H0YHD8	Cysteine-rich protein 2	CRIP2
0.24457	-5.58106	-6.44112	0.880508	1.11304	-7.95898	-6.50459	-3.3115	-2.56311	-6.6615	-4.49534	-5.72963	-4.64389	-2.50368	-3.34328	-3.84668	-5.802	-2.23323	-0.806491	0.873814	0.107805	0.854968	-3.98213	-3.4747	0.370424	1.82639	-3.60525	-3.32614	-1.9392	-6.05442	0.316891	H0YHE2;Q8WYA0;F8W1J4;Q8WYA0-3	H0YHE2;Q8WYA0	Intraflagellar transport protein 81 homolog	IFT81
3.5869	4.09403	3.06549	3.32412	3.50979	3.19514	3.15163	3.55179	2.64854	3.06395	2.45482	3.0024	2.82123	3.96708	3.29301	3.12972	3.03442	3.24037	2.81323	2.39468	2.97004	2.9412	3.25096	2.49726	3.08983	4.00813	3.10322	1.8621	4.41603	4.22337	3.07754	H0YHG0;H0YIP3;H0YHH1;H0YHR6	H0YHG0
4.30057	3.7982	4.22469	4.2656	4.21826	3.76587	4.40549	3.97356	4.06123	3.268	3.21599	3.24408	3.32075	2.82665	2.84968	4.15071	3.02669	4.10231	2.18293	4.42457	2.82884	3.07099	4.40675	4.17851	3.07997	4.14664	3.71089	2.59839	3.22897	4.7504	3.20338	H0YI09;Q9H8H3;F8VQX6	H0YI09;Q9H8H3;F8VQX6	Methyltransferase-like protein 7A	METTL7A
0.13471	-7.09214	-6.46238	-3.07973	-1.31884	-3.77837	-0.705652	-1.80934	-6.29578	2.41976	-1.03095	2.80375	2.75317	-1.41696	2.60376	-4.54994	3.02641	-0.152206	-4.32964	0.213758	-0.111459	2.96137	-3.13003	1.63819	-2.44127	-7.44517	-1.71385	-2.17779	-0.350905	-3.36009	-1.31324	H0YIV9;O43716;F8VRU3;J3KMY1	H0YIV9;O43716;F8VRU3	Glutamyl-tRNA(Gln) amidotransferase subunit C, mitochondrial	GATC
0.950289	-0.904755	1.49498	0.113651	1.66932	0.862484	1.54221	0.631042	2.03195	2.14474	2.67504	2.10317	2.79944	2.66314	2.28649	2.91132	3.63605	-0.9152	4.17414	1.78712	2.58575	0.627724	0.0889118	0.732609	3.03772	0.727726	3.04615	4.18016	0.225913	0.918006	2.53899	H0YL18;P61769	H0YL18;P61769	Beta-2-microglobulin;Beta-2-microglobulin;Beta-2-microglobulin form pI 5.3	B2M
-4.96903	-3.74467	-7.25237	-4.33665	-4.18707	-5.64816	-4.48913	-6.06027	-5.70458	-3.46314	-6.44594	-5.57375	-3.71548	-4.69594	-9.33555	-7.19051	-5.85572	-4.36507	-3.3812	-2.03864	-4.01802	-2.34921	-1.31227	-2.10485	-3.86747	-4.57177	-5.21639	-4.11348	-1.80197	-6.76323	-2.35514	H0YLN8;Q96QT4;H0YNM0;Q5VYG5	H0YLN8;Q96QT4	Transient receptor potential cation channel subfamily M member 7	TRPM7
2.58812	2.20326	2.67015	2.52729	3.11884	2.30071	2.41331	1.50545	1.84513	2.66249	-2.4702	2.75627	2.30785	3.60886	3.11239	1.15394	1.25825	1.24413	0.558856	-1.9235	2.664	-0.216255	-1.01094	-4.60079	2.95057	-1.78157	0.148982	-2.65109	0.592187	0.443173	-0.701893	H0YMG7;O94788-4;O94788-3;O94788;O94788-2;Q9UED3;H0YKL3	H0YMG7;O94788-4;O94788-3;O94788;O94788-2	Retinal dehydrogenase 2	ALDH1A2
3.51093	3.43513	3.68383	3.64616	3.84978	3.85362	3.79807	4.3716	3.19043	3.21782	2.94832	4.01357	4.06416	2.22197	3.72191	3.34776	2.81787	2.194	3.83248	2.92435	4.00897	3.5034	3.98249	3.79145	2.95074	1.99397	4.26309	3.88304	3.36641	3.6931	3.8105	H0YMV8;Q71UM5;C9JLI6	H0YMV8;Q71UM5;C9JLI6	40S ribosomal protein S27;40S ribosomal protein S27-like	RPS27L
3.96286	3.90537	3.79676	3.24138	2.88459	3.75256	4.07811	3.98494	3.08561	2.98637	3.24148	3.69562	4.38101	2.18357	4.12045	4.03935	3.9177	3.83757	5.22304	4.18779	4.37674	4.38782	3.62211	3.88782	3.89328	3.63164	4.96844	4.66317	4.6096	4.77777	3.53448	H0YNG3;P67812-4;P67812;P67812-3;H0YKT4;P67812-2;H0YNX5;H0YNA5	H0YNG3;P67812-4;P67812;P67812-3;H0YKT4;P67812-2	Signal peptidase complex catalytic subunit SEC11;Signal peptidase complex catalytic subunit SEC11A	SEC11A
5.70196	5.25852	4.99148	5.48638	5.05787	4.63262	4.23142	5.60067	4.8248	4.71582	4.47608	4.9	4.90399	4.36946	4.83969	4.61422	5.24185	4.73685	4.2653	4.53344	5.14861	4.42649	4.56309	4.45914	3.88043	5.19595	4.38463	4.67133	4.33555	4.50665	4.40825	H3BLU7;O43488;H7C5H7;Q8NHP1;O95154	H3BLU7;O43488	Aflatoxin B1 aldehyde reductase member 2	AKR7A2
3.1718	2.31714	2.90144	2.08989	2.97508	3.06637	1.43441	3.56423	2.05511	1.96454	1.73516	3.16107	2.89185	2.97795	2.14406	2.48847	3.77596	1.40798	2.82112	1.31748	2.93608	2.34263	2.14449	1.02874	4.0257	1.9674	2.72429	-0.135019	0.736567	1.66914	2.35025	H3BLW6;Q5T3F8;H0YCP6;Q5T3F8-3;Q5T3F8-2	H3BLW6;Q5T3F8;H0YCP6;Q5T3F8-3	CSC1-like protein 2	TMEM63B
3.99395	4.03135	3.33223	4.54412	4.43165	3.71948	3.21931	4.69378	3.68384	3.24373	4.22174	2.81148	3.05888	3.4872	3.89678	3.52299	4.19454	3.40524	3.97398	4.35124	3.91431	3.56897	4.03977	4.22999	3.61576	4.69132	4.44565	4.97456	4.92554	3.99773	3.52016	H3BLZ8;Q92841;Q92841-1;Q92841-3;Q92841-2	H3BLZ8;Q92841;Q92841-1;Q92841-3;Q92841-2	Probable ATP-dependent RNA helicase DDX17	DDX17
-2.92501	-0.965141	0.248297	-2.09727	-2.79035	-1.24949	-2.49056	-2.92042	-1.20462	-3.8097	-4.51687	-2.17964	-2.97026	-2.36521	-3.24914	-2.65926	-3.5534	-3.72006	-4.65928	-2.7634	-4.66721	-2.74296	-3.9203	-6.80081	-3.79657	-9.6482	-4.11129	-5.02086	-5.46634	-5.1131	-3.45538	H3BM14;H3BM74;Q9Y5A7-2;Q9Y5A7;C9JRT6;F8WDB6;C9J7X7;H7C5N1;H7C5E1;F8WDL9	H3BM14;H3BM74;Q9Y5A7-2;Q9Y5A7;C9JRT6;F8WDB6	NEDD8 ultimate buster 1	NUB1
-4.45737	0.482985	1.7865	-6.80935	-0.478751	2.86435	2.6617	-4.05265	3.0038	-4.83708	1.20447	-6.32625	-2.10568	-5.73819	-2.00807	0.426441	2.68577	-1.28345	-2.38663	1.82672	-7.18663	1.91423	2.20261	1.36303	2.60792	-4.92683	2.22851	0.157302	0.12099	2.55392	2.04563	H3BMD8;P56211-2;P56211;H3BTD3;H3BQ52	H3BMD8;P56211-2;P56211;H3BTD3;H3BQ52	cAMP-regulated phosphoprotein 19	ARPP19
1.32236	2.28167	0.813906	3.28673	2.05937	1.97256	1.72332	1.87576	1.32664	0.686275	-0.728909	1.68349	1.87879	-0.453989	-0.59675	1.94826	2.21815	1.41537	1.69021	1.91838	1.60752	0.213439	2.2226	2.643	-0.51933	2.9681	2.23964	3.90771	2.31002	2.79497	0.776375	H3BV80;H3BMM9;H3BTC0;Q15287-3;Q15287-2;Q15287;H3BPG5;H3BMS0	H3BV80;H3BMM9;H3BTC0;Q15287-3;Q15287-2;Q15287;H3BPG5;H3BMS0	RNA-binding protein with serine-rich domain 1	RNPS1
-4.69338	1.59718	-5.43887	-1.23846	-0.388901	-2.80895	2.01361	-1.29318	3.12617	-3.97701	0.25488	0.884163	0.764564	-0.693926	-0.37514	-0.883082	0.7458	-0.395551	-4.37566	1.6493	2.5556	3.57834	3.77114	3.37206	-1.24068	3.64753	3.13382	0.315182	2.1562	3.35075	-0.880889	H3BN98;H3BPJ2;Q15041;F5GXP4;H3BTX6;H3BS91	H3BN98
1.77145	1.43818	2.01338	1.60376	2.41783	1.09135	2.41452	0.977777	1.20194	2.53457	1.65568	1.42604	1.27963	1.76944	2.36789	-0.362486	2.45074	-0.242885	1.46297	-0.110946	0.397963	0.581193	0.853693	-0.0959407	0.880978	0.497402	1.60798	2.70493	1.26269	0.962239	0.682481	H3BP20;P06865;H3BS10;H3BU85;H3BTD4;A0A087WUJ7;P06865-2;H3BRP6;A0A087WTY2;H3BVH8;H3BT62;H3BQ04	H3BP20;P06865;H3BS10	Beta-hexosaminidase;Beta-hexosaminidase subunit alpha	HEXA
-0.642204	-1.02934	-0.701006	-1.27719	-1.54847	-1.01566	-0.624815	-1.47624	-1.121	-0.84097	-0.287578	-1.22535	-0.697461	-1.07972	-1.06415	-0.541087	-0.816803	-0.506875	-0.718224	-1.39869	-1.21487	-0.931766	-1.10356	-1.47554	-1.33472	-1.77693	-1.43811	0.954079	-1.44553	-1.4144	-1.90758	H3BPE1;H3BQK9;E9PNZ4;E9PLY0;H0Y314;H0Y4F5;E9PS75	H3BPE1;H3BQK9		MACF1
-2.5244	-0.584651	-6.2958	-4.12056	-5.95802	-5.76035	-0.890106	-2.99845	-0.830559	-2.39349	-2.91111	-0.647418	-1.14228	-0.619275	-0.555219	-1.63966	-2.06376	-1.30296	-1.47723	-3.89529	-5.71899	-4.83712	-4.36528	-3.37036	-6.03872	-4.68272	-5.39452	-2.78615	-5.68955	-0.991475	-4.48623	H3BQM0;Q8NDF8;Q8NDF8-5;Q8NDF8-3;Q8NDF8-2;E9PC61;Q8NDF8-4	H3BQM0;Q8NDF8;Q8NDF8-5;Q8NDF8-3;Q8NDF8-2;E9PC61	Non-canonical poly(A) RNA polymerase PAPD5	PAPD5
0.2659	-0.6724	0.463552	-0.661435	-1.25123	1.01396	1.53499	0.608717	-0.252398	0.776604	-0.140784	0.256548	2.06689	0.7828	1.03014	3.45053	-0.736827	3.26491	0.978796	1.57916	1.45479	-1.80581	3.62901	2.33182	-0.725191	0.139003	0.411826	-2.20608	1.34204	3.84009	0.505406	H3BRN4;P80404;H3BNQ7;H3BMJ9;H3BPW8;H3BRJ1;H3BRT1	H3BRN4;P80404;H3BNQ7	4-aminobutyrate aminotransferase, mitochondrial	ABAT
-3.46269	-0.355901	-1.23424	-2.25523	-0.822329	-3.51055	-0.213255	-4.0556	0.186788	-2.41154	0.642547	1.8476	1.19925	-2.43234	-1.06204	0.650639	-0.405025	-0.788536	0.877881	0.724562	1.12673	-4.71158	1.23192	0.320155	2.14038	-3.18661	0.448226	-1.19297	-0.309763	-1.08316	-0.986723	H3BSM7;Q96GQ5;H3BR29;Q96GQ5-2;H3BTA0;H3BS97;I3L2V0	H3BSM7;Q96GQ5;H3BR29	RUS1 family protein C16orf58	C16orf58
0.543061	0.648589	0.230025	0.794658	1.07029	-0.161701	1.25105	0.927835	0.510678	-2.2859	-2.39841	-0.89005	-0.226143	-6.4129	-1.46211	-1.15202	-2.48334	-0.339098	-2.43495	0.586496	-0.00804822	-0.116206	0.34614	0.695801	-0.536625	-0.553773	1.16912	-0.287649	1.18475	0.378123	-0.227013	H3BSW0;Q8N9N7	H3BSW0;Q8N9N7	Leucine-rich repeat-containing protein 57	LRRC57
3.08112	2.7625	3.14299	2.91636	3.00383	2.49333	2.7282	2.76131	2.91676	3.45225	2.81142	2.97201	2.748	3.61685	3.67634	3.07337	3.37182	4.37006	3.06766	2.19831	1.94901	2.3373	2.37431	2.13924	3.9888	2.86185	2.67739	1.2943	1.88128	2.8868	3.62068	H7BXD5;P28676;H7C2Z6;C9JIZ3;C9JWQ8;C9JV47	H7BXD5;P28676;H7C2Z6	Grancalcin	GCA
-3.55409	-3.00493	-3.26534	-5.9551	-2.19672	-4.00439	-0.181868	-5.02272	-3.4063	-1.75833	-0.782835	0.0144044	-1.73288	-0.940068	-1.65925	-2.22826	-0.516095	-0.396101	-0.136281	-2.6109	-3.12328	-1.69094	-1.10044	-1.40024	-4.59538	-3.53213	-3.03461	-3.63411	-4.45516	-4.63829	-4.7637	H7BXF5;Q9H0E3;Q9H0E3-3;Q9H0E3-2;C9J683	H7BXF5;Q9H0E3;Q9H0E3-3	Histone deacetylase complex subunit SAP130	SAP130
1.70324	2.38058	2.72628	1.43466	1.43518	1.60515	0.732507	1.87785	0.921358	1.19794	1.28301	1.46596	1.41927	1.72881	1.76387	1.67916	0.214103	2.28962	1.03637	0.940459	1.16372	1.23206	1.07261	1.38967	1.31299	1.80842	1.98482	0.540515	0.888285	1.19556	0.257064	H7BXI1;A0FGR8-2;A0FGR8-6;A0A087WXU3;A0FGR8;A0FGR8-4;A0FGR8-5	H7BXI1;A0FGR8-2;A0FGR8-6;A0A087WXU3;A0FGR8;A0FGR8-4	Extended synaptotagmin-2	ESYT2
-1.0482	-2.90011	-0.248455	-1.93529	-1.12662	-2.37458	-1.47444	-0.357502	-4.65155	0.446514	-2.85425	-7.03661	-5.48177	-3.13008	-5.43995	-6.10245	0.793983	-0.96678	-5.27758	-0.153003	0.125547	0.103045	-1.31622	-1.38726	-0.0564421	-3.63576	-6.19218	-5.81694	-1.02651	-0.681089	-0.326766	H7BZM3;H7BXZ1;O15527-8;O15527-2;O15527;O15527-7;O15527-5;O15527-3;O15527-4	H7BZM3;H7BXZ1;O15527-8;O15527-2;O15527;O15527-7;O15527-5;O15527-3;O15527-4	N-glycosylase/DNA lyase;8-oxoguanine DNA glycosylase;DNA-(apurinic or apyrimidinic site) lyase	OGG1
2.65515	1.72095	2.05134	3.05983	1.73047	2.05387	4.45587	2.88247	1.76794	3.50311	2.25801	3.47437	1.76867	0.969594	2.96937	3.32913	3.46722	3.82746	2.67224	0.554669	0.592589	1.55158	1.73274	2.12224	2.51418	1.72835	-0.329771	2.50831	0.894099	0.119318	1.90129	H7BY58;P22061;P22061-2;F6S8N6;C9J0F2;F8WDT3;F8WAV5;F8WAX2;H7C4X2	H7BY58;P22061;P22061-2;F6S8N6	Protein-L-isoaspartate O-methyltransferase;Protein-L-isoaspartate(D-aspartate) O-methyltransferase	PCMT1
-0.788842	-4.20562	-0.646728	0.139518	-0.0937566	-1.65112	-2.55679	0.0897258	-3.69905	-1.93185	-1.41688	-2.57975	-4.84694	-6.30091	-2.68782	-2.61058	-2.11471	-0.972819	-1.81801	-0.594128	-2.80456	-0.637324	-7.23625	0.260085	-0.955983	0.222921	-0.459788	-0.662716	-0.591748	-0.39029	-5.20745	Q5JRG1;H7BYF2;Q9BVL2-2;Q9BVL2-3;Q9BVL2	Q5JRG1;H7BYF2;Q9BVL2-2;Q9BVL2-3;Q9BVL2	Nucleoporin p58/p45	NUPL1
-1.39192	0.427495	-1.80319	0.239419	-3.50548	-3.09637	-5.6176	-1.0449	-2.71427	0.237122	0.116516	-1.91804	0.816038	0.467747	-0.946562	-3.93523	0.0931051	-4.19526	0.91439	-0.806116	0.531029	-1.65116	-1.00874	-0.265879	-2.10118	-0.844235	-1.77001	1.81972	0.911526	-2.64576	-5.92032	H7BYT1;P48730-2;P48730;B0QY36;J3QQI9;B4DLF1;J3KRM8	H7BYT1;P48730-2;P48730;B0QY36	Casein kinase I isoform delta	CSNK1D;CSNK1E
1.00581	-3.09849	1.15315	-1.1675	-0.208759	1.81367	-0.724848	0.48365	1.72818	2.0854	1.30329	0.571663	-3.69783	-2.73483	1.97235	-2.45998	-3.22787	0.622435	1.83771	-4.3887	-2.37069	0.701722	-2.29884	-0.426769	-0.129864	1.249	0.271795	-2.96012	0.143192	1.06287	1.6077	H7BYY1;F5H7S3;B7Z596;P09493-2;H0YL42;H0YK20	H7BYY1;F5H7S3;B7Z596;P09493-2		TPM1
-1.32729	-0.841535	-0.981324	-0.606564	-0.0455111	-1.54418	-1.21707	-0.374229	-1.59472	-2.6181	-1.77149	-2.07808	-0.119448	-2.05168	-0.957526	-2.86846	-0.51483	-1.20771	-1.31655	0.417878	-6.89908	-1.32045	-1.53541	-0.316088	-1.55952	-1.24776	-0.470785	-3.15487	-0.382306	-0.259734	1.0469	H7BZK6;P62068-4;P62068-3;P62068;P62068-2;O75317	H7BZK6;P62068-4;P62068-3;P62068;P62068-2;O75317	Ubiquitin carboxyl-terminal hydrolase 46;Ubiquitin carboxyl-terminal hydrolase 12	USP46;USP12
1.69238	1.34954	2.85933	2.22437	1.80197	2.57672	0.473539	1.71216	1.6928	1.40539	0.409903	0.83904	-0.0754615	2.05754	1.13382	-0.0829772	0.937794	-0.285547	1.67912	3.05374	3.91737	1.60377	0.528492	-0.209097	2.59813	3.24455	2.64946	-2.7309	3.62278	1.33535	2.64731	H7C1E4;P61966;P61966-2	H7C1E4;P61966;P61966-2	AP-1 complex subunit sigma-1A	AP1S1
1.73147	1.68015	-2.42884	1.21821	0.835368	-0.79738	2.78409	2.78469	1.60517	-1.4811	2.25499	3.79684	4.28809	-1.82801	-2.83458	3.72832	0.573494	2.93822	0.495313	2.68864	2.44249	2.37379	2.72153	1.75434	3.38845	0.204735	2.71063	-2.77738	3.05909	0.525764	2.78791	H7C1N3;O15155;C9JTT8;O15155-2	H7C1N3;O15155;C9JTT8;O15155-2	BET1 homolog	BET1
-3.92473	-1.80051	-2.31534	-1.45176	-0.25964	-0.639671	-3.76969	-1.82672	-3.08062	-2.50568	-2.64829	-1.4104	-1.36041	-0.343497	-1.64935	-1.18524	0.383973	-0.513048	-2.89887	-1.84954	-1.62663	-1.02501	-9.57738	-1.36319	-0.727667	-1.32212	-0.792684	-1.22105	-1.19316	-4.76786	-0.943044	H7C1U3;Q5T0F9-2;Q5T0F9;H0Y517;Q5T0F9-3;Q5T0F9-4	H7C1U3;Q5T0F9-2;Q5T0F9;H0Y517;Q5T0F9-3;Q5T0F9-4	Coiled-coil and C2 domain-containing protein 1B	CC2D1B
1.41259	-0.436879	0.00315484	1.41064	1.3327	1.04167	1.94656	1.32854	1.18136	-3.60449	-4.48392	-2.73896	-3.9594	1.2234	-6.95741	-5.46133	-3.3616	-4.4261	-0.377351	-0.919367	1.85884	0.404008	-1.64516	0.153158	-0.56304	0.747049	-0.0538062	-4.8586	-0.484542	-0.857861	-0.175537	H7C1U8;Q9BUR5;Q9BUR5-2;G3V1B6	H7C1U8;Q9BUR5;Q9BUR5-2	Apolipoprotein O	APOO
3.39234	3.36775	0.905257	2.42832	2.18831	3.36132	2.82571	2.69088	2.69967	2.42245	-1.39492	-0.8624	-0.335007	1.50896	2.0234	0.445036	-0.239737	-1.63454	0.136442	2.46279	1.19493	2.9196	2.70068	2.44807	2.159	3.1733	1.18121	1.75659	2.43757	2.63325	2.34255	H7C2Q8;Q99848	H7C2Q8;Q99848	Probable rRNA-processing protein EBP2	EBNA1BP2
5.95496	6.07979	4.11096	4.03074	4.41484	4.08481	5.99653	4.48256	5.7943	4.68094	6.9636	4.48603	4.59432	4.75428	4.77836	4.06229	6.82228	5.56207	4.65668	5.83117	4.17111	4.39774	4.26804	4.12858	4.2863	5.35075	6.38554	4.95547	6.25713	4.46357	4.32156	I3L0A0;Q13404-1;Q13404-7;Q13404-2;G3V2F7;Q13404-6;F8W924;F8WBY2	I3L0A0;Q13404-1;Q13404-7;Q13404-2	Ubiquitin-conjugating enzyme E2 variant 1	TMEM189-UBE2V1;UBE2V1
0.903498	-0.590688	0.530378	0.705282	0.807597	0.151926	0.326965	1.48078	-0.391079	0.496284	-2.24591	2.3472	0.940668	0.00197192	0.701996	0.460951	-0.466857	-0.74445	-1.5358	0.941199	-4.70825	-3.2197	-0.576881	1.68797	0.0655416	0.834095	0.596565	0.549958	0.749224	0.256127	2.03308	I3L0E3;E9PE17;Q9Y2R5	I3L0E3;E9PE17;Q9Y2R5	28S ribosomal protein S17, mitochondrial	hCG_1984214;MRPS17
2.81139	3.17479	3.18896	2.40643	3.03978	3.20849	2.37543	3.49011	2.77197	2.47355	2.14103	2.18127	2.80342	2.95646	3.03944	2.4819	3.12197	2.3133	2.91223	4.2318	3.57799	3.5592	4.22533	4.23591	3.60301	4.08095	3.46214	3.31247	4.62949	3.46516	3.44647	I3L0N3;P46459;P46459-2;I3L0L3;I3L2G1;K7EQD6;I3L338;I3L4Q9	I3L0N3;P46459;P46459-2	Vesicle-fusing ATPase	NSF
5.64473	6.08968	5.5793	6.0541	5.32498	4.49354	5.87903	6.11099	5.05472	3.92057	3.74461	4.06908	4.28063	1.98227	3.69609	4.3323	3.50257	5.05461	4.31842	5.47682	4.20555	3.41581	3.96927	4.80745	3.75996	5.01715	5.09953	3.16739	3.35975	3.90943	3.85978	I3L1P8;Q02978;Q02978-2	I3L1P8;Q02978;Q02978-2	Mitochondrial 2-oxoglutarate/malate carrier protein	SLC25A11
1.71669	2.70387	0.937878	2.11767	0.636311	2.51459	1.92306	1.46159	2.37034	1.61988	-1.09357	1.45329	0.580357	1.34	2.03759	0.46424	-1.12379	1.63129	-0.3289	0.626392	0.909029	1.02015	3.73438	1.61405	0.832873	3.05987	1.09945	0.899202	2.42105	0.968379	1.82785	I3L1Y9;Q96CP2;I3L4I0	I3L1Y9;Q96CP2;I3L4I0	FLYWCH family member 2	FLYWCH2
-1.93133	-3.55933	-3.13474	-2.19195	-2.89523	-1.92676	-1.88075	-1.68179	-2.11597	-3.09486	-1.59632	-2.23145	-6.7925	-1.5107	-1.47234	-1.75209	-1.7531	-2.70219	-2.48703	-1.82637	-5.88625	-1.32444	-3.71321	-2.0348	-1.99911	-1.36966	-6.86989	-4.1899	-2.7092	-3.36732	-3.65214	I3L2C7;P57678;I3L399;I3L4A4;I3L4M4;E7EN12;I3L1J7	I3L2C7;P57678	Gem-associated protein 4	GEMIN4
-3.00169	-4.68783	-3.09646	-3.26827	-2.12613	-6.65066	-4.70636	-5.97062	-4.14942	-4.97194	-3.90579	-6.37766	-4.45992	-4.10598	-6.02201	-5.84581	-3.73255	-2.22552	-4.03996	-4.66126	-6.03988	-5.8392	-6.82928	-5.67483	-5.53963	-6.44307	-6.26161	-4.69264	-3.86893	-4.84653	-4.71998	I3L2J0;Q96RK0;I3L373;I3L135;I3L1Q4	I3L2J0;Q96RK0	Protein capicua homolog	CIC
-4.12575	-8.2319	-0.277488	-2.18448	-2.2968	-4.44963	-0.269802	-2.31363	0.487096	-1.41416	-0.987419	-2.42669	0.774759	-0.882458	-4.25023	-3.99632	0.180024	-0.775691	-1.14397	-3.80709	-1.77274	-2.4487	-4.03399	-7.2405	0.945689	-2.11786	-5.94113	-3.99829	-1.4766	-1.8489	-0.787571	I3L448;Q5TC12;A8MRA7;H0YDD6	I3L448;Q5TC12;A8MRA7	ATP synthase mitochondrial F1 complex assembly factor 1	ATPAF1
4.55505	2.56764	2.31043	-1.15201	1.52542	2.85533	2.39689	2.49753	1.03042	2.87808	0.443983	1.89432	-1.09275	2.45157	3.24003	-4.66642	4.87366	-1.16701	1.30233	1.03449	-2.14738	1.69005	-1.95375	-0.163018	1.99572	-0.199307	2.47462	-0.897018	-5.42344	0.255799	2.44657	I3L4A1;Q96FZ7;I3L3E4	I3L4A1;Q96FZ7	Charged multivesicular body protein 6	CHMP6
-5.42435	-0.00249116	-5.89384	-0.556842	-0.681376	-1.78538	-0.70138	-8.34025	-0.659917	-3.45775	1.24486	-5.03188	1.58549	-2.55644	-3.50288	-1.60916	-5.20853	-3.72228	1.13147	-0.75087	-0.335442	-0.324545	-1.04217	-0.674916	-2.91241	-0.532328	-0.124397	0.0896123	-0.75972	-0.519279	-2.21814	I3L4Q4;Q9BUL5-4;Q9BUL5;A0A087WVQ2;I3L0Y2;I3L410;I3L1N0;Q9BUL5-2;Q9BUL5-3;I3L0X3;I3L2W6	I3L4Q4;Q9BUL5-4;Q9BUL5;A0A087WVQ2;I3L0Y2;I3L410;I3L1N0;Q9BUL5-2;Q9BUL5-3	PHD finger protein 23	PHF23
0.0853463	0.283409	-5.98857	-3.43476	-0.715206	-3.40399	-0.0293293	-0.571276	-2.20545	-1.4043	-0.668854	-2.94642	-1.33485	-3.32443	-4.18294	-3.51232	-4.428	-1.15855	-4.86399	1.17157	-1.06986	-3.97695	-5.12471	-2.97393	-4.49292	-4.1198	-0.600719	-5.83177	-1.45166	-1.7612	-5.14969	J3KMZ7;Q9H0H0;J3KRH0	J3KMZ7;Q9H0H0	Integrator complex subunit 2	INTS2
-3.52348	-4.48074	-4.91507	-3.16152	-5.60764	-3.5599	-3.62371	-4.42272	-5.76379	-5.31623	-5.86246	-1.88372	-5.14411	-5.8175	-1.31866	-2.1197	-4.7197	-2.42878	-3.89674	-4.99257	-4.04763	-2.5314	-4.26333	-5.31834	-2.6774	-4.7796	-2.87896	-1.72002	-4.89889	-2.64822	-3.94684	J3KMZ9;P01130-3;P01130-6;P01130-4;P01130;H0YMD1;P01130-2;P01130-5;H0YM92;H0YMQ3	J3KMZ9;P01130-3;P01130-6;P01130-4;P01130;H0YMD1;P01130-2;P01130-5	Low-density lipoprotein receptor	LDLR
-0.884891	-0.180924	-2.54867	-0.980862	0.378932	-1.17864	-0.131762	0.378739	0.58279	-3.62422	-3.76033	1.22438	-2.15438	2.76865	1.02587	-0.266291	1.58076	-0.133824	-2.31569	-1.39883	-1.77611	-1.06851	-0.373325	0.633869	0.717432	-0.197115	-0.688278	0.860753	-1.537	1.34143	2.19702	J3KN01;P55196;P55196-5;P55196-3;A8MQ02;P55196-1;Q5TIG5;P55196-2;P55196-6;H0Y7R8;H0Y8L4;F8W9I4;E9PFY5;H0Y8U8;H0YA98;H0Y948;H0Y9I0	J3KN01;P55196;P55196-5;P55196-3;A8MQ02;P55196-1;Q5TIG5;P55196-2;P55196-6	Afadin	MLLT4
-1.39002	-2.03034	-3.53442	-0.918589	-0.757786	-2.87539	-1.71636	-3.01168	-2.00401	-4.417	-0.193488	-2.05035	-1.327	-6.98103	-3.61981	0.38088	-1.59004	0.183939	-1.90495	-0.734657	-1.08655	-1.94972	-0.743862	0.00831783	-2.05947	-0.845429	-3.0044	-1.03429	-1.95332	-5.99416	-1.37871	J3KN10;P42356;P42356-2;A4QPH2-3;A4QPH2;A4QPH2-2;A8MTF1;Q8N8J0	J3KN10;P42356	Phosphatidylinositol 4-kinase alpha	PI4KA
-0.49445	-4.00403	-1.01824	-4.28191	-4.13534	-1.71431	-2.61468	-2.08959	-2.02867	-2.09247	-2.85047	-1.87547	-2.15355	-1.45514	-2.24071	-1.54904	-1.11545	-2.02197	-1.86883	-1.87082	-1.19164	-1.93636	-4.26844	-1.68223	-1.37674	-1.5394	0.443775	-4.81838	-3.99715	-2.04776	-0.0203595	J3KN32;Q9UKL0	J3KN32;Q9UKL0	REST corepressor 1	RCOR1
-0.0647316	-1.3675	0.903758	-0.659973	-1.39609	2.07702	-0.490736	-1.25951	-1.32207	-0.664064	-1.21768	-0.167568	-1.36942	1.58349	0.305852	-1.2484	1.73148	-2.04574	-0.805667	3.19781	1.18661	-0.676723	4.33783	-0.109219	0.534913	0.477584	-0.0556722	2.13826	0.699965	-1.1398	3.10871	J3KN39;Q9NX02-3;Q9NX02-5;Q9NX02-2;Q9NX02;Q9NX02-4;K7EPE6;F5GYZ4;K7ELX1;F5H5B1;K7EMK2;K7EJ90;F5H7Q5	J3KN39;Q9NX02-3;Q9NX02-5;Q9NX02-2;Q9NX02;Q9NX02-4	NACHT, LRR and PYD domains-containing protein 2	NLRP2
0.0752122	-0.828966	-1.56908	1.5296	-0.895285	-2.23913	0.229966	1.71354	-1.8833	1.96727	1.61032	1.81223	0.186487	-4.08646	-1.51167	0.688356	2.94763	-4.39864	-5.67703	1.80432	2.2914	1.19267	1.09779	2.72135	1.80711	1.64033	1.02167	-0.808734	-0.637798	-5.43221	1.89016	S4R3Q9;J3KNA0;Q15070-2;Q15070;E7EVY0;C9JC63;Q15070-3	S4R3Q9;J3KNA0;Q15070-2;Q15070;E7EVY0	Mitochondrial inner membrane protein OXA1L	OXA1L
-0.944406	3.54172	1.13624	-0.0310083	1.97295	1.26612	3.25229	0.69935	3.11288	1.05506	4.33303	-0.110308	3.994	-1.35571	2.17658	3.41001	4.64586	4.61584	3.12871	4.05531	-3.89343	0.250862	-0.0387666	3.63108	-0.290497	3.02841	2.77265	0.987373	1.64483	2.34676	0.0171384	J3KNF4;O14618;E9PP76;E9PK03	J3KNF4;O14618;E9PP76	Copper chaperone for superoxide dismutase;Superoxide dismutase [Cu-Zn]	CCS
1.13822	-2.01699	0.561553	0.511666	0.837862	2.53187	1.17467	1.03126	0.025981	-1.10324	0.788565	0.151156	0.472194	0.652368	0.404739	1.19529	-5.203	-1.18651	0.30143	1.4649	1.06199	2.08543	1.66151	1.48391	2.82179	3.28625	1.43613	1.52655	1.45959	1.82586	0.942205	J3KNF8	J3KNF8		CYB5B
-0.727009	-0.622499	-0.358938	-1.45293	-0.467689	-1.74873	-0.97963	-0.971695	0.790136	-1.48264	0.830276	-0.884837	-0.218147	1.2977	-1.16041	-0.575989	-1.68698	-0.991374	2.47134	-0.811946	-0.270249	-1.14818	-0.894904	-0.125326	-0.899818	-0.20425	0.41925	-1.24158	0.15717	-1.07153	-2.26564	J3KNI1;Q9H9E3;Q9H9E3-3;Q9H9E3-2;H3BMV9;J3KRB5;H3BSD2;H3BQB2;J3QLW1;E9PRT5	J3KNI1;Q9H9E3;Q9H9E3-3;Q9H9E3-2	Conserved oligomeric Golgi complex subunit 4	COG4
-1.12614	-1.76178	-1.73843	-0.775401	-1.17748	-0.959526	-0.564859	-1.25194	-0.624454	-3.76323	-1.82003	-0.423862	-3.96251	-1.76527	-2.89024	-0.545302	-4.80652	-0.616087	-1.36995	-2.90532	-2.27641	-1.17262	-2.01786	-1.57056	-1.80461	-0.787479	-1.1812	0.837816	-3.43756	-2.29864	-1.23801	J3KNL6;O15027;O15027-5;O15027-4;O15027-2;O15027-3;X6RGP5;Q8N9G1	J3KNL6;O15027;O15027-5;O15027-4;O15027-2;O15027-3	Protein transport protein Sec16A	SEC16A
-1.69393	-1.82705	-0.0779001	-2.47884	-1.20913	-1.79224	-4.17165	-3.18408	-1.94546	-0.459364	-2.04894	-2.40525	-1.45255	-1.58059	0.0300521	-0.255618	-2.4976	-1.99067	-1.41197	-2.57414	-2.1936	-3.15709	-2.59478	-1.25017	-1.95464	-4.80022	-2.40882	0.0630645	-1.93104	-2.51433	-2.71325	J3KNN5;Q9UJV9;H0Y8L8;D6RGI7	J3KNN5;Q9UJV9	Probable ATP-dependent RNA helicase DDX41	DDX41
-1.35258	-2.65415	-4.26546	-0.786955	-1.41526	-5.84423	-1.78197	-1.5648	-7.18602	-1.99287	-3.03683	-3.86256	-2.9362	-2.08287	-0.896918	-1.69398	-8.19258	-2.05245	-5.84618	0.58148	0.00836017	-1.45248	-0.349738	1.89299	-3.7962	-0.673814	-2.79123	-1.71389	-0.212634	0.517226	-0.825112	J3KNP4;Q9NPR2;Q9NPR2-2;H0YMZ3;H0YN49;H0YMR1;H0YLN3;H0YNM2;H0YMD6	J3KNP4;Q9NPR2;Q9NPR2-2;H0YMZ3	Semaphorin-4B	SEMA4B
2.12033	1.53003	2.02022	1.90065	1.8584	0.79942	1.77642	3.13522	1.4818	3.58758	4.33234	4.09046	4.06651	3.61716	3.14049	3.33212	2.57598	6.19508	4.56858	1.78956	1.27919	2.98108	-3.0265	1.46363	2.14671	2.05105	1.59647	-1.4743	1.91927	0.83989	3.11991	J3KNQ4;Q9NVD7;E9PS97;Q9NVD7-2	J3KNQ4;Q9NVD7;E9PS97	Alpha-parvin	PARVA
-1.68667	-1.48694	-2.04146	-6.62717	-3.57286	-1.21374	-1.11524	-2.75697	-3.00748	-4.53233	-6.54459	-5.38894	-5.28378	-3.00251	-8.44935	-1.36713	-6.00564	-4.47604	-3.12501	-4.7779	-0.864206	-2.43799	-1.3208	-3.50495	-2.24945	-11.2306	-3.82031	-4.07062	-2.09568	-3.8479	-1.13022	J3KNW4;Q14192;F8WDA8;U3KQT4;Q14192-2;C9J3S8	J3KNW4;Q14192	Four and a half LIM domains protein 2	FHL2
6.22685	6.5156	6.43917	5.48613	6.31945	6.76368	5.98356	5.41366	5.84192	6.0886	4.98359	5.74002	5.51697	6.45903	5.9904	5.65095	5.65289	5.17158	5.82355	5.05524	5.4113	6.43554	4.56471	6.21842	6.04671	6.94308	6.67441	2.1183	6.79189	6.26661	5.33935	J3KP15;Q01130;J3QL05;Q01130-2	J3KP15;Q01130;J3QL05;Q01130-2	Serine/arginine-rich splicing factor 2	SRSF2
-1.61392	-0.205339	-1.94176	-1.8899	-2.5763	-2.73204	-1.40517	-5.4472	-3.26997	-6.96094	-1.97636	-6.88103	-6.33321	-5.34066	-2.83299	-1.36701	-4.18696	-4.91621	-6.46632	-0.36969	-4.78838	-1.07502	-0.142734	-2.13022	-1.54542	-5.58168	-2.16192	-2.19018	-0.523544	-5.0833	-4.15549	J3KPD3;Q9Y580;G3V1T9;I3L521;F5GXV8;F5GY08;F5H606;F5H674	J3KPD3;Q9Y580;G3V1T9;I3L521;F5GXV8;F5GY08	RNA-binding protein 7	RBM7
2.28217	0.805174	0.507795	1.46165	3.30944	0.701671	0.0262325	2.25595	0.633809	1.18179	2.19058	-0.671558	3.59819	1.45621	0.647461	2.38191	2.81528	3.23042	3.6679	2.43636	-0.453097	0.381658	-0.0677258	1.4929	-0.147001	2.46474	1.96828	2.0288	1.41443	2.85593	-0.305996	J3KPP4;O95232;D6RDI2;C9JL41;O95232-2;D6RHH0;H7C5U7;U3KQT3;E7EN55;H0YA81	J3KPP4;O95232;D6RDI2	Luc7-like protein 3	LUC7L3
-1.14813	-1.52447	0.138999	-1.18292	0.457952	-0.673041	0.0577553	0.886408	-1.77326	0.455193	-1.08206	-2.30264	-1.48097	0.382253	-1.7015	-0.523673	-0.549185	0.109603	-2.96708	-0.275808	0.0548384	-4.94415	0.701301	-0.694032	1.08546	-0.447856	-3.32889	1.08937	-5.1574	-0.292508	-1.08398	J3KPT4;Q9H4I3;Q9H4I3-2	J3KPT4;Q9H4I3;Q9H4I3-2	TraB domain-containing protein	TRABD
3.56811	3.54095	2.65061	3.38932	2.78715	2.52787	2.94922	3.16571	2.49532	2.6603	2.83859	2.13591	1.92543	2.419	2.66622	3.69047	1.99346	2.85224	2.12834	3.75358	3.64046	3.46106	3.47381	3.1423	2.79683	3.49162	3.39706	2.97421	4.09371	3.51826	3.87249	J3KQ32;Q9NTK5;Q9NTK5-2;Q9NTK5-3;C9JTK6;C9JCJ9	J3KQ32;Q9NTK5;Q9NTK5-2;Q9NTK5-3	Obg-like ATPase 1	OLA1
-4.79358	0.0905788	-5.63098	-0.863332	-0.98837	-0.0851642	-6.36817	-0.737004	-5.29139	-5.03567	-5.00327	-1.66096	-4.06732	-1.48069	-2.70754	-3.99869	-6.18361	-2.25283	-3.18343	-2.6087	-3.92903	-5.58427	-1.86838	-5.89156	-4.64772	-1.96298	-1.99293	0.813787	-4.37352	-0.312206	0.820873	J3KQ34;Q9H9Q2;A0A087X1P5;Q9H9Q2-2;J3QT73;J3KQ41;Q9H9Q2-3;J3QT95	J3KQ34;Q9H9Q2;A0A087X1P5;Q9H9Q2-2;J3QT73;J3KQ41;Q9H9Q2-3	COP9 signalosome complex subunit 7b	COPS7B
-4.56105	-2.33496	-0.653607	-0.160562	-0.511269	-0.731178	-5.82521	-0.818727	-2.71813	-0.321466	-3.27206	-2.60369	-2.1267	-1.12743	-2.14229	0.205772	-2.13973	-1.10454	-3.6129	-7.90745	0.248109	-3.43435	-4.02757	-4.42417	0.403304	-5.16777	-6.06489	-7.1365	-0.733162	-6.41251	-3.83811	J3KQ40;O95759;O95759-2	J3KQ40;O95759;O95759-2	TBC1 domain family member 8	TBC1D8
-2.88384	-0.626329	-5.03539	0.0437079	-2.25785	-3.13923	0.724675	-0.611766	-0.59636	0.916265	0.833174	-0.886258	1.07827	1.21429	0.812172	2.69408	-0.0896134	-1.97922	0.214863	-0.115997	-0.472933	2.30618	1.74159	-0.298682	1.61896	0.671347	1.26488	1.91373	1.2816	0.478016	-0.150355	J3KQ48;Q9Y3E5	J3KQ48;Q9Y3E5	Peptidyl-tRNA hydrolase 2, mitochondrial	PTRH2
2.54217	0.78697	1.72713	1.87722	0.882994	1.73003	-0.0400772	0.975524	1.33005	1.37333	2.2766	2.0014	2.47978	2.70662	1.67116	1.77022	1.71147	1.59467	2.47845	1.64766	1.47125	1.09107	1.75947	2.2683	1.34896	3.08341	1.31752	2.40883	0.972435	1.46504	1.86458	J3KQJ1;Q8NBJ7;A8MXB9;C9J660;C9JL30;H7C3B2;F8WA42;Q8NBJ7-2;Q8NBJ7-3;E9PBT8;J3QT17;Q8NBJ7-5;E9PG02;F8WEX5;F8WES7;Q8NBJ7-4;F8WEV7	J3KQJ1;Q8NBJ7;A8MXB9;C9J660;C9JL30;H7C3B2;F8WA42;Q8NBJ7-2;Q8NBJ7-3;E9PBT8	Sulfatase-modifying factor 2	SUMF2
3.26585	3.4943	1.89268	3.14196	1.58293	2.83152	2.23684	1.6496	3.22648	3.93635	3.64048	4.30802	3.35074	2.99905	4.44228	3.47501	4.26872	3.50087	5.01122	4.57965	5.24888	6.02792	5.26284	3.28786	5.68904	2.80941	4.47248	4.27822	4.05849	4.67849	3.78407	J3KQL8	J3KQL8		APOL2
-3.74882	-2.36944	-5.46318	-4.35311	-5.13184	-2.43609	-8.65249	-3.38901	-2.55396	-3.02594	-4.9712	-3.92604	-3.42523	-2.34944	-6.95166	-1.76084	-0.444673	-4.2044	-3.33414	-4.10045	-3.41888	-3.95383	-5.01185	-6.20459	-4.95163	-4.7757	-3.80548	-2.87633	-4.87095	-5.35994	-4.03105	J3KQR7;Q9Y4F5-2;Q9Y4F5;Q9Y4F5-3	J3KQR7;Q9Y4F5-2;Q9Y4F5;Q9Y4F5-3	Centrosomal protein of 170 kDa protein B	CEP170B
2.07208	3.51225	3.40424	-3.08046	-2.03595	3.49775	-3.03294	2.34695	2.51358	0.919802	3.99692	2.97508	-4.89315	-5.71861	-2.51714	0.241969	-1.51192	4.30273	0.366679	0.480403	1.34043	1.8579	-2.41766	-0.671667	2.43071	-5.15937	-3.0495	-2.64311	2.24762	3.4931	3.27291	J3KR35;Q8WUD4;C9JUN5;S4R331	J3KR35;Q8WUD4;C9JUN5	Coiled-coil domain-containing protein 12	CCDC12
5.0081	5.04601	3.73127	5.00412	5.05368	3.89563	4.77805	5.52884	4.77164	3.93781	3.69577	4.00237	4.12591	3.13805	3.92542	4.10893	3.9149	4.11193	3.83167	5.26341	5.10441	3.94064	4.79977	5.84133	4.25964	4.97779	4.79135	3.60258	5.04248	4.81462	4.18413	J3KR44;Q96FW1;F5H6Q1;F5GYN4;F5GYJ8;F5H3F0;Q96FW1-2	J3KR44;Q96FW1;F5H6Q1;F5GYN4;F5GYJ8;F5H3F0	Ubiquitin thioesterase OTUB1	OTUB1
-5.49638	-3.83293	-4.16589	-7.82641	-1.64531	-6.31043	-3.59564	-4.37551	-6.82197	-5.48543	-1.91983	-1.47517	-1.31771	-3.05403	-3.33456	-2.52614	-5.58808	-1.95231	-1.78161	-5.99832	-3.80671	-8.2022	2.13238	-2.86258	-6.43736	-2.79674	-2.99884	-2.88562	-2.7655	-1.69956	-0.801621	J3KR72;P49848;P49848-3;P49848-2;C9JTY6;C9JFL8;C9JIS2;C9J088;F8WEJ7;C9J7C4;E5RKA5;E5RHA1;C9JHQ8	J3KR72;P49848;P49848-3;P49848-2	Transcription initiation factor TFIID subunit 6	TAF6
-1.90647	-0.817	-1.17094	-2.11236	-1.49415	-1.06657	-0.0709763	0.684901	-1.37413	-2.90223	-1.59334	-1.68173	-0.898064	-5.71727	-1.27928	-0.551717	-1.61044	-1.2095	-2.12096	1.58491	-0.685835	-0.014651	0.158367	0.265055	-0.226586	-3.44479	-0.516497	1.2128	-0.998222	-2.09895	0.000807875	J3KR97;Q9BTW9;Q9BTW9-4;Q9BTW9-5;I3L439;I3L0V3;I3L163;I3L143;I3L3H4;I3L131;I3L500;I3L4D2;I3L120;I3L1S3;Q9BTW9-3;Q9BTW9-2;I3L1L0	J3KR97;Q9BTW9;Q9BTW9-4;Q9BTW9-5	Tubulin-specific chaperone D	TBCD
1.56084	-0.0365503	-3.14679	-1.25168	-5.12913	0.362585	0.0234885	-2.68318	0.218996	-2.67757	0.0129432	-0.568329	-5.54222	-3.59789	-1.90321	0.0966227	-2.67192	-0.407423	-3.54295	0.371839	-2.11898	-0.254145	-6.68232	1.33936	0.763156	0.438667	1.67499	-2.24983	-0.342074	-2.65243	-0.316126	J3KS15;Q14197;J3QRF8	J3KS15;Q14197	Peptidyl-tRNA hydrolase ICT1, mitochondrial	ICT1
-3.36596	-7.96511	-4.42275	-5.72266	-3.56975	-1.53162	-4.01792	-3.7248	-6.99563	-2.10628	-1.77997	-1.01069	-1.86104	-4.94185	-2.03452	-3.19787	-3.40821	-0.77523	-1.83015	-0.935727	-0.777257	-5.16258	-6.13969	-1.82899	-2.74843	0.595163	-2.43702	-1.42757	-0.428646	-4.68414	-2.58569	J3KT51;Q9UK76;Q9UK76-2;J3KSH8;Q9UK76-3	J3KT51;Q9UK76;Q9UK76-2;J3KSH8;Q9UK76-3	Hematological and neurological expressed 1 protein;Hematological and neurological expressed 1 protein, N-terminally processed	HN1
-0.190329	-5.94473	-0.433339	-4.44744	-2.72838	-0.136605	-1.75574	-4.02651	-2.22362	-4.15992	-3.98344	-2.83381	-3.51228	-2.01101	-3.76778	-3.07141	-0.84384	-6.30673	-3.64671	-5.5498	-1.70007	-2.5677	-2.36236	-4.97859	-4.10776	-1.83577	-4.55809	-5.00955	-2.46857	-2.63034	-2.15219	J3KTA1;Q96IG2;Q96IG2-2;J3QKL3	J3KTA1;Q96IG2;Q96IG2-2	F-box/LRR-repeat protein 20	FBXL20
6.06935	7.0717	6.74806	7.13064	6.92886	6.21403	6.07755	7.27839	6.35233	6.09364	6.18161	5.88792	5.9118	6.95775	6.48265	5.29639	7.57234	7.12884	5.83069	6.56193	6.6995	6.58271	6.42594	6.89379	5.9392	7.12651	7.30725	6.75009	6.89332	6.47292	6.07345	J3QR09;J3KTE4;P84098;J3QL15	J3QR09;J3KTE4;P84098	Ribosomal protein L19;60S ribosomal protein L19	RPL19
3.46181	3.67704	3.35854	4.29334	3.59793	3.40334	4.02136	3.23973	3.82494	2.8081	3.27061	2.82589	3.76487	3.45905	2.7913	3.3953	2.67926	2.24711	3.74222	3.35782	3.28023	2.53106	2.91183	3.16564	2.50567	4.28957	4.57713	1.79164	3.83681	4.27778	2.9436	J3KTL2;Q07955;Q07955-3;Q07955-2;J3KSR8;J3QQV5;J3KSW7	J3KTL2;Q07955;Q07955-3;Q07955-2	Serine/arginine-rich splicing factor 1	SRSF1
1.13692	-0.120492	-1.47906	0.285387	1.32554	-0.0481048	-1.62841	-1.39695	-0.304749	-0.046324	1.80683	-0.695229	0.496742	0.530458	-0.0231229	0.651687	0.606788	1.50977	-1.18246	1.23775	-0.56672	1.17596	0.793168	0.757671	-0.752755	0.650081	0.512057	-0.676595	1.06709	0.793752	-0.0142517	J3QK89;Q8IWX8	J3QK89;Q8IWX8	Calcium homeostasis endoplasmic reticulum protein	CHERP
1.16611	0.739774	0.110932	1.66934	-2.31517	-1.23833	1.31211	0.952907	1.64191	0.164568	-2.30393	0.489689	1.03655	-1.3651	-1.3023	-1.01506	1.52407	-4.4982	0.830394	0.45136	-0.436783	-1.72359	1.30981	-0.717201	-1.08068	-1.58585	-3.299	1.49553	0.477602	0.693724	-1.17753	J3QL71;Q96FV2-2;Q96FV2;J3QRJ1;J3QR84;J3KT79;J3QQM9;J3KS57	J3QL71;Q96FV2-2;Q96FV2;J3QRJ1;J3QR84;J3KT79	Secernin-2	SCRN2
0.808367	1.54876	1.59371	1.28108	1.52164	-0.280655	1.24482	0.710676	1.33532	3.78313	3.51844	3.47265	0.136287	-0.940529	0.664099	-0.276587	-0.746237	3.95688	1.7192	1.98229	-0.118934	2.21017	1.22807	0.891692	2.80317	0.513775	2.29537	0.0395676	2.36863	2.75743	-6.06673	J3QLB2;Q8N1S5-2;Q8N1S5;J3KRX2;J3QS49;J3QRN3;J3QLA9;J3KTP1;J3QQP1;J3KS66	J3QLB2;Q8N1S5-2;Q8N1S5;J3KRX2;J3QS49	Zinc transporter ZIP11	SLC39A11
-4.48347	-7.29636	-0.750275	-6.76427	-1.29202	-4.2825	-4.63277	-4.84035	-5.60927	-0.318087	-1.79493	-0.135876	-5.49657	-1.95935	-6.9739	-4.98992	0.3721	-0.819185	-1.19791	-3.09199	0.859791	-2.31092	-6.20847	-5.87252	-1.65057	-0.247186	-2.17229	-2.72677	-3.33656	-2.5153	-1.14229	J3QLQ8;Q9NWM3;J3KT42;V9GY27;B1AQP5;O75618;O75618-2;Q9NWM3-2	J3QLQ8;Q9NWM3	CUE domain-containing protein 1	CUEDC1
1.78188	0.0581279	1.7341	0.497049	0.309048	2.00793	0.911749	0.800122	0.426044	0.439028	0.144181	1.60539	-1.06778	1.14701	0.987827	0.73311	0.0276354	1.39906	0.815879	0.622351	-0.234723	1.42591	-0.757426	-0.226745	0.335667	0.12614	0.781395	0.0109022	1.67739	-0.00991641	-1.78835	J3QLS3;Q9Y2R9;J3QQS1;J3QKW2;J3KSI8	J3QLS3;Q9Y2R9;J3QQS1;J3QKW2;J3KSI8	28S ribosomal protein S7, mitochondrial	MRPS7
7.25718	7.31842	6.99132	7.23518	7.10261	6.75253	6.07744	7.07786	6.3261	6.25379	6.03977	6.65283	5.07969	6.8141	6.55161	5.4912	6.03095	5.09219	4.91916	6.83776	6.08848	6.96685	6.77478	7.09229	6.98286	6.76806	6.6635	7.00668	6.89742	7.0154	6.97987	J3QQ67;Q07020;G3V203;H0YHA7;Q07020-2;F8VYV2;A0A075B7A0;F8VUA6;F8VXR6	J3QQ67;Q07020;G3V203;H0YHA7;Q07020-2;F8VYV2;A0A075B7A0;F8VUA6	60S ribosomal protein L18	RPL18
-3.37545	-6.75053	-5.3205	-2.89024	-4.24112	-3.6279	-1.49258	-3.74916	-4.79265	-1.77803	-0.274913	-2.83454	-1.488	-2.65369	-5.76591	-3.18961	-1.26248	0.122725	-0.622949	-1.60895	-1.92597	-3.94859	-0.725872	-1.34257	-3.31512	-0.967444	-2.75927	-0.545976	-2.23281	-2.66269	-5.40686	J3QR07;Q96MU7-2;Q96MU7;J3KS01	J3QR07;Q96MU7-2;Q96MU7	YTH domain-containing protein 1	YTHDC1
1.3134	-0.142572	0.773571	0.0481071	0.766902	0.0227651	1.77431	0.795159	-0.301349	1.70444	2.96513	1.60594	1.77079	0.808415	1.11455	1.83283	2.76941	4.04578	1.7535	0.484071	-0.476515	0.865316	-0.198635	-0.160055	1.213	1.31068	1.37639	1.8851	0.486633	0.240992	1.83282	J3QR44;J3QKR5;B7ZVY7;P21127-8;P21127-3;P21127-2;Q9UQ88;P21127;J3QR29;Q5QPR3;P21127-6;P21127-9;Q9UQ88-4;Q9UQ88-3;Q9UQ88-2;Q5QPR4;P21127-10;P21127-12;P21127-4;P21127-5;Q9UQ88-10;Q9UQ88-5;Q9UQ88-9;E7ESP2;J3KS35;E9PFJ2;A0A087WYI9;A0A087X1I0;Q5QPQ9	J3QR44;J3QKR5;B7ZVY7;P21127-8;P21127-3;P21127-2;Q9UQ88;P21127;J3QR29;Q5QPR3;P21127-6;P21127-9;Q9UQ88-4;Q9UQ88-3;Q9UQ88-2;Q5QPR4;P21127-10;P21127-12;P21127-4;P21127-5;Q9UQ88-10;Q9UQ88-5;Q9UQ88-9	Cyclin-dependent kinase 11B;Cyclin-dependent kinase 11A	CDK11B;CDC2L1;CDK11A
-2.83079	-1.25557	-0.91629	0.21835	-1.80669	-1.03605	-2.34876	1.39034	-2.33433	-2.03196	0.0245242	-0.228263	-5.29558	-0.76082	-6.1648	-3.52352	-0.169234	0.361121	-0.0291383	0.293364	-0.152938	1.01032	-1.90808	-1.41217	-0.911728	2.47731	-2.22761	-4.49578	-3.04501	-0.479858	-1.47541	J3QRG6;P42771;P42771-4;K7ES20;K7ENC6;P42771-2;P42772;G3XAG3;P42771-3	J3QRG6;P42771;P42771-4;K7ES20;K7ENC6;P42771-2;P42772	Cyclin-dependent kinase inhibitor 2A;Cyclin-dependent kinase 4 inhibitor B	CDKN2A;CDKN2B
5.27459	5.0008	5.31873	4.84168	4.435	5.57674	4.73934	5.64184	4.88458	6.14976	7.33926	7.67312	6.31751	7.21582	6.53115	6.54166	8.16184	9.58479	7.38814	4.52815	4.38645	5.92545	4.91888	4.75788	5.62611	4.98318	5.2111	3.80304	5.52922	4.756	5.6692	J3QRS3;P19105;O14950;J3KTJ1	J3QRS3;P19105;O14950;J3KTJ1	Myosin regulatory light chain 12A;Myosin regulatory light chain 12B	MYL12A;MYL12B
2.08733	2.52131	2.67524	2.4783	2.09226	2.19278	0.210675	2.60944	1.80818	2.07957	1.37178	1.84714	1.10156	2.51339	1.86526	0.406597	1.58766	1.26464	2.4162	2.2285	2.43986	2.48252	2.00905	2.45166	2.67947	2.90421	2.05415	0.657328	2.87943	2.68365	2.14607	J3QRS9;X6R4W8;O43670-2;O43670;O43670-4;O43670-3;J3KS31;J3QS27;J3KTL1;J3KRB6;J3KRW6;H0Y3M2	J3QRS9;X6R4W8;O43670-2;O43670;O43670-4;O43670-3;J3KS31	BUB3-interacting and GLEBS motif-containing protein ZNF207	ZNF207
0.5481	1.467	0.994667	1.24074	1.42986	1.41167	1.25753	1.25332	1.13242	1.48075	1.04797	0.471115	1.11377	0.540756	0.498228	0.791802	0.11925	0.342167	0.638273	1.45634	1.47556	0.68377	0.663185	2.00425	0.715309	0.789362	1.3029	1.63562	3.09482	2.18708	0.692225	J3QRU1;P07947;Q5TGY6;Q573B4;P06239;P09769;P06239-3	J3QRU1;P07947	Non-specific protein-tyrosine kinase;Tyrosine-protein kinase Yes	YES1
-1.42223	-2.43323	-9.19272	-1.0641	-1.06176	-2.33229	0.153125	-0.0466343	-0.0447686	-0.714179	-1.67988	-4.31016	-1.40679	-1.96916	-0.661398	-3.92353	-2.26696	-3.11523	-3.21806	-0.0595364	-0.846975	0.649756	1.34203	-4.31494	-0.746123	-1.50583	-2.49785	0.245856	0.484303	-2.15237	-2.93302	J3QRV5;Q6P1M3-2;Q6P1M3;Q6P1M3-3;J3QLD8;J3QLV4;J3QRZ8;J3QL58;J3QSA6;J3KRE1	J3QRV5;Q6P1M3-2;Q6P1M3	Lethal(2) giant larvae protein homolog 2	LLGL2
-4.7908	-10.2006	-6.19862	-5.02128	-7.87217	-4.90043	-7.18155	-2.23694	-10.0405	-5.61538	-4.41486	-6.06134	-7.27479	-2.66203	-3.19327	-4.50354	-5.29043	-2.98975	-4.52133	-8.77045	-4.99159	-4.20517	-8.31483	-8.58405	-5.0875	-10.284	-6.31177	-2.28363	-7.32551	-6.32008	-9.64379	J3QS41;P42694;P42694-2;A0A075B6R3;J3KT20;J3QRR8	J3QS41;P42694;P42694-2	Probable helicase with zinc finger domain	HELZ
-0.47686	-7.24076	1.70057	-7.06137	-2.58533	-5.61919	-2.9194	-6.88536	1.01731	-0.0660509	-0.257669	-0.00990098	-2.97879	0.232826	-2.34473	-0.960147	-1.96949	-1.73361	-1.18877	-6.47553	-3.10509	-7.19551	-7.24901	-5.94787	-4.69104	-7.32548	-5.69103	3.67256	-5.54414	-7.64465	-4.42233	J3QSX3;Q53G59;Q53G59-2	J3QSX3;Q53G59;Q53G59-2	Kelch-like protein 12	KLHL12
3.16101	2.48914	2.68502	3.34014	2.34842	3.08439	2.69694	3.33622	2.76494	2.20057	3.00109	2.54754	1.70637	1.63161	1.78506	2.28934	3.12425	2.19925	1.36725	3.31969	3.12623	2.83357	2.72444	3.07666	2.2322	3.38069	4.08892	3.46572	4.06124	3.34242	2.60913	J3QT28;O43684-2;O43684;J3QSX4	J3QT28;O43684-2;O43684	Mitotic checkpoint protein BUB3	BUB3
3.28535	-3.91983	1.40283	1.55267	-3.46614	1.55849	-3.87276	2.95159	-7.65575	-3.56004	-0.603243	1.29626	-3.01695	-1.46829	-4.90773	2.27709	-2.04409	-5.97589	0.626333	1.30123	-1.76271	0.889832	1.12686	1.16991	1.78709	3.16005	-6.45462	-1.56498	1.61302	0.4923	1.35133	J3QTA2;Q99933-4;Q99933-3;Q99933;Q99933-2;C9JYK5	J3QTA2;Q99933-4;Q99933-3;Q99933;Q99933-2	BAG family molecular chaperone regulator 1	BAG1
-3.58132	-3.42569	-2.72469	-2.91968	-5.09736	-4.1091	-3.43191	-4.43951	-3.83384	-1.70605	-7.18202	-4.51446	-4.52961	-0.880033	-3.23998	-5.37586	-4.32102	-6.2045	-2.99079	-3.21019	-3.23164	-5.03599	-4.43988	-2.64702	-5.16741	-0.807426	-4.72233	-3.24147	-5.70714	-4.79221	-5.10209	J9JIC5;Q9HAS0;J3KRR1;K7EII1;K7ERX0;K7EIQ2;J3KT97	J9JIC5;Q9HAS0;J3KRR1	Protein Njmu-R1	C17orf75
5.22663	6.57122	5.62641	6.19306	5.97477	5.80579	6.22495	6.42653	6.06686	5.12733	5.54841	5.00941	5.52661	4.49245	4.58665	5.61756	6.11553	5.83397	5.18833	6.03349	4.28772	3.86715	5.1176	4.18549	4.80026	5.49764	5.23662	6.0164	5.12705	5.81338	4.12075	J9JID7	J9JID7		LMNB2
2.59926	1.99028	2.37668	2.43721	2.47316	2.8749	1.87011	0.777315	1.69535	2.32836	2.17257	2.83045	1.49687	2.43743	2.69824	2.56	2.05704	2.97445	0.875878	3.97999	3.74431	3.17148	1.95103	4.21513	2.81516	4.71335	3.39509	4.23396	4.00014	2.15063	2.92932	J9JIE6;Q9UM00-2;Q9UM00;J3QQY2;J3KS45;J3KTQ7	J9JIE6;Q9UM00-2;Q9UM00;J3QQY2;J3KS45	Transmembrane and coiled-coil domain-containing protein 1	TMCO1
-0.386959	-0.0493608	0.686131	-0.0244288	-0.313063	0.31265	-1.45633	-0.0123824	0.432308	-4.05543	-0.366159	-0.269181	-1.58254	-0.708254	-0.117734	0.939166	0.358672	0.0407946	-0.535068	-0.171434	-0.0488485	-0.785581	0.283767	0.870393	-0.36501	-0.90235	-0.341494	-1.18634	0.196836	0.491072	0.0348766	K4DI93;Q13620-1;Q13620;Q13620-3;A6NE76	K4DI93;Q13620-1;Q13620;Q13620-3	Cullin-4B	CUL4B
4.38453	4.45968	4.59636	4.23071	4.21849	4.02539	4.40058	4.02267	4.03525	4.14573	4.20434	4.12369	5.07853	4.08971	4.41106	4.29864	4.03906	3.11758	5.51997	3.87953	4.55473	4.34322	4.43004	3.13271	4.21997	4.14496	3.99335	5.42244	3.14111	4.3014	3.13937	K7EIJ8;Q8IYT4-2;Q8IYT4;K7EM02;K7EMW1	K7EIJ8;Q8IYT4-2;Q8IYT4;K7EM02;K7EMW1	Katanin p60 ATPase-containing subunit A-like 2	KATNAL2
2.85389	4.38391	2.67675	3.44985	3.14037	3.50303	3.2021	2.37115	3.48696	3.27579	2.65449	3.08994	2.46643	2.62052	2.93567	1.40986	2.05109	1.88958	1.39969	2.65493	4.01082	2.45299	2.64074	2.49512	1.89571	1.19843	0.391633	2.9671	0.359493	2.30558	3.10756	K7EIK7;O95834;O95834-2;O95834-3;C9JRL6;K7EII6;K7EKG3;K7EKU5;K7EIM1;K7ELI8;K7EQR0;K7ERY9;K7ELB2;K7ERR2	K7EIK7;O95834;O95834-2;O95834-3;C9JRL6	Echinoderm microtubule-associated protein-like 2	EML2
-4.63768	-6.75503	-6.24874	-5.1738	-4.29171	-1.97706	-4.56868	-5.22615	-3.59212	-0.54256	-1.88505	-0.447107	-5.50189	-5.24131	-0.77335	-1.62876	-0.27338	-5.98746	-1.49497	-3.39533	-5.33476	-5.74577	-5.56288	-4.0631	-2.61911	-4.6312	-2.43417	-4.81861	-2.8361	-2.06357	-2.36619	K7EIU8;Q13485;K7ES96;K7EIJ2;K7ENG8;K7EL18;A0A087WUF3;K7EL15;K7ELK2;K7ENG1	K7EIU8;Q13485;K7ES96	Mothers against decapentaplegic homolog;Mothers against decapentaplegic homolog 4	SMAD4
3.41404	2.1315	1.41201	1.06922	1.04843	-0.133748	-1.05187	-0.143358	1.7099	2.95029	3.88075	3.19124	3.51615	3.45687	2.49451	1.01022	3.62139	3.61702	-3.63606	1.73141	1.70747	2.20423	1.29534	0.839142	1.85316	1.96886	2.67728	1.2907	2.15347	-7.82855	2.39998	K7EJB8;K7EMN0;Q96A00-2;Q96A00	K7EJB8;K7EMN0;Q96A00-2;Q96A00	Protein phosphatase 1 regulatory subunit 14A	PPP1R14A
-2.43368	1.2409	-4.43261	-1.46084	-6.23748	3.92022	-2.66044	-4.94921	1.74965	-4.1327	-3.69098	1.59565	3.87181	3.57539	-4.75674	5.78802	-0.759781	3.44994	-2.27007	-6.13806	-1.57633	0.455412	-2.63979	-0.718015	1.32119	-3.00958	-6.04273	-1.71475	-5.01944	3.24327	-1.17823	K7EK07;P84243;Q16695;K7EMV3;B4DEB1;K7ES00;Q6NXT2;K7EP01	K7EK07;P84243;Q16695;K7EMV3;B4DEB1;K7ES00;Q6NXT2;K7EP01	Histone H3;Histone H3.3;Histone H3.1t;Histone H3.3C	H3F3B;H3F3A;HIST3H3;H3F3C
0.395277	2.93498	1.36989	2.76469	1.47674	1.38566	2.78834	1.32359	2.69216	-0.0609704	2.52485	-2.34223	0.840493	0.682732	0.596205	0.976405	0.487034	1.36213	0.100657	2.78161	0.229044	0.0215969	2.66311	1.09194	-0.0924148	2.75653	1.71595	0.632055	1.7279	3.23203	0.984821	K7EQ55;K7EK33;Q96EP5;Q96EP5-2;K7EQ02	K7EQ55;K7EK33;Q96EP5;Q96EP5-2;K7EQ02	DAZ-associated protein 1	DAZAP1
1.59	2.36789	1.02274	1.90112	1.69956	0.342071	2.1473	2.11408	1.91229	0.66729	1.92335	0.172555	2.68293	1.21269	3.66598	2.39451	2.42231	1.12781	1.32752	1.35487	3.04694	2.98584	1.00185	2.01003	1.22464	2.83531	2.0484	4.25276	1.17711	1.8733	0.89556	K7EKE6;K7EJE8;P36776-2;P36776;P36776-3;K7ER27;K7ERR6;K7ER56;K7EQF8	K7EKE6;K7EJE8;P36776-2;P36776;P36776-3	Lon protease homolog, mitochondrial	LONP1
-2.25642	0.383103	-0.996534	-6.73693	-2.44654	-1.69447	-1.02813	-1.98928	-7.17352	-1.4159	-1.15085	-3.24703	-0.951526	-0.167466	-1.74926	-2.92211	-5.26075	-8.76316	5.48952	-0.415553	-3.23592	-2.32079	-4.11905	-3.86359	-3.29863	-2.28931	0.622864	-5.0413	-4.80585	-4.05712	-5.01943	K7EKF6;Q8NI99	K7EKF6;Q8NI99	Angiopoietin-related protein 6	ANGPTL6
2.02614	3.05748	2.89092	1.75899	2.58998	3.3837	3.11932	2.38256	3.59572	1.93899	1.35041	1.69792	1.83233	1.44893	1.38474	2.36052	0.857289	1.14936	2.42041	3.10327	2.30497	2.62765	2.41596	2.22863	1.49	1.5817	2.04138	2.7666	2.11503	2.03719	2.78279	K7EKI8;O60437;K7EQ71	K7EKI8;O60437;K7EQ71	Periplakin	PPL
6.61729	4.86992	6.33498	5.87247	7.08222	7.53652	7.46074	6.66616	6.98497	5.72379	4.12342	5.42683	5.41043	2.98823	5.58672	4.93174	6.33212	4.9292	5.54953	6.27479	5.56324	6.33171	5.40383	6.20992	4.84516	4.41266	4.81486	5.77549	6.03575	5.84045	5.45662	K7EL21;Q13938;Q13938-3;K7ES72	K7EL21;Q13938;Q13938-3;K7ES72	Calcyphosin	CAPS
4.62905	3.52345	5.05248	6.28108	5.6129	3.66103	4.49668	4.64451	4.6675	2.60168	3.94448	3.43086	3.9708	1.99602	3.49824	4.32433	3.11087	5.70454	5.07523	6.46649	5.68042	5.19355	5.10907	6.07935	5.64153	6.3647	6.84112	2.00231	6.60331	5.61826	5.70993	K7ELC2;P62841;K7EM56;S4R417;K7EQJ5;K7EJ78;S4R456	K7ELC2;P62841;K7EM56;S4R417;K7EQJ5;K7EJ78;S4R456	40S ribosomal protein S15	RPS15
-0.37025	-1.00847	-4.34035	-1.77247	-1.78358	-0.785397	-0.297047	-2.61141	-4.80119	-1.32392	1.57386	-2.45815	2.25954	-1.70951	0.841091	1.9759	0.199186	5.37718	2.37723	-1.15543	-5.55354	-2.71858	0.813874	-5.36833	-3.53892	-1.14124	-0.193797	-2.77793	-2.96607	-2.07212	-2.26016	K7ELG9;Q3MHD2;Q3MHD2-2	K7ELG9;Q3MHD2;Q3MHD2-2	Protein LSM12 homolog	LSM12
4.40683	4.96924	4.38939	5.07208	4.88294	3.7115	4.88142	4.78476	4.74993	4.76238	5.01884	4.90933	4.90599	5.46918	5.71107	4.038	3.94165	4.88414	3.38716	4.18861	4.6437	5.36329	4.84699	4.9605	4.70392	5.37635	5.08621	5.12812	5.34562	5.06657	4.41959	K7ELL7;P14314-2;P14314;K7EPW7;K7EKX1;K7EJ70;K7EIP3	K7ELL7;P14314-2;P14314	Glucosidase 2 subunit beta	PRKCSH
5.33945	4.91285	3.79784	6.16768	5.55822	4.17049	5.76373	4.54631	5.45808	5.5092	5.45586	5.39463	5.98344	4.16011	4.99592	5.3752	5.46311	5.32894	5.92893	5.79846	6.526	5.38149	5.79438	6.32036	4.55901	4.19121	5.98167	4.35073	5.79715	5.73229	4.67773	K7ELQ9;Q6UW68;K7ER05;K7EJQ9;K7EM09;K7EPR0;K7EMV9	K7ELQ9;Q6UW68;K7ER05;K7EJQ9;K7EM09;K7EPR0	Transmembrane protein 205	TMEM205
-0.325203	-0.493817	1.71582	-2.85406	-2.05114	-3.20356	0.825822	-4.40343	-2.63536	-0.487241	-5.24755	-1.68626	-3.90471	0.695775	-4.19574	1.01646	-1.84699	-3.81551	-5.70047	-5.71521	-0.998435	-3.23724	-1.82018	-1.85518	-2.55164	-0.724852	-0.636377	-3.2184	-1.06465	-1.01347	-3.74063	K7EM18;P41567;K7EQP2	K7EM18;P41567	Eukaryotic translation initiation factor 1	EIF1
3.54941	2.1719	2.43275	2.42185	1.0894	2.32391	1.32143	2.21195	3.87951	0.545715	2.00941	0.852086	-0.365127	1.74982	0.530425	0.460882	1.54723	0.644913	-5.15775	0.242562	-1.07119	-0.815955	-2.22351	1.26778	-2.3051	0.909926	-1.9718	2.573	-0.0658669	-1.69447	-0.601573	K7EMR7;O75298-3;O75298-2;O75298;Q7RTN0	K7EMR7;O75298-3;O75298-2;O75298;Q7RTN0	Reticulon;Reticulon-2	RTN2
4.94775	4.12212	-4.3281	3.33607	3.27691	3.27824	2.99885	1.26352	2.88343	-6.5275	1.61866	-3.02217	-0.86986	0.78563	0.0652488	1.08655	-0.571558	1.69373	0.846818	2.93982	3.0235	3.53745	3.24574	1.49997	3.03292	3.04459	1.13465	2.77967	2.8327	0.92871	3.65054	K7ENI6;K7ERE1;Q8N2U0	K7ENI6;K7ERE1;Q8N2U0	Transmembrane protein 256	TMEM256
-1.70739	1.02577	-2.06239	2.67243	0.00388359	0.0640772	1.0946	3.83561	2.64247	1.0825	2.78807	0.386999	1.51408	-2.0392	-2.67879	-1.25973	-5.77967	-0.336874	1.25861	1.7172	1.88237	-6.77052	-0.370056	1.05697	-2.92944	2.26529	1.86267	-0.497756	0.676521	1.91021	0.668328	K7ENL9;Q96DM3;A0A087WZD4;K7EIS6;K7EL80;K7EQJ3;K7EQ65;K7EKN1	K7ENL9;Q96DM3;A0A087WZD4	Uncharacterized protein C18orf8	C18orf8
1.57893	1.30152	0.244661	1.24397	2.63673	0.631935	1.59573	1.78786	1.73232	0.657436	1.05171	-0.546329	1.28783	-0.720102	1.11685	1.11288	-1.54561	1.8398	1.07507	1.56702	0.889374	-1.56819	1.45848	-0.087821	-1.22376	-0.553696	1.29957	0.45949	0.253354	1.96254	-1.2576	K7ER15;Q9H0R4-2;Q9H0R4;K7EMY7	K7ER15;Q9H0R4-2;Q9H0R4;K7EMY7	Haloacid dehalogenase-like hydrolase domain-containing protein 2	HDHD2
-1.30887	-2.35616	0.248437	-0.215975	-1.14941	-0.789285	-1.28251	-0.183143	-2.36098	-4.59514	3.2104	2.20306	5.19684	0.168131	1.04824	5.73777	-1.42679	4.67652	6.58513	-0.754202	0.569537	-1.8851	0.603424	-1.02354	0.130386	-1.46301	-3.40273	-3.78168	-2.48665	0.899833	0.35266	K7ES70;P55083;P55083-2	K7ES70;P55083;P55083-2	Microfibril-associated glycoprotein 4	MFAP4
3.51235	3.14568	1.82899	2.75677	2.50529	2.46389	2.59702	2.97495	3.05253	-0.0686281	2.75445	1.65221	2.00702	0.969058	2.16887	1.72029	2.38952	1.76256	0.490764	2.70654	1.85169	1.93716	2.28649	1.42598	0.95505	3.65533	2.4591	2.10586	1.96062	1.46008	1.23245	K7ESP4;Q8WVC6;Q8WVC6-2	K7ESP4;Q8WVC6	Dephospho-CoA kinase domain-containing protein	DCAKD
3.93583	1.33037	2.30028	3.51918	2.69105	2.12781	2.22356	3.01613	1.3858	2.36751	2.07366	0.574838	1.91668	1.53425	0.353683	0.241888	3.52563	0.898485	1.50391	2.36768	0.682895	1.39763	1.43371	2.73034	1.42325	3.26923	2.81668	3.46065	3.41798	0.278968	-0.0473093	L0R6Q1	L0R6Q1		SLC35A4
2.68987	0.211785	0.436725	1.75258	0.477913	1.00373	1.68999	0.821338	1.03932	0.65143	-0.562209	1.35202	-1.12674	1.44961	0.823492	0.736959	-0.86146	1.20516	-0.95333	1.45514	0.772186	0.133497	0.35491	-0.100019	0.843135	0.83992	1.30981	2.28397	0.0942298	-0.182041	0.177731	M0QWZ7;Q9NP81;M0R2C6;Q9NP81-2;M0R259;B4DJM9;M0QX29;M0R2H5;M0R1C0	M0QWZ7;Q9NP81;M0R2C6;Q9NP81-2;M0R259	Serine--tRNA ligase, mitochondrial	SARS2
-8.65665	-0.296765	-3.86106	-1.62674	-0.0677227	-3.74663	-1.22754	-1.50885	-2.50612	0.192501	-0.342631	-0.00817578	-2.3201	0.827654	0.0613042	-1.19063	-0.314919	-2.0716	-3.08801	-2.43085	-3.34059	-1.22361	-3.41297	-2.41873	-0.709976	-3.43086	-1.15614	-0.990027	-0.339874	-3.6541	-0.970067	M0QXA7;O95785-3;O95785-4;O95785;O95785-2	M0QXA7;O95785-3;O95785-4;O95785;O95785-2	Protein Wiz	WIZ
1.81982	-1.75525	2.21034	1.18354	2.73628	2.85578	1.39066	2.9212	2.3507	2.81514	2.81461	3.06486	3.35567	2.29232	2.99869	3.29539	4.01828	2.97858	3.84917	3.15246	2.49404	2.17902	2.32473	3.2484	3.58099	1.99857	2.22765	0.144723	3.38372	2.15754	2.65378	M0R0N4;M0QYZ2;P53680;X6R390;P53680-2;M0QZ21;M0R1S0	M0R0N4;M0QYZ2;P53680;X6R390;P53680-2;M0QZ21	AP-2 complex subunit sigma	AP2S1
-4.72959	-2.76808	-1.14236	-3.0767	-0.490387	-2.23658	-3.36678	-0.940918	-4.53117	-2.80722	-4.18677	-2.99021	-2.8998	-1.72949	0.270153	-5.81216	-3.60748	-3.34382	-3.28737	-1.25717	-3.52632	-0.435366	-1.84202	-2.27948	0.0122366	-2.92322	-0.83678	-4.01701	-6.9803	-2.18669	-1.93411	M0QZ12;Q96CP6-2;Q96CP6-3;Q96CP6;M0R0J9;E9PRD6;J3KNL5;Q3KR37-2;Q3KR37;E7EPH8;S4R3I2	M0QZ12;Q96CP6-2;Q96CP6-3;Q96CP6	GRAM domain-containing protein 1A	GRAMD1A
2.77312	2.4778	0.174729	0.407776	-0.938821	-0.164927	-0.957844	-1.36411	-0.908119	0.396248	0.131194	-1.30174	0.496449	-1.43814	0.559127	-0.901858	1.02784	-0.522493	-0.103325	0.493454	-0.520888	-0.787111	-0.916057	1.54156	-0.0842958	-1.24102	-1.08382	-0.785693	0.643688	0.903326	-1.319	M0QZR4;Q92888;Q92888-3;Q92888-2;Q6NX52;M0QYC1;M0R2C7;M0QYS3;M0QZH8;M0QXV6;M0R3H5	M0QZR4;Q92888;Q92888-3;Q92888-2;Q6NX52;M0QYC1	Rho guanine nucleotide exchange factor 1	ARHGEF1
6.81352	7.1076	5.89429	6.94575	6.68943	6.57358	6.33024	5.96267	6.50516	6.00893	6.24454	6.01551	6.44437	6.73753	6.28877	6.0185	7.23626	6.00586	6.31726	6.37099	6.43261	6.56013	6.76861	6.50045	6.49775	6.79786	7.36508	7.06143	6.98849	6.75302	6.43668	M0R0F0;P46782;M0R0R2;M0QZN2	M0R0F0;P46782;M0R0R2;M0QZN2	40S ribosomal protein S5;40S ribosomal protein S5, N-terminally processed	RPS5
4.83374	5.35254	5.44886	5.73678	5.70396	5.34995	4.58497	5.45831	4.72111	5.20322	5.12271	4.57489	4.68041	5.39481	5.36701	4.21119	4.92151	3.30654	5.2158	5.38044	4.08213	5.19076	4.89817	5.12974	4.89366	5.12132	4.95341	4.27224	5.15976	5.2259	5.24256	M0R117;Q02543;M0R3D6;M0R1A7;M0R0P7	M0R117;Q02543;M0R3D6;M0R1A7;M0R0P7	60S ribosomal protein L18a	RPL18A
-0.619074	-1.539	-1.30656	-1.77399	-1.68026	-2.15473	0.541633	-1.40336	-6.48675	-0.786099	-0.829878	-0.753318	-0.385049	-0.695936	0.0788151	-1.22272	-0.156226	-1.4306	-1.33375	-1.93449	-0.611705	-0.436716	-2.09675	-1.16948	-0.0804703	-1.2133	-0.719034	-0.872545	-0.745253	-0.582856	-0.594722	M0R165;Q9UBC2-3;Q9UBC2;Q9UBC2-2;Q9UBC2-4;M0R2S2;M0R1V5;M0QX30;M0R3I1;K7EJR2;M0R330	M0R165;Q9UBC2-3;Q9UBC2;Q9UBC2-2;Q9UBC2-4;M0R2S2	Epidermal growth factor receptor substrate 15-like 1	EPS15L1
4.07165	4.43739	4.19826	3.51563	4.09006	3.91898	4.03025	3.56113	3.90346	2.89178	-2.86889	3.17316	3.02817	3.90491	2.75138	3.26065	3.89369	2.0757	1.49018	3.63248	3.58036	3.98328	4.30573	4.81477	3.89046	3.85404	4.1463	3.82587	2.24286	3.9967	4.2039	M0R1L7;O43633;M0R1T5;M0QXX8	M0R1L7;O43633;M0R1T5	Charged multivesicular body protein 2a	CHMP2A
-1.53959	-3.31412	-0.305772	-3.15748	-2.42246	-0.708936	-2.94412	-6.9899	-4.17335	-1.55848	-2.00988	1.81152	-2.2611	1.41321	-0.883319	-1.80691	-0.850178	-0.830957	-1.80477	1.10724	-2.81345	-1.42672	-2.19201	-2.91812	-2.91293	-1.07307	-0.893343	-2.15202	1.13694	-2.34439	-2.14497	M0R2B7;P28340;M0QZR8;M0QXE6;M0QXQ2;M0QZB4;M0R3H8;M0R2I8	M0R2B7;P28340;M0QZR8	DNA polymerase;DNA polymerase delta catalytic subunit	POLD1
0.289815	-1.9936	-2.02709	0.842151	-1.1629	-1.98745	-0.196924	0.212896	-0.577862	-4.51538	0.226976	-2.2807	-0.19695	-2.67195	-1.63818	-0.312557	-1.67575	-1.37019	0.946666	-0.789121	-0.246804	-1.66347	0.136502	0.0703403	-1.66598	-0.0975042	0.0364174	-1.26061	-0.17365	-1.23802	-1.18346	M0R2Z9;Q8IX01;Q8IX01-4;Q8IX01-3;M0R3F6;M0R065;M0R216;M0R2Y3	M0R2Z9;Q8IX01;Q8IX01-4;Q8IX01-3;M0R3F6	SURP and G-patch domain-containing protein 2	SUGP2
1.44899	-1.29359	0.789084	2.29624	1.01621	0.616313	0.680232	2.11034	-0.954089	0.249584	-0.0506181	0.624804	0.32452	0.0304057	0.731122	0.339974	1.95105	-0.513518	-1.61034	2.2239	-0.37896	1.44166	0.671489	2.63563	0.529785	3.73359	0.481556	3.91384	1.44175	-0.497811	0.219554	O00116;B8ZZ81	O00116	Alkyldihydroxyacetonephosphate synthase, peroxisomal	AGPS
-0.0902658	0.239278	-1.48936	-1.90004	1.42714	-0.528628	0.638189	1.28946	-1.65085	-0.601862	-2.21846	-0.124541	0.667549	-0.604802	-0.88642	-0.0497902	1.02145	-0.318796	-0.837306	-0.641863	-1.11925	1.11495	-0.0708479	-0.731391	-0.908408	-0.394622	-0.162583	2.52381	-1.01953	-1.00294	-0.236387	O00139-2;O00139-1;O00139-5;O00139;O00139-4;D6R9M0;H0Y8H2	O00139-2;O00139-1;O00139-5;O00139;O00139-4	Kinesin-like protein KIF2A	KIF2A
-2.05792	-2.29443	-2.14084	-3.59966	-3.14217	-2.61081	-4.58329	-5.39534	-2.35808	-1.12226	-5.26834	-1.86833	-4.10991	-7.27624	-1.98926	-9.30752	3.64756	-4.61206	-3.60182	-3.35267	-4.33347	-1.39773	-3.40676	-6.25361	-1.25283	-2.3611	-1.03573	-4.19509	-1.46555	-1.54687	-2.38773	O00148;O00148-2;B1Q2N1;K7EQN7;K7EPJ3;K7EN69;K7ENP6;K7EL56;K7EIL8;K7EN25;F6SXL5	O00148;O00148-2;B1Q2N1;K7EQN7	ATP-dependent RNA helicase DDX39A	DDX39A
3.92139	4.55053	4.12939	4.45167	4.00652	4.35397	3.70413	4.04641	4.04678	3.01912	5.64566	3.49049	3.31903	3.07085	3.8559	4.42891	3.57542	4.39933	5.22116	5.55961	3.67872	4.15144	5.49989	3.25265	4.14009	3.81466	3.22307	4.96796	3.46734	5.03968	4.86795	O00151	O00151	PDZ and LIM domain protein 1	PDLIM1
1.25857	0.169596	0.66325	1.26057	1.12139	1.50872	0.59235	-0.171145	1.0426	1.73133	1.77185	1.80915	1.27294	1.08381	0.760442	1.44663	0.949296	1.03827	1.34492	0.518315	0.367145	1.99309	1.46294	-0.257612	0.464504	0.189214	-0.381968	1.12273	-0.14238	0.202238	0.904704	O00154-4;O00154-2;O00154-3	O00154-4;O00154-2;O00154-3	Cytosolic acyl coenzyme A thioester hydrolase	ACOT7
3.89636	3.82369	4.24833	3.75898	4.20232	3.74266	4.13863	4.79701	4.1702	3.72648	4.87992	4.90307	5.29804	4.40601	4.98391	5.80751	4.73706	6.363	5.88909	4.34992	4.51589	3.60487	4.03136	5.18182	3.32697	3.17344	4.51663	3.67987	3.77337	3.84686	4.57881	O00159;F5H6E2;I3L501	O00159;F5H6E2	Unconventional myosin-Ic	MYO1C
-0.0724781	-1.85003	-0.347767	0.829282	0.990396	-1.24819	-0.323284	0.499646	-1.00771	-0.211421	1.68699	-1.43438	-0.238396	1.41147	-0.324502	-7.09177	-0.272095	1.81184	-4.34264	-2.14792	-5.98039	-0.598992	0.957991	-2.44371	-0.422163	-4.60706	-2.09128	-0.428251	-3.99832	-1.27331	0.208345	O00161;O00161-2;H3BM38;H3BNE1;H3BR18;H3BPJ0;H3BV99;H3BP15;H3BQY9;H3BR99;H3BNG6;H3BU94	O00161;O00161-2;H3BM38	Synaptosomal-associated protein 23;Synaptosomal-associated protein	SNAP23
-0.44432	-5.76332	-2.02877	0.594154	-2.88648	-6.07219	-0.74584	-1.90853	-0.0504555	-4.82515	-0.98775	-2.46572	-1.97434	-1.28152	-3.37611	-3.318	-0.878484	0.644913	-4.76513	-6.51007	-1.24807	-0.840553	-5.73041	-2.16646	-1.89718	-0.853621	-3.65873	-5.49872	1.00524	-4.99385	-2.3981	O00165;O00165-2;O00165-5;O00165-3;E9PIQ7;Q5VYD6;O00165-4;O00165-6	O00165;O00165-2;O00165-5;O00165-3;E9PIQ7	HCLS1-associated protein X-1	HAX1
1.09908	0.652784	0.566179	1.23754	0.856207	1.21896	1.11203	1.17859	1.04662	1.68526	0.17843	2.0905	1.43826	1.8818	2.18924	1.8275	1.65851	1.99559	2.17562	1.54997	1.77621	1.36285	1.66984	1.09465	1.59154	-0.419508	1.3481	0.981233	0.722388	1.07121	0.976824	O00170;E9PMH2;V9GYQ3	O00170;E9PMH2	AH receptor-interacting protein	AIP
-6.2397	1.04739	-3.39234	-4.71287	-5.66408	-6.39253	-4.66077	-5.82887	-2.7772	-2.30525	-4.26087	-4.27632	-5.65258	-4.03462	-1.85317	-2.69407	-3.80838	-1.61068	-6.91174	-3.58058	-0.954973	-4.39725	-3.06286	-0.324488	-3.49421	-3.14476	-6.13189	0.599479	0.0468831	-2.46896	-1.2826	O00178;B0QY59;F5H257;F5H716	O00178	GTP-binding protein 1	GTPBP1
-0.706317	-7.04408	-3.87764	0.0118399	0.388204	-1.08034	-1.31404	-0.744597	-1.55538	0.126078	-0.131387	-0.0866641	-1.23223	0.928618	1.21229	-3.1482	0.639962	-0.469405	2.29919	3.63486	0.306028	0.672665	2.58939	2.11287	2.32381	2.11809	0.243271	3.46402	0.610409	2.9015	1.79933	O00182-2;O00182;F8W9W4;J3QS92;J3KSA0;J3KS82	O00182-2;O00182;F8W9W4	Galectin-9;Galectin	LGALS9
0.867122	1.28668	0.48665	0.629911	0.050841	0.828327	0.861506	-0.145472	0.41627	0.308582	0.675422	1.36493	0.501737	0.81985	1.288	-0.873714	1.34	0.359397	1.74078	0.161151	1.85766	1.46747	-0.854133	0.361408	0.239599	0.583128	0.00679297	1.1789	0.298647	0.530051	0.586074	O00186	O00186	Syntaxin-binding protein 3	STXBP3
2.32349	-0.379342	2.19922	0.562143	1.71875	3.28088	1.35442	2.3688	0.739255	1.91671	1.0187	2.32918	2.40029	-0.502483	2.87824	2.79057	3.35518	0.619994	3.01398	1.57799	2.44112	4.7491	2.36016	1.69287	1.61965	1.20464	1.94573	2.27526	1.91841	0.948144	2.5891	O00194;K7ES41;K7EJ38	O00194	Ras-related protein Rab-27B	RAB27B
0.534215	1.21641	0.644587	0.314825	0.727388	1.2103	1.27199	0.510712	0.556168	0.777447	0.812907	0.836477	0.302408	1.43229	0.558107	-0.194225	0.803814	-0.729862	1.31741	1.18571	0.561573	0.960775	0.97931	1.12823	0.740883	1.62691	1.32553	1.04042	0.855193	1.2082	0.830286	O00203-3;O00203;Q13367;Q13367-4;Q13367-3;H0YBD0;F5GWU4;F5GYB0	O00203-3;O00203	AP-3 complex subunit beta-1	AP3B1
-7.42093	-4.82176	-3.66056	-1.30102	-0.73041	-2.63031	-5.15384	-0.561814	-0.91867	-3.73093	-4.94544	-2.57461	-0.108857	-2.95849	-4.30801	-4.74044	-4.59655	-1.16068	-1.35771	-1.46004	0.797905	-3.44782	-3.76793	-0.531858	-2.58054	-0.68389	-5.0897	-5.16457	0.138962	0.222507	-5.25073	O00214;O00214-2;E9PN19;F6V2D4;B1ANM0;H7BXD8;Q5T3P9;E9PJ77;E9PRN3	O00214;O00214-2;E9PN19;F6V2D4;B1ANM0;H7BXD8;Q5T3P9	Galectin-8;Galectin	LGALS8
2.97406	4.01228	-0.23665	2.76355	1.92647	2.0122	3.14088	2.75066	2.85668	0.882204	2.02439	-1.80027	1.68822	-1.00756	-0.175145	3.01824	1.22249	2.87324	2.38123	3.02194	1.1524	-0.0990394	1.99321	2.49118	-0.136437	1.73905	2.13061	-0.154804	-2.90843	2.21892	-0.0994264	O00217;E9PPW7;E9PKH6;E9PN51;F8W9K7;Q08E91;H0YDT4	O00217;E9PPW7;E9PKH6;E9PN51;F8W9K7	NADH dehydrogenase [ubiquinone] iron-sulfur protein 8, mitochondrial	NDUFS8
3.2988	2.28883	2.92799	3.84234	3.76046	3.30672	3.63436	3.52871	3.04246	3.27374	3.70123	3.10113	3.02834	2.79728	3.76381	3.76694	3.50461	2.89741	2.43788	3.90583	4.1001	3.83416	4.57668	4.39088	3.57422	5.04266	4.66942	3.55521	3.86076	3.6007	3.5463	O00231;O00231-2;J3QRY4;J3QS13;J3KSW3	O00231;O00231-2	26S proteasome non-ATPase regulatory subunit 11	PSMD11
2.68005	2.81528	2.02493	1.70191	0.925771	2.43531	2.82011	2.03456	2.68342	1.43816	1.07002	1.76291	2.57852	3.11023	1.54181	2.47941	2.64591	3.01449	2.86247	2.11871	1.85936	1.61968	3.04039	2.62359	2.35562	1.64104	1.84534	2.48457	2.33999	2.22444	2.23424	O00232;O00232-2;J3KTJ5;J3KSK1	O00232;O00232-2	26S proteasome non-ATPase regulatory subunit 12	PSMD12
1.98547	2.36073	1.54528	0.901183	2.14876	2.1357	1.64701	2.48978	0.256955	0.748743	2.40168	1.95994	2.40148	2.80215	1.24117	1.16707	2.55471	2.95652	1.98054	2.40139	1.99045	-0.495648	1.59108	2.46468	-0.22521	0.848055	1.34485	1.35084	-0.503156	2.43284	1.85663	O00233;J3KN29;F5H5V4;F5GX23;O00233-2;F5H7X1;F5H169;O00233-3	O00233;J3KN29;F5H5V4;F5GX23;O00233-2	26S proteasome non-ATPase regulatory subunit 9	PSMD9
5.03879	4.82629	5.35537	4.64623	3.85604	5.23528	5.31206	5.22135	4.9039	5.02908	4.29381	5.60896	4.47961	4.68204	4.71858	4.87772	5.66236	6.35678	4.55055	5.25078	5.65221	5.3166	4.6505	5.34431	4.65572	5.46515	5.52202	3.60514	5.77566	5.48204	3.67969	O00264;O00264-2	O00264;O00264-2	Membrane-associated progesterone receptor component 1	PGRMC1
-1.7375	-0.528777	-0.680391	-1.2251	-1.16751	-1.42166	-2.15385	0.224495	-0.793363	2.41321	-1.92766	1.54898	-1.02356	1.6141	2.26806	-1.30649	2.583	-1.80576	-0.834593	-3.38617	-1.91496	-1.182	-0.605582	-1.96391	-0.0379947	0.0465863	-2.14255	-1.1014	-1.27353	-1.93023	-2.69027	O00267-2;O00267;M0QYL9	O00267-2;O00267	Transcription elongation factor SPT5	SUPT5H
0.150681	0.985197	-3.98321	0.422499	-5.07782	-3.23644	0.381893	-4.75901	-0.107617	-2.92195	-7.65912	-2.0726	-4.67898	-2.46543	-0.753959	-3.32558	-3.55872	-3.80043	-0.426254	-0.207706	-5.9126	-2.76001	-2.47449	-3.40875	-3.95763	-1.8722	-0.33862	-1.01875	-0.247096	-1.85085	-2.81058	O00268;V9GY03;V9GY14;J3KTH2;Q92750	O00268	Transcription initiation factor TFIID subunit 4	TAF4
-2.00444	0.191356	-1.66347	-0.408759	-0.639768	-0.474086	-1.33475	-0.926082	-1.33632	-1.02464	-0.327986	0.778822	0.667721	-2.37245	0.04696	0.532621	1.25706	0.727321	-1.68771	0.0734629	0.224408	-3.04989	-0.993398	-0.184809	-4.71263	-2.11307	-0.166371	-4.6456	-0.833782	0.0840614	0.167142	O00273;O00273-2;K7ERT1	O00273;O00273-2	DNA fragmentation factor subunit alpha	DFFA
-2.28345	-1.48875	-4.51977	-0.523862	-4.48045	-7.45743	-1.9729	-4.55108	-2.16065	-2.74655	-2.12651	-0.522601	-0.885784	-3.12457	-4.75198	-3.98678	-1.38824	-1.64307	-0.817415	-1.1355	-2.37972	-4.16819	-1.08659	-2.95191	-5.05515	-2.2769	-1.22531	-1.06179	-2.76497	1.3277	-1.99742	V5LU97;O00291;O00291-3;C9JMG5	V5LU97;O00291;O00291-3	Huntingtin-interacting protein 1	HIP1
5.77134	5.66621	5.80425	5.75854	5.91366	5.65201	6.0607	6.05978	5.5377	4.78802	5.49663	5.23871	5.06046	4.93614	5.68762	5.58286	5.05039	5.20024	5.6816	5.5559	6.21365	5.49858	5.98404	5.48262	5.46923	4.75254	5.01735	3.70118	5.28764	5.75307	5.5883	O00299	O00299	Chloride intracellular channel protein 1	CLIC1
2.91587	3.97277	2.84843	4.25043	3.53093	2.57666	3.38846	3.75162	3.69797	2.25355	2.12667	2.66626	2.90965	3.5418	5.21245	3.41498	3.22101	2.79299	3.07487	3.73065	3.06078	3.12126	4.24669	3.62477	2.66685	3.48884	3.72253	3.28358	3.66914	3.80216	2.40691	O00303;H0YDT6;E9PQV8	O00303	Eukaryotic translation initiation factor 3 subunit F	EIF3F
-0.598141	-1.36424	1.1944	-1.15201	-0.156515	2.78526	1.40006	0.0117609	-0.209224	3.73975	3.16087	4.64873	3.87329	1.30847	0.912964	3.90472	4.14561	3.6453	5.68452	0.110943	-2.01945	2.89795	-0.559029	-0.556282	3.52929	-0.475199	-0.790438	1.28589	-1.21572	-0.0129316	3.90917	O00330-3;O00330;E9PLU0;E9PRI6;H0YD97;O00330-2	O00330-3;O00330	Pyruvate dehydrogenase protein X component, mitochondrial	PDHX
-3.72181	0.964877	-2.37342	-4.74705	-1.63643	-1.88707	-3.08861	-0.362661	-5.05106	-0.23834	0.593309	1.07869	1.30922	0.0863986	1.01532	0.627505	-1.2632	1.32294	2.20029	-3.49446	-0.952121	-2.51625	-2.7508	-0.408141	-2.78126	-1.6419	-0.885507	-4.94506	-0.508356	-5.52	-1.75067	O00339-2;H0YBJ4;O00339;O00339-4;O00339-3;H0YBU5;H0YBF2;E5RJM4;H0YBD5;H0YBV5;H0YBN2;H0YBM3	O00339-2;H0YBJ4;O00339;O00339-4;O00339-3;H0YBU5	Matrilin-2	MATN2
-2.35845	-2.34865	-0.202613	-1.16956	1.81102	-0.528977	0.0919926	1.2391	1.15087	0.111269	0.262659	-0.75124	0.128336	-0.983884	-0.150516	0.453718	-0.317297	0.310945	-0.930754	0.701906	1.07242	-1.24866	0.123675	-1.61577	-0.932676	0.0553228	-0.404905	0.161139	0.176879	-0.419218	-0.779116	O00391;O00391-2;H0Y5Z8;A8MXT8	O00391;O00391-2	Sulfhydryl oxidase 1	QSOX1
-1.38434	-1.59882	-2.60191	-2.12419	-1.24242	-1.95982	-3.50518	-3.6044	-1.18939	1.03601	-0.117784	-2.91971	-5.34607	-4.71721	-2.4674	-1.45783	-2.94174	-0.574928	-4.64433	-0.383975	-2.01788	-1.95224	-4.25753	-8.17206	-1.38696	-2.06671	-4.20926	-5.02312	-3.00545	-1.32815	-2.01019	O00400;H7C562;H7C577	O00400	Acetyl-coenzyme A transporter 1	SLC33A1
-4.95592	-3.65202	0.114844	-1.61235	-0.648428	-2.69505	-1.20583	-2.60669	-2.60102	0.757996	-1.91566	2.0046	-2.26229	2.96366	2.49485	-6.14464	1.74126	-0.836595	0.835639	0.350115	-0.0909574	-0.638581	-1.52687	-1.073	2.12691	-0.240168	0.18518	-5.92828	-0.887243	-5.70178	0.558028	O00401	O00401	Neural Wiskott-Aldrich syndrome protein	WASL
1.79171	1.99803	1.4285	1.32373	2.37157	2.26192	1.69404	1.87132	0.750068	2.58943	1.79471	2.3725	1.36302	2.60795	2.41219	2.11189	2.20463	0.798976	2.08171	2.13386	2.06718	1.92584	1.20929	1.58038	1.09221	0.944612	2.08468	-0.0418459	3.42292	1.33538	1.11838	O00410;O00410-3;H0Y8C6;O00410-2;E7ETV3;E7EQT5;E7EV12;C9JMV5;H0Y3V4;C9JZ53;E7EWK4;E7EX05;C9JZD8;C9JQT6;E7ESA1;E7ESZ1;E7ETV8;C9J875;C9JXE0	O00410;O00410-3;H0Y8C6;O00410-2	Importin-5	IPO5
-1.77956	-4.41975	-3.31865	-2.85582	-3.50563	-1.3486	-1.64054	-2.33213	-2.40799	-2.0159	-1.94476	-0.790678	-1.14888	-0.792177	-0.931005	-3.17581	-1.26562	-1.81984	-1.5352	-2.65879	-1.52467	-2.77163	-1.92212	-2.76131	-1.66915	-1.06124	-2.126	-2.85221	-2.76064	-2.25837	-2.18982	O00411;K7EMH3;K7ESD1	O00411	DNA-directed RNA polymerase, mitochondrial	POLRMT
0.572781	0.834125	-0.603047	-0.268363	1.58367	-3.33736	-0.057991	1.98527	-3.71137	-1.08739	0.0628663	-0.195132	0.166629	-1.66978	-2.55013	-2.24439	-2.16957	0.559044	-1.08505	-0.776856	1.61269	-2.1098	-2.48688	1.00702	-1.45576	1.39273	1.77014	-1.5398	-1.2906	1.22357	-5.58872	O00425;O00425-2;F8WD15	O00425	Insulin-like growth factor 2 mRNA-binding protein 3	IGF2BP3
2.39493	1.97731	2.28625	3.25588	3.58921	1.93527	3.25812	2.21693	1.95337	1.7781	1.76195	1.43781	1.81802	1.44575	1.64243	1.66253	2.75701	1.7872	1.84777	4.91276	3.22562	2.80555	2.58117	3.38609	2.64763	2.84909	3.06684	3.58413	3.74115	2.82003	2.92451	O00429-2;O00429;O00429-8;O00429-6;G8JLD5;O00429-4;O00429-5;O00429-3;O00429-7;F8VZ52;F8VUJ9;B4DDQ3;B4DPZ9;F8W1W3;F8VR28;F8VYL3;H0YHY4;H0YI79	O00429-2;O00429;O00429-8;O00429-6;G8JLD5;O00429-4;O00429-5;O00429-3;O00429-7	Dynamin-1-like protein	DNM1L
0.704958	1.36019	1.02846	1.05036	0.830405	1.23055	1.70747	0.798735	0.871262	0.285202	-1.43252	0.359232	1.25366	0.64509	0.767574	-0.243134	-0.454887	-0.502405	0.0964451	1.55475	1.2915	1.07655	1.60252	2.13412	0.59869	1.50851	0.184646	1.58345	0.992498	0.591306	-0.254366	O00442;O00442-2;A6NIC1	O00442;O00442-2	RNA 3-terminal phosphate cyclase	RTCA
-2.16407	-3.68227	-3.32017	-2.87158	-2.40681	-2.89546	-1.80494	-0.795686	-1.86438	-0.108569	0.818952	-0.411961	-1.05164	2.37599	-1.55363	-7.00825	-3.00862	3.61387	0.924134	-5.4751	-2.85371	-4.66408	-2.7103	-2.50232	-5.48544	-3.43053	-2.51796	-3.61784	-7.42472	-4.48257	-1.94085	O00443;O00443-2;E9PPP3	O00443	Phosphatidylinositol 4-phosphate 3-kinase C2 domain-containing subunit alpha	PIK3C2A
-1.43564	-4.27908	-0.282692	-5.82324	-3.08574	-1.71539	-5.54996	-1.32806	-2.34432	-6.90118	-1.21212	-3.49927	-2.15225	-0.172418	-4.61758	-2.08246	-4.84828	-1.25458	-1.84903	-3.68628	-0.627597	-2.98488	-2.19317	-4.21889	-3.63621	-5.92739	-1.88097	0.160429	0.738451	-2.29559	-2.15986	O00461;F8W785	O00461;F8W785	Golgi integral membrane protein 4	GOLIM4
0.782185	0.924535	0.905908	1.35478	1.10587	0.516468	0.866472	1.16748	0.731383	0.469658	0.746721	0.889749	2.39183	0.871996	1.33271	1.21772	0.968017	0.433881	1.94401	1.54947	1.02385	0.408898	0.971452	1.23203	0.718016	2.05063	2.02699	2.43296	2.1468	1.7173	1.38833	O00468-6;O00468-7;O00468-3;O00468-5;O00468-4;O00468;A0A087X208;O00468-2;H0Y5U1	O00468-6;O00468-7;O00468-3;O00468-5;O00468-4;O00468;A0A087X208;O00468-2	Agrin;Agrin N-terminal 110 kDa subunit;Agrin C-terminal 110 kDa subunit;Agrin C-terminal 90 kDa fragment;Agrin C-terminal 22 kDa fragment	AGRN
-1.16067	-1.20451	-0.10347	-0.452887	-0.609753	0.373571	-0.00551987	-1.94492	-0.849719	-0.677184	-0.446093	-1.15666	-1.22913	-0.119366	-0.607365	-0.678608	2.48235	0.589512	-1.08197	-1.76832	-0.428354	-1.08304	-0.719283	-2.23946	-1.10591	-0.265697	-1.1291	-0.332733	-1.61018	-1.64722	0.178106	O00469-2;E7ETU9;O00469;O00469-3;C9JXZ0;F8WEW3	O00469-2;E7ETU9;O00469;O00469-3	Procollagen-lysine,2-oxoglutarate 5-dioxygenase 2	PLOD2
-0.484193	-2.03927	-1.41226	-2.05105	-1.33012	-2.2427	0.793091	-1.60808	-0.107844	-1.79242	-0.641044	-2.16507	-0.435654	-1.49185	-1.61827	-1.86603	-3.70743	-2.53537	-0.0097041	0.373168	0.334827	-0.868546	0.372929	0.941705	-0.496185	-0.541537	0.222801	-0.692899	-0.444441	0.599087	-0.62307	O00471;F8W9B8;G3V4Z7	O00471;F8W9B8	Exocyst complex component 5	EXOC5
1.54354	7.48128	0.750532	6.67503	6.23856	1.07532	6.11815	-0.451048	6.6969	-7.03447	0.384958	-5.04441	0.654245	0.105106	-5.1286	2.66517	0.300001	-3.8977	5.23524	6.1286	4.33308	0.899468	3.69758	1.89084	-7.02821	4.81138	3.52387	-4.14649	4.70679	5.79996	-0.140773	O00479	O00479	High mobility group nucleosome-binding domain-containing protein 4	HMGN4
3.11949	2.84171	3.26999	2.51053	1.3465	3.12004	1.98516	1.94232	-1.2285	-0.585422	3.14752	4.27369	1.12179	3.1405	3.96535	-0.224931	3.16211	3.03386	3.76443	-0.733704	2.23266	1.28297	2.09162	-4.85655	0.313544	3.00125	-0.240591	1.38536	-0.505194	-3.46897	1.81963	O00483	O00483	Cytochrome c oxidase subunit NDUFA4	NDUFA4
2.69997	2.39561	2.49711	2.19376	2.02751	2.42958	2.71544	1.46801	2.02805	2.11433	2.01145	1.9931	2.53207	2.08241	2.35294	1.26887	1.61991	0.783084	2.28615	2.10761	3.41272	2.96506	2.25423	2.37708	2.69011	2.82812	2.33579	3.61405	2.02536	2.19285	2.8546	O00487;C9JW37	O00487	26S proteasome non-ATPase regulatory subunit 14	PSMD14
-2.62608	-7.5887	-3.16195	-0.467614	-1.85985	-2.17405	0.0381363	-1.40035	-0.573117	-4.52715	-3.97419	-4.17336	-0.393109	-2.02718	-1.31479	-2.51643	-3.80762	-3.0123	-1.25802	-2.18855	0.0422555	-3.23236	-0.664932	-1.19115	-1.86171	0.16214	-1.81766	-1.05953	-0.803582	0.0659459	-2.31859	O00505;H0Y4S9	O00505	Importin subunit alpha-4	KPNA3
-2.681	-3.16918	-2.86833	-4.34415	-2.52048	-3.92755	-2.71338	-2.88569	-0.891452	-3.67499	-3.67564	-2.05846	-3.37284	-4.67969	-3.51508	-6.0031	-7.24412	-3.27247	-1.05027	-2.65193	-1.94871	-3.66349	-2.42157	-6.08091	-2.98412	-3.90699	-3.71559	-4.94064	-2.61044	-3.78138	-3.50076	O00506;O00506-3;O00506-2;H7C279;C9J6L2;C9JCC0;C9J232;C9JDH9;C9JFA1;C9JN58;E7EM58	O00506;O00506-3;O00506-2;H7C279;C9J6L2;C9JCC0;C9J232	Serine/threonine-protein kinase 25	STK25
3.08702	2.75925	3.30343	2.53988	2.90875	3.70949	3.81516	2.31863	3.2677	2.17172	2.41174	2.11754	1.45234	1.00968	1.24373	1.80425	2.43854	0.988908	1.82551	3.7483	4.00204	4.17412	3.8498	4.57707	2.70704	2.57838	3.37807	4.04464	3.45882	4.0441	4.10165	O00515;E9PDI4;H0Y901	O00515;E9PDI4	Ladinin-1	LAD1
-0.416906	1.03736	-0.204518	-3.28773	0.626744	0.485866	0.285182	-3.19508	0.544831	-2.92581	-1.40583	-1.78044	-0.522575	-1.52059	-0.331555	-0.370934	0.351212	-1.45265	-2.0746	0.530071	-1.35175	-4.16819	0.0966078	-0.841398	-0.510952	0.243363	0.221588	0.233192	0.583868	0.771133	-5.07315	O00519;A0A087WYA0	O00519	Fatty-acid amide hydrolase 1	FAAH
-1.75645	-0.386028	-1.14677	0.369087	0.161571	3.04447	0.57604	-4.86341	1.22776	-7.2816	1.0339	1.9471	0.413614	-4.57583	-4.73777	2.14729	-0.436774	-0.269109	1.62804	2.96918	2.61746	0.484988	1.16868	0.229212	-4.76475	0.0341599	2.44636	-6.63852	2.75242	0.93907	-5.08249	O00526	O00526	Uroplakin-2	UPK2
0.232796	1.07764	0.619507	0.845911	1.54267	1.24818	1.59373	0.584951	1.67986	0.469267	-0.21617	0.10925	1.40625	-1.78949	0.817514	1.83641	0.948622	0.763282	1.44666	2.27145	0.857203	1.00817	2.5091	1.46526	0.213968	-0.139059	0.891572	-1.8535	-0.336946	2.76181	-0.211756	O00534;B4DHS6;O00534-3;O00534-2;O00534-4	O00534	von Willebrand factor A domain-containing protein 5A	VWA5A
2.39652	0.468452	3.07644	0.978503	2.08495	3.89013	-0.38076	1.04417	0.54612	1.78491	1.02071	1.19313	2.03224	1.53833	1.65849	-0.192615	2.31139	1.10574	0.0925241	1.01713	0.816499	4.07241	1.95685	0.908078	1.30946	2.36326	2.39717	-0.123357	0.941504	2.64799	2.37257	O00541-2;O00541;B5MCF9;B3KXD6;H7C267	O00541-2;O00541;B5MCF9;B3KXD6	Pescadillo homolog	PES1
-0.580048	-0.306016	-1.49207	-4.17866	-2.46533	-3.1446	-1.53884	-1.65006	-0.181894	-2.37993	-1.15749	-2.33341	0.137054	-1.35169	-1.81584	-3.35968	-1.65854	-2.42309	-3.38794	-2.45132	-0.119481	-1.38986	-3.31743	-7.46918	-2.26716	-10.343	-0.23815	-1.39929	-3.39874	-2.63596	0.160405	O00560;O00560-3;B4DHN5;E9PBU7	O00560;O00560-3;B4DHN5;E9PBU7	Syntenin-1	SDCBP
-4.66888	-2.69713	-5.28273	-3.18504	-2.16192	-4.88441	-3.99445	-5.18442	-3.37148	-7.92374	-2.55145	-3.52349	-3.09625	-2.91667	-3.88048	-1.90261	-3.53266	-6.49855	-5.04941	-2.06046	-3.52166	-8.46841	-3.25814	-2.87734	-3.55725	-2.04829	-2.25262	-8.55357	-2.98128	-5.0977	-5.45709	O00562-2;O00562;E9PMZ6;E9PMS0;E9PSD1	O00562-2;O00562	Membrane-associated phosphatidylinositol transfer protein 1	PITPNM1
-2.2393	-0.954118	0.365001	-3.46925	-2.48731	-0.725634	-2.99459	-1.06762	-5.59607	-0.777312	0.0313264	-0.796732	-0.539584	-0.113745	-1.52792	-0.507788	-2.06992	-2.86553	-1.12579	-2.40951	-2.80118	0.133085	-1.20498	-1.54733	0.183636	-0.812812	-2.915	2.68477	-0.8042	-1.29222	-0.653511	O00566;U3KQ48	O00566	U3 small nucleolar ribonucleoprotein protein MPP10	MPHOSPH10
4.05804	4.25967	3.51094	4.97111	3.93008	3.7484	3.90384	4.37792	4.16474	4.07893	4.25025	3.02483	3.88335	3.3911	4.19059	3.99382	4.27216	4.45284	4.87005	4.16984	4.12666	3.08339	4.54097	4.61179	3.00013	4.72349	4.70763	4.22639	4.51932	4.59025	3.46304	O00567;Q5JXT2;H0YDU4;H0Y653	O00567	Nucleolar protein 56	NOP56
4.16484	4.06899	4.54573	4.21245	3.9518	4.52088	3.68844	4.26409	3.90415	4.06277	4.37076	4.29706	4.35768	4.57634	4.11455	3.63082	4.58013	4.00213	4.19741	4.57179	4.35408	4.34145	4.75746	4.85056	4.37585	5.21307	4.37841	4.77973	4.86125	4.67066	4.95012	O00571;O00571-2;B4DLA0;A0A087WX09;A0A087WVZ1;D6RCM4;Q9NQI0-3;Q9NQI0-2;Q9NQI0-4;Q9NQI0;H0Y960	O00571;O00571-2	ATP-dependent RNA helicase DDX3X	DDX3X
0.363658	0.169425	0.329043	-1.79848	0.311291	0.975921	0.81803	-0.278327	0.341252	-1.72874	-2.13713	0.770243	1.07224	1.17324	1.42645	0.601013	1.05543	-3.9718	-1.14538	-0.214503	0.438343	-0.172484	0.405583	-5.10948	0.847448	-0.986705	0.233617	-3.12137	-0.250638	0.760414	0.86993	O00592-2;O00592;G3V0E6	O00592-2;O00592	Podocalyxin	PODXL
0.437477	-1.88473	-3.10288	-2.31563	-8.13358	-7.36418	-3.76119	-2.25538	-4.39408	-4.32415	-3.20318	-0.549796	-5.13737	-2.96707	-0.623846	-0.757322	-7.3863	-2.00238	-6.03453	-2.0337	-6.71628	-4.53362	-1.58119	-2.61803	-2.44127	-5.53068	-1.8804	-1.54632	-6.3916	-3.14336	-2.70285	O00622;A0A087WVM3	O00622;A0A087WVM3	Protein CYR61	CYR61
1.06399	1.14782	1.54107	1.44396	1.78527	1.85282	0.00834988	2.24661	0.947519	0.185318	-0.131055	-1.04996	0.679439	1.50311	-1.00199	-0.861367	2.66425	-2.26799	-3.06297	-0.55677	1.65003	0.113118	-0.767008	-2.28403	-2.65979	-0.524522	-4.57814	2.27754	-1.71083	-0.905066	-1.61417	O00625	O00625	Pirin	PIR
1.68467	-2.08375	-0.512499	-1.06748	0.192305	1.89874	-4.56381	-1.01693	-0.976942	1.27948	1.10903	0.820909	0.41809	-1.61581	1.17241	1.74163	0.715551	1.15957	-0.258161	-0.681006	0.303122	-1.09283	0.16468	-1.84725	-2.822	-0.290743	-2.2116	0.0447637	-0.0781911	0.196857	0.0937208	O00629;H7C4F6	O00629	Importin subunit alpha-3	KPNA4
-4.25607	-2.8549	-2.52807	-1.30658	-0.53567	-3.70193	-3.0741	-1.22614	-1.12524	-3.15212	-1.83587	-1.72652	-2.68984	-1.50827	-0.879963	-5.36647	-1.01187	-6.23335	0.549215	-1.13391	1.78124	4.29569	-4.44583	-1.45448	-2.37528	-3.58041	-0.918651	-2.46237	-1.95015	-1.0092	-7.19235	O00743;O00743-2;O00743-3;Q5T1S7	O00743;O00743-2;O00743-3	Serine/threonine-protein phosphatase 6 catalytic subunit;Serine/threonine-protein phosphatase 6 catalytic subunit, N-terminally processed	PPP6C
-2.08797	0.201189	-1.17402	-2.91122	-0.965614	-1.46016	-6.47472	-7.06663	-1.15401	-3.17042	-0.440124	-2.61339	-1.02825	-2.29955	-2.96782	-1.96172	-4.37235	-2.9657	-5.8733	-3.44416	-3.52805	-3.13043	-2.30982	-1.84751	-2.94313	-0.940401	-2.52772	-3.52018	-2.58911	-4.27402	-2.05367	O00754-2;O00754;M0QZ24;M0R2P5;M0R174;M0QYZ1;M0QZG6	O00754-2;O00754	Lysosomal alpha-mannosidase;Lysosomal alpha-mannosidase A peptide;Lysosomal alpha-mannosidase B peptide;Lysosomal alpha-mannosidase C peptide;Lysosomal alpha-mannosidase D peptide;Lysosomal alpha-mannosidase E peptide	MAN2B1
-0.136668	-1.20689	-4.26643	-0.954154	-1.06966	0.100031	-3.42485	-3.52224	-5.77159	-0.937485	-2.63812	-0.411064	-0.953404	-1.31263	-0.842963	0.582139	-0.849912	-1.02914	-1.48712	-5.90462	0.486061	-6.70702	-0.395733	-4.21184	0.00115055	-2.17163	-3.26286	-3.56149	-4.04748	-2.33649	-0.0643029	O00762;O00762-2;O00762-3;K4DI81	O00762;O00762-2;O00762-3	Ubiquitin-conjugating enzyme E2 C	UBE2C
2.80784	2.98948	1.74746	3.00084	2.50861	1.89733	1.86001	2.8109	2.62369	2.20932	3.59334	2.73319	3.00763	1.7683	1.4651	3.48562	3.24996	3.87774	2.32484	2.32788	3.39011	3.10072	3.59019	2.40764	2.56831	2.18273	2.18659	1.31203	1.93328	3.07081	2.61916	O00764;F2Z2Y4;O00764-3;O00764-2;A8MV33	O00764;F2Z2Y4;O00764-3;O00764-2	Pyridoxal kinase	PDXK
-4.58325	-6.22153	-3.41447	-3.67499	-5.7866	-1.4421	-3.1708	-2.44793	-4.23826	-0.728566	-1.76738	-0.63603	-4.68227	-1.32445	-1.44848	-5.13967	-1.48049	-1.40621	-6.89249	-3.59449	-7.10435	-1.45813	-4.06662	-4.52289	-1.6213	-3.03711	-3.50528	-4.68704	-3.83588	-2.50798	-3.73435	O00767	O00767	Acyl-CoA desaturase	SCD
-1.93299	-2.15009	-5.24528	-4.80288	-2.27176	-2.30597	-3.80776	-3.58705	-2.97168	-1.9039	-1.71437	-2.07055	-2.26438	-2.07295	-2.95238	-5.37095	-2.09101	-1.7647	-1.67962	-1.43622	-1.26075	-2.49159	-3.47018	-2.15333	-2.47883	-4.78988	-1.95228	-1.42163	-3.26346	-0.787803	-2.21731	O14497;O14497-3;O14497-2;H0Y488;A0A087WUV6;H0YCU6;H0YEW5	O14497;O14497-3;O14497-2;H0Y488	AT-rich interactive domain-containing protein 1A	ARID1A
-2.70972	0.845234	-0.166129	-0.57564	-1.21495	-1.1657	0.315945	-3.05456	0.174741	0.823666	-1.40787	0.7034	-0.708482	1.92441	1.37143	-2.46826	2.54377	-0.453063	-2.15079	-1.64547	-2.50431	0.574867	-0.216524	-6.33066	1.27981	-3.51701	-3.97245	1.42606	-3.97688	-2.69693	1.20272	O14530;O14530-2;B8ZZX4;F8WCJ3;F8WBV5;G3XAJ4	O14530;O14530-2;B8ZZX4;F8WCJ3	Thioredoxin domain-containing protein 9	TXNDC9
-1.03667	-3.32473	-0.828124	-5.05712	-3.1241	-2.90653	-0.220266	-1.4984	0.267356	0.624147	-1.73083	-0.908924	-2.28486	-0.889094	-4.70699	-0.468872	0.0191009	-4.07496	-3.57448	-1.25729	-1.72906	-4.78888	-1.55041	-0.483902	1.06731	-0.221271	0.457281	4.91996	-2.04696	-1.5709	-4.25771	O14548;E5RJZ1;H0YBD2;E5RFH8	O14548;E5RJZ1;H0YBD2	Cytochrome c oxidase subunit 7A-related protein, mitochondrial	COX7A2L
2.95476	3.28678	0.607537	2.44026	2.39169	-0.109129	3.28571	5.28956	2.22379	7.56633	8.85029	7.92577	8.32109	6.55742	7.13203	8.09818	8.80084	10.3197	8.00643	3.73404	3.92648	4.24551	3.488	3.39097	4.32446	1.6015	5.8119	5.82917	3.95795	2.63172	3.88352	O14558;K7EP04	O14558;K7EP04	Heat shock protein beta-6	HSPB6
1.66592	-0.756069	-1.48675	-4.06019	-1.00759	-0.523286	-1.75058	-1.45904	-3.06304	0.354048	-1.21896	0.108819	-1.89686	-3.7449	-2.64713	-0.570437	0.645837	-0.242527	0.403069	-2.8799	-1.59494	-0.874763	-1.54051	-2.17667	0.140686	-0.117451	-3.61718	-1.81486	-5.52694	-3.42307	0.525851	O14561;H3BNK3	O14561	Acyl carrier protein, mitochondrial	NDUFAB1
-1.13363	-2.91532	-0.664612	-1.86925	-0.328471	-1.57145	-1.11665	-0.6992	-1.52129	-2.29234	-3.97105	-3.84795	-6.25902	-2.97092	-3.88738	-5.38263	-3.71893	-2.57795	-2.80829	-1.76067	-1.89351	-3.21881	-1.30093	-2.9429	-2.57581	-3.63533	-2.83647	-0.426724	-1.24016	-2.25858	-3.72977	O14578-4;O14578;O14578-2;H0YGG8	O14578-4;O14578	Citron Rho-interacting kinase	CIT
1.24101	0.250078	0.807718	2.01838	1.61352	0.539089	1.90999	-0.0342251	1.6643	1.63921	1.35874	1.44697	2.21143	1.85073	1.71751	3.13641	2.79787	1.14971	1.04913	2.31251	2.01205	2.29558	2.15183	2.89277	2.48818	1.95224	1.92466	2.79514	2.3185	2.21447	1.29185	O14579;A0A087X0I4;M0QXB4;O14579-3;O14579-2;M0R061	O14579;A0A087X0I4;M0QXB4;O14579-3;O14579-2	Coatomer subunit epsilon	COPE
0.207171	0.640771	0.754978	0.432261	0.492421	0.894028	0.511465	0.678249	1.42153	0.474478	0.1356	-0.507544	0.366398	0.308603	0.703069	0.900351	0.18213	-0.0865292	0.638166	1.18888	0.548289	0.788372	0.47151	1.26112	-0.185241	1.13025	1.80682	0.851478	1.21417	0.967495	0.244602	O14617;O14617-5;O14617-4;O14617-2;O14617-3;A0A087WYN6;K7ELX8;K7ERW8	O14617;O14617-5;O14617-4;O14617-2;O14617-3	AP-3 complex subunit delta-1	AP3D1
-1.63641	-2.5087	-1.35092	-2.37689	-2.35282	-2.30066	-2.02281	-1.73071	-2.17039	-2.42185	-2.05967	-2.64527	-3.00405	-2.13355	-3.72368	-4.18637	-4.06431	-1.20434	-2.70495	-1.64862	-3.12913	-2.72232	-2.78511	-2.25994	-2.44856	-4.4009	-2.2643	-2.91392	-2.58496	-1.73092	-3.61544	O14646-2;O14646;H0Y8V4	O14646-2;O14646	Chromodomain-helicase-DNA-binding protein 1	CHD1
-4.70177	0.236341	-4.11623	-2.28466	0.863457	-3.30841	-1.75424	-1.37977	0.272975	-4.74941	-2.77469	-5.79307	-1.40667	-3.21642	-4.03555	-3.87774	-2.16405	-3.16647	-1.6975	-1.25926	0.477903	-1.1679	-0.930537	-2.19652	-1.14237	-2.04347	-0.80648	-3.02017	3.30364	-2.02359	-4.67251	O14647-2;O14647;O14647-3	O14647-2;O14647	Chromodomain-helicase-DNA-binding protein 2	CHD2
-0.331788	-0.714679	-0.863844	0.196407	-1.59631	0.218607	-1.16911	-0.559579	-1.16966	-1.4841	0.430406	0.570869	0.186856	-0.319221	-2.14091	0.130203	-0.774472	1.08483	-0.762026	-1.3404	-0.323997	-3.283	-0.476759	-0.387294	-1.74495	-0.763331	-1.86509	-0.352336	-0.58465	0.0225175	-2.57172	O14656;O14656-2	O14656	Torsin-1A	TOR1A
-0.242702	-1.12898	-1.90692	-3.321	-3.87888	-3.11748	-0.466125	0.181154	-1.25909	-2.15922	-0.765427	-2.26869	0.164001	-3.29999	-4.12359	-4.47576	-1.56359	-0.734616	-1.42437	-1.09773	-0.730994	-4.05541	-2.07668	-4.57749	-1.61798	-3.90833	-5.01358	-0.467075	-0.275475	-1.19897	-2.06604	O14657;H0Y7C8	O14657	Torsin-1B	TOR1B
-2.0945	-0.759433	0.317789	-0.898194	-2.18734	-1.40997	-1.30794	-2.24398	-0.755315	-0.995419	-6.03072	-1.72109	-0.976844	-0.972261	-3.26087	-0.560772	0.128801	-4.49044	-3.21093	1.44259	-3.67633	-0.440098	-1.98368	-0.972794	-2.72337	-2.10744	-2.04239	-4.1577	-1.874	-2.86564	-1.07296	O14662-5;H3BU86;O14662;C9K0W8;O14662-4;H0YEW0	O14662-5;H3BU86;O14662;C9K0W8;O14662-4	Syntaxin-16	STX16;STX16-NPEPL1
1.82938	1.03218	1.84012	1.68424	1.99238	2.59523	1.53999	0.950044	1.32808	2.56349	3.23446	1.57134	1.08255	1.15284	1.8862	1.11224	2.81619	0.860093	0.463666	3.5011	3.0811	2.92878	2.21423	2.30696	2.43149	3.13341	3.42972	0.361334	2.47476	3.22232	3.21214	O14672;O14672-2;C9J9B4;H0YK87;H0YNC5;H3BS53	O14672	Disintegrin and metalloproteinase domain-containing protein 10	ADAM10
-0.108686	-1.15689	-1.3987	-0.474957	-0.181851	0.0576439	0.273199	0.0885115	0.524168	-1.21002	-0.0916924	-2.44043	-5.99258	-2.57225	-2.45887	-1.68229	-1.05894	-6.624	0.571991	1.12943	-5.57602	-3.4511	-0.874904	-2.41028	-2.86143	2.47478	0.549949	-2.49493	1.01427	-0.613219	-5.89715	O14681;O14681-3;E9PM05;E9PS58;E9PK61;E9PL33;B7ZB74;E9PLB8;E9PQN7;A0A087WV44	O14681;O14681-3;E9PM05;E9PS58;E9PK61	Etoposide-induced protein 2.4 homolog	EI24
1.29379	0.142963	0.22968	0.920129	3.28628	2.92935	2.92269	2.2566	2.32455	3.48966	4.03673	3.92457	3.0449	3.07538	3.75809	2.42828	2.95428	3.90543	3.4611	4.03137	5.57035	2.9424	4.0191	1.57937	3.76607	0.9468	-0.511207	2.04287	1.35532	2.66239	3.16721	O14684	O14684	Prostaglandin E synthase	PTGES
-4.33782	-4.74383	-6.39904	-2.33011	-4.18419	-5.59945	-4.32441	-5.06557	-2.27023	-5.03733	-5.64035	-8.18889	-4.54817	-3.36333	-5.96853	-3.33572	-5.39805	-4.47675	-4.10668	-6.31903	-4.41023	-4.78438	-6.60251	-7.71983	-6.36386	-4.91041	-3.82798	-1.07	-5.50168	-3.04067	-5.05847	O14686;O14686-3;H0YEF2;F8VWW4	O14686;O14686-3	Histone-lysine N-methyltransferase 2D	KMT2D
-0.577716	-1.40456	-5.00771	-2.1628	-1.9048	-2.95915	-1.74832	-0.160717	-1.16838	2.28453	2.48012	1.62239	-0.519753	-4.16751	0.430432	-5.53125	0.501658	-2.71163	0.143618	-1.83243	-1.85945	-2.55427	-2.15503	-4.28017	0.446303	-2.54408	-2.06684	-3.44174	-2.17596	-3.99891	0.314109	O14733;O14733-4;O14733-3;O14733-2	O14733;O14733-4;O14733-3;O14733-2	Dual specificity mitogen-activated protein kinase kinase 7	MAP2K7
0.419251	1.89845	0.679425	-0.284507	1.8115	-0.811055	1.55646	0.327411	1.19345	1.10809	3.07411	-0.137167	1.86118	1.53223	3.4219	2.40375	0.616427	2.53341	2.51648	1.08415	1.89747	3.34084	0.484098	-1.06643	1.21128	1.29401	-0.464992	3.09138	2.36537	1.79291	0.202743	O14737;O14737-2;K7EQA1;K7ESJ4;Q3HM38;X6R2P6	O14737;O14737-2;K7EQA1;K7ESJ4	Programmed cell death protein 5	PDCD5
0.841591	2.23291	-0.200864	2.26803	2.23213	0.137143	1.64706	0.369186	1.25317	1.58993	1.50009	1.51394	0.734004	3.15052	2.4092	0.82704	2.43721	0.759705	0.60489	1.73553	2.18505	-0.788708	1.30994	1.71974	2.57225	1.23573	1.98869	1.88841	1.47085	0.20214	0.918857	O14744;O14744-5;O14744-2;O14744-3;O14744-4;G3V580;H0YJX6;G3V5L5;G3V2L6;C9JSX3;G3V2X6;H7BZ44;H0YJ77;H0YJD3;G3V507;G3V2F5;H0YJY6;G3V5T6	O14744;O14744-5;O14744-2;O14744-3;O14744-4	Protein arginine N-methyltransferase 5;Protein arginine N-methyltransferase 5, N-terminally processed	PRMT5
-3.00217	2.60526	2.21151	1.711	0.514645	1.8638	2.0956	-0.531316	1.90883	-0.0570054	-0.564854	-2.3978	-4.14106	-0.83107	-1.48143	0.0431287	1.96831	-2.19422	-4.32553	0.80592	-1.79353	0.533297	0.252171	1.76546	-2.12677	0.959669	1.6643	-0.521432	2.40422	1.65617	-2.01307	O14745;O14745-2;J3QRP6;J3QRA3	O14745;O14745-2	Na(+)/H(+) exchange regulatory cofactor NHE-RF1	SLC9A3R1
0.542052	3.59157	2.84869	3.54446	2.80459	3.16129	3.94377	3.37518	3.10178	3.28633	5.54213	3.79021	2.96093	3.18639	3.55979	4.47394	4.87762	4.2096	4.85418	2.6652	2.44775	3.3191	3.28751	3.15153	3.46299	2.50917	3.10477	3.09948	1.52199	3.36329	3.11554	O14773;O14773-2;E7EV34	O14773;O14773-2	Tripeptidyl-peptidase 1	TPP1
1.0214	1.03837	0.559994	0.891674	0.0888285	0.716878	1.18698	1.36641	1.43553	1.17639	1.69953	1.43213	0.807944	2.43435	1.48456	0.742135	2.74382	1.48498	1.48773	1.3513	2.01673	2.08637	0.506232	2.12884	1.92454	3.00162	2.92994	0.270731	2.19003	1.57886	2.31074	O14776-2;O14776;G3V220;Q5VWI1	O14776-2;O14776;G3V220	Transcription elongation regulator 1	TCERG1
-1.62964	-1.84005	-7.15017	0.664571	-1.38718	-2.33784	-2.96152	-3.10676	-1.26483	-1.46715	-0.985022	-4.37849	-0.671088	-1.68762	-3.37952	-1.62712	-0.777898	-1.48991	-0.251564	-2.83622	0.159953	-2.55049	-0.115261	0.134397	-2.49736	1.09759	-2.58174	0.716258	-5.34486	-4.09706	-0.778892	O14777;I3L4G3	O14777	Kinetochore protein NDC80 homolog	NDC80
-2.25314	-0.649236	-2.41033	-4.05358	-0.261965	-2.71923	-2.97335	-1.66834	-0.576067	-3.13284	-1.56487	-4.04188	-2.61183	-2.67959	-3.8281	-0.514707	-2.99643	-1.46541	-1.76238	-1.19952	-7.57802	-3.90173	-0.546023	-1.71115	-4.88909	-1.79192	-3.19452	-1.73104	-2.97695	-0.748668	-7.38957	O14787-2;O14787;A0A075B780;K7ESC1;K7ENW1;K7EMA3	O14787-2;O14787;A0A075B780	Transportin-2	TNPO2
-6.47282	-2.5203	-4.34476	-6.91813	-2.11885	-4.23097	-3.27885	-3.65846	-5.36874	-3.2058	-3.29575	-2.23244	-3.75922	-3.71021	-3.0958	-10.8972	-2.96069	-1.94865	-4.29893	-5.5695	-1.97942	-9.93717	-3.34743	-0.41452	-5.67251	-1.90694	-3.32506	-0.762882	-8.8425	-3.9652	-5.85578	O14802;Q7Z755;R4GMX2	O14802	DNA-directed RNA polymerase III subunit RPC1	POLR3A
4.40114	3.54784	4.07014	3.99464	4.31263	4.43671	4.5387	4.46596	4.48688	4.94551	5.21588	5.3041	4.06993	5.27952	4.49389	3.77804	5.3016	4.6297	3.86554	3.78195	4.54696	4.4513	4.97908	4.08247	4.26818	4.24275	4.54892	5.35374	4.06887	4.49778	4.62923	O14818;O14818-2;H0Y586;O14818-4;F5GY34	O14818;O14818-2;H0Y586;O14818-4	Proteasome subunit alpha type-7	PSMA7
1.15926	1.39447	-0.16306	1.98058	0.266053	-1.20026	0.980089	0.743072	0.529864	1.96908	2.83983	1.5984	3.45636	-0.22561	2.04662	2.80672	2.21442	5.63976	2.89032	2.25346	1.9662	2.93726	1.34806	2.95029	1.26022	1.2674	1.11984	3.90353	1.41471	1.73226	2.62579	O14828;O14828-2	O14828;O14828-2	Secretory carrier-associated membrane protein 3	SCAMP3
0.269525	-0.358663	-0.26786	0.106936	-0.977697	-0.933074	-1.20497	1.58055	-0.728075	-0.99399	-3.32097	-2.99307	-1.887	-2.02074	-1.75048	-1.0464	0.0754398	-0.781527	-5.03484	-0.572179	-1.82584	-1.33538	-1.50184	-0.721552	-2.2898	-1.88925	-0.508862	0.435224	-2.59283	-0.443907	-2.21783	O14841;A0A087WY99	O14841	5-oxoprolinase	OPLAH
-0.268769	-2.12172	-1.13504	-4.02724	0.49168	-3.16037	-4.47156	-2.0656	0.0328673	1.26332	2.52858	-1.81126	1.44082	2.27626	-0.358195	-3.82404	-3.84845	-0.440487	0.714426	-1.49612	2.69367	1.21327	-1.00471	-2.99126	1.36933	0.322648	-1.28189	0.752828	-4.29134	-1.70173	0.733052	O14874;O14874-2;O14874-3;H3BTL2;H3BS02;H3BNP3;H3BQP2;H3BUV3	O14874;O14874-2;O14874-3;H3BTL2;H3BS02	[3-methyl-2-oxobutanoate dehydrogenase [lipoamide]] kinase, mitochondrial	BCKDK
-4.3919	-2.51259	-3.4228	-1.85816	-0.538185	-2.89294	-3.06566	-3.15816	-2.83604	-1.94463	-0.507978	-1.78998	-4.92666	-2.94108	-2.04776	-0.988734	-2.73638	-3.93733	-0.861929	-4.3651	-1.59286	-2.21991	-1.43832	-2.85807	-2.62186	-1.61834	-3.40211	0	-6.38311	-4.35395	-0.72896	O14879	O14879	Interferon-induced protein with tetratricopeptide repeats 3	IFIT3
1.43282	2.65314	1.91328	-0.36287	0.574865	0.457851	1.8459	0.856291	1.30703	-1.03746	-1.1059	2.34477	1.5563	0.824767	-0.122786	-5.17754	0.768506	1.31618	1.81566	0.256759	1.43013	-0.762695	-0.819354	0.633374	-0.87953	0.049893	-0.434597	1.14936	-1.16084	-2.61028	-5.63741	Q5VV89;O14880;Q5VV87	Q5VV89;O14880;Q5VV87	Microsomal glutathione S-transferase 3	MGST3
0.135874	1.43981	1.34822	1.12035	-0.053764	1.35648	0.84982	1.90716	1.20116	-0.748082	-5.39625	-0.415786	-2.8877	-5.13225	-0.75106	-1.36827	-1.10796	-3.99326	-4.53482	0.16559	0.490717	1.1488	0.601742	0.0935026	-0.654373	-0.457157	-0.494286	-0.0808405	0.259564	-1.06546	1.5873	O14896;O14896-2;B1AJU4	O14896;O14896-2	Interferon regulatory factor 6	IRF6
3.0155	4.26478	3.16377	3.79686	2.99243	2.85748	3.99444	3.17249	3.50334	-0.537315	0.485597	-0.128202	2.4337	1.46282	-6.74801	2.27882	-1.48143	0.986268	1.70848	2.27849	-5.04179	1.99291	2.45056	0.98377	0.916804	-0.600777	1.06659	5.19836	0.296536	3.07447	2.36535	O14907;A0A087X282	O14907;A0A087X282	Tax1-binding protein 3	TAX1BP3
1.60679	0.181878	-0.429813	1.72136	-0.181222	0.913152	1.21606	-0.652182	0.247734	1.26402	0.60054	0.438808	1.21277	-0.224604	0.214322	1.15187	-0.117192	0.697623	1.67265	2.56411	2.42002	1.9065	1.84514	1.9878	0.960393	3.02252	1.26851	-0.295137	1.22935	2.88649	1.37309	O14908;O14908-2;K7EM11;K7ESN1;K7ELJ2;Q8TF64	O14908;O14908-2;K7EM11	PDZ domain-containing protein GIPC1	GIPC1
-1.89199	-1.22731	-0.956376	-3.4954	0.229471	-0.00689419	-2.66787	0.208655	-0.375957	0.530287	1.74778	-0.835519	2.75147	-1.11753	1.49793	1.91071	-1.80419	-0.470108	-0.561998	-2.52988	0.314837	-2.21256	-2.63455	-2.27236	-0.844897	0.481276	-1.10064	-2.84102	0.731167	-1.00215	-2.49395	O14920;O14920-4;O14920-2;G3V105;E5RGW5;O14920-3;J3KNS5;E5RJH2;E5RGA0;E5RIW0;E5RFT3;E5RFG5	O14920;O14920-4;O14920-2;G3V105	Inhibitor of nuclear factor kappa-B kinase subunit beta	IKBKB
-6.61403	-6.38415	-1.97256	-2.75893	-4.26223	-4.71253	-3.08052	-3.65309	-4.45475	-4.02034	-7.61439	-1.31016	-3.21899	-3.36181	-4.84121	-1.5378	-2.3172	-5.15669	-0.322417	-0.531259	-5.56687	-0.864744	-0.959241	-1.13105	-1.19942	-5.47998	-5.72938	6.19736	-2.65003	-1.21501	-7.0662	O14929;O14929-2;F8W9G7;F8WEW1	O14929;O14929-2	Histone acetyltransferase type B catalytic subunit	HAT1
2.31008	1.56058	1.17683	2.08419	2.13121	1.72855	2.25038	1.67627	2.31662	1.29606	1.57555	0.987745	1.72265	-0.0791281	1.4419	1.08263	1.01412	0.738701	0.977091	2.30976	2.15899	1.65351	1.3069	3.09943	1.7942	2.00315	1.39657	0.196768	2.21809	2.48368	2.36566	O14936-3;O14936;O14936-4;O14936-6;O14936-2;Q5JS74;Q5JS72;O14936-5;Q5JS79	O14936-3;O14936;O14936-4;O14936-6;O14936-2;Q5JS74	Peripheral plasma membrane protein CASK	CASK
-2.15771	-0.34373	-4.19447	-0.0852936	-0.0386561	-3.0156	-1.27356	0.437084	0.3239	-1.03024	-7.90907	-4.77165	-3.64602	-1.42865	-2.06854	-4.07367	-3.76618	-2.78355	-3.45353	-1.44301	-3.61329	-0.162091	-2.00623	-4.64104	-1.02568	-0.334938	-1.42852	-5.14763	-4.7121	-1.51817	-0.296044	O14939-4;O14939;O14939-3;I3L222;I3L1F3;I3L381;I3L4R5;I3L3I7	O14939-4;O14939	Phospholipase D2	PLD2
5.18299	6.14288	5.25538	6.24688	6.04982	5.01047	6.2932	4.79387	5.53594	3.12383	5.22889	3.69142	3.81412	4.24719	4.17945	4.49897	4.54479	4.17788	4.54107	6.81202	7.31143	3.96659	4.78373	5.71624	4.23152	6.61112	6.01126	5.72028	5.48407	5.18482	4.16706	O14949	O14949	Cytochrome b-c1 complex subunit 8	UQCRQ
-0.29549	1.31223	1.03756	0.790072	1.5391	0.446419	2.06156	1.26874	1.86422	0.523392	-1.11713	0.0901369	1.70968	0.738429	-1.12575	0.956267	0.685032	-3.57645	1.44509	1.63677	0.282158	-1.07347	1.66916	1.50202	-0.595364	1.30762	1.78795	0.13233	1.60462	1.40365	1.16008	O14964;O14964-2;I3L1P5;I3L1E3;I3L165;I3L2H4	O14964;O14964-2;I3L1P5	Hepatocyte growth factor-regulated tyrosine kinase substrate	HGS
-3.54408	-3.37548	-3.24717	-2.97184	-2.09891	-1.8747	-4.64602	-1.25335	-0.864098	-0.862452	0.574153	-4.33814	-5.72777	-2.35824	0.177235	-2.4256	-6.43221	-5.82821	0.549776	-4.13435	-1.44091	0.954365	-1.78653	-7.62942	-3.63624	-9.77659	-0.569563	-0.195869	-1.69025	-1.2341	-0.19411	O14965;A3KFJ0;Q5QPD4;A3KFJ1;Q5QPD2;Q5QPD1;A3KFJ2	O14965;A3KFJ0;Q5QPD4	Aurora kinase A	AURKA
1.31102	0.91711	0.742072	0.823573	1.51519	0.688099	0.545242	0.981747	0.997507	0.774529	2.73489	1.99373	1.97365	2.52457	1.02446	1.18587	2.91831	4.73222	2.35082	0.647057	1.40516	0.918328	0.792406	0.723417	0.672325	1.42913	0.845988	0.226278	1.78453	0.459666	1.17755	O14974;O14974-4;O14974-3;O14974-2;O14974-5;F8VZN8;H0YHI8;H0YIS4;H0YIS3;H0YHL8;F8VW28;H0YIL7	O14974;O14974-4;O14974-3;O14974-2;O14974-5;F8VZN8	Protein phosphatase 1 regulatory subunit 12A	PPP1R12A
-4.58526	-2.9616	-2.684	-6.19823	-3.11939	-0.00489231	-2.93767	-1.73675	-0.336425	-3.93995	-0.683306	-6.13323	-0.373125	-2.30462	-5.24915	0.242618	-5.56903	-5.03407	-2.71024	-5.89741	-9.73236	-4.44714	-3.37953	-3.74554	1.9916	-2.45725	-3.40649	3.69197	-1.71197	-6.99693	-4.02354	O14975;O14975-2;G3V1R7	O14975;O14975-2	Very long-chain acyl-CoA synthetase	SLC27A2
0.920728	1.29093	1.99407	-0.43372	-2.6356	0.266634	1.23843	-4.07378	0.248534	-0.933609	-2.69998	-0.746807	-2.0727	-0.631717	-3.10673	1.34444	-1.12208	0.389359	-1.00209	-0.199603	-0.918939	-2.27039	0.500891	-0.410996	-0.445755	-0.979693	-0.629792	-0.778431	0.915812	-2.5771	1.69309	O14976;O14976-2;A0A087X1U9;H0Y8H5;D6RAW3;D6RC24;D6RE78;H0Y9M4;D6RAQ7;D6RF16	O14976;O14976-2	Cyclin-G-associated kinase	GAK
2.14674	3.05243	0.665892	2.53303	2.02376	0.817911	2.38929	2.81909	2.58893	1.47137	1.69084	2.0538	1.97302	1.41214	1.98705	4.5637	1.52811	1.46154	1.92366	2.94869	2.98494	1.79313	3.1802	2.9204	1.66161	3.57527	3.18338	1.7622	2.83889	3.2906	1.61332	O14980;C9JKM9;C9J673;C9IZS4;C9JQ02;C9JV99;F8WF71;C9IYM2;C9JF49;H7BZC5	O14980	Exportin-1	XPO1
-2.98191	-5.09762	-1.82769	-6.11515	-3.17998	-2.36546	-4.26892	-3.21594	-4.34588	-4.25049	-2.46111	-1.61739	-5.19279	-1.87781	-2.42167	-3.64048	-2.47133	-3.11734	-2.08718	-5.24922	-2.15454	-4.3131	-2.88919	-3.0759	-2.78774	-3.22643	-3.3393	-2.61583	-2.79547	-3.88391	-2.39503	O14981;O14981-2	O14981	TATA-binding protein-associated factor 172	BTAF1
-2.01669	-8.20275	-3.45335	-6.12607	-2.3002	-6.16841	-6.89449	-4.77955	-2.90512	-7.77152	-6.01648	-6.47035	-2.72927	-6.062	-1.7891	-5.97322	-4.81013	-2.62673	-5.81629	-3.17363	-3.5051	-3.16354	-3.54236	-3.49612	-2.76674	-3.46068	-8.81607	-4.60979	-7.31618	-4.90355	-3.90658	O15014;E7ERY8	O15014	Zinc finger protein 609	ZNF609
-0.00859701	0.206957	-0.651844	-2.15965	-0.217358	-1.70018	-3.10048	-0.494471	-0.965954	0.608395	-1.3363	-1.6206	0.181056	1.74967	-1.23471	-1.80902	0.140679	-0.735976	-1.32332	-0.880377	-1.97681	-0.132873	-0.699822	-0.425215	-0.933455	-1.48476	1.05427	0.472112	-1.69664	-1.22784	-2.4685	O15020-2;O15020;A4QPE4	O15020-2;O15020	Spectrin beta chain, non-erythrocytic 2	SPTBN2
-0.35792	-0.204628	-0.25707	-1.84072	-2.19792	-1.1852	-0.0507259	-0.668418	-0.0685411	-1.36891	-1.96225	-1.30333	-1.53477	-1.67178	-1.34136	-1.26955	-0.959663	-0.436326	-0.616717	-1.22309	-2.31431	0.0588603	-0.820525	0.647217	-1.29108	-1.24314	-0.975293	-1.80002	-1.392	-0.504003	-1.42831	O15031;E2PU09;A6QRG9;A0A087WU36;A6QRH1;H0Y6J7;F5H3A2;H0Y7X5	O15031	Plexin-B2	PLXNB2
-0.0852573	-1.08514	-1.72578	2.18688	2.53178	-1.39436	2.47236	0.636053	2.26926	-2.02262	2.51074	-0.843375	3.1703	-0.478053	-1.02815	-1.12371	-0.207345	3.03728	-3.05285	-0.00538436	0.253607	0.706407	0.723643	2.24143	-0.569657	1.69639	1.20646	0.134787	1.6708	-0.0562947	0.434979	O15042-2;O15042;E7ET15;O15042-3;C9JB80;H0Y8D9;E7EW00;H7C4V2;C9JDJ7;C9J5L1;U3KPT1;H7C4P4	O15042-2;O15042;E7ET15;O15042-3;C9JB80	U2 snRNP-associated SURP motif-containing protein	U2SURP
-1.43938	-7.67999	-0.726062	-5.59485	-4.82882	-0.981025	-7.60559	-4.68386	-3.63605	-1.42821	-1.07328	-1.63199	-0.301702	-4.23835	-1.55845	-2.52858	-3.65701	-2.96234	-0.703505	-2.85835	-2.67767	-2.2301	-5.16827	-3.40316	-1.77157	-4.06224	-5.20254	-3.09341	-4.44123	-2.89439	-1.84395	O15047;C9J2Z9	O15047	Histone-lysine N-methyltransferase SETD1A	SETD1A
-6.41883	-6.47336	-5.05391	-3.32895	-6.69602	-2.81405	-4.4227	-3.87005	-7.05246	-1.89895	-3.98754	-1.97607	-5.14153	-6.30968	-6.30093	-2.6385	-3.01455	-6.68256	-2.76188	-3.89635	-1.41669	-5.29156	-4.83589	-3.8568	-3.37824	-4.68264	-6.34711	-5.66026	-3.14353	-1.23658	-6.73273	O15056-2;O15056;O15056-3;E7ER60;X6R647;H0YEV8;H7BY56	O15056-2;O15056;O15056-3	Synaptojanin-2	SYNJ2
1.45844	1.66095	1.00439	-0.0713337	0.633533	1.27429	0.953982	4.56908	1.17515	3.62339	6.41741	5.36448	4.56756	4.57074	3.00212	2.06106	6.01592	7.97111	4.97253	0.879607	1.91558	2.5901	0.712062	0.963358	1.96315	1.08922	3.83325	2.72485	0.28522	1.62843	2.46951	O15061;A0A075B7B1;O15061-2;H0YL34;C9JIE4;O15061-3	O15061;A0A075B7B1;O15061-2	Synemin	SYNM
-1.60504	-0.0914375	-0.624682	-1.57729	-2.39753	-1.16551	-1.07217	0.213896	-0.341788	-0.415409	-1.60442	-0.286577	-2.36065	-1.07639	-3.39111	0.18553	-0.79786	0.161323	-1.22846	-2.00899	0.407369	-2.34212	-0.636002	1.29597	-1.20815	-2.00905	0.118943	-1.85646	-0.0724024	-1.72392	-4.9303	O15066;O15066-2	O15066	Kinesin-like protein KIF3B;Kinesin-like protein KIF3B, N-terminally processed	KIF3B
-0.951813	-0.810786	-0.750735	0.00690003	-2.01292	-0.0550517	-2.04776	-0.691524	-0.769978	-0.629635	-1.75572	-1.30813	-0.960971	-0.475457	-1.26827	-0.252709	-0.927856	-0.985153	-1.37268	0.486924	0.0957546	-1.49552	-0.707414	-0.276597	-1.22629	-0.800274	0.623214	0.671018	-1.27613	-1.32287	-0.74313	O15067;H0YGH1;J3QSG0;J3QSH6;J3KT98;J3KTL4;J3QL39;J3KTQ5	O15067	Phosphoribosylformylglycinamidine synthase	PFAS
-2.41772	-1.88441	-3.65712	-1.70556	-4.08785	-4.86129	-5.06488	-0.932727	-3.24228	-1.54508	-2.20724	-2.34669	-2.51243	-2.17337	-3.83387	-3.64969	-2.14347	-2.05584	-3.44362	1.76494	-2.14206	-6.83005	1.47606	-2.04518	-4.42635	-5.30572	0.493663	1.01233	-6.19687	0.789792	-7.29391	O15084;O15084-4;O15084-1;O15084-2	O15084;O15084-4;O15084-1;O15084-2	Serine/threonine-protein phosphatase 6 regulatory ankyrin repeat subunit A	ANKRD28
-0.479776	-1.00301	0.483211	-4.21117	-4.16875	-0.276848	0.0892173	5.24378	-0.169376	0.0357418	-1.91258	0.10429	-5.18948	0.256982	-0.458023	-2.77281	-4.77067	-3.04218	-4.24541	4.9169	-8.00088	-0.671621	-2.21005	-5.54756	-0.515738	-3.37652	-1.76925	-0.751566	5.05342	-3.73047	-1.00705	O15091;O15091-2;O15091-4;O15091-3;REV__Q9UJ96	O15091;O15091-2;O15091-4	Mitochondrial ribonuclease P protein 3	KIAA0391
1.34541	-0.408719	-0.332991	0.753109	0.0753758	1.30744	0.763935	-0.55793	-0.276407	0.194502	0.408175	0.216706	0.887236	1.10517	0.541456	1.02538	1.69857	-0.112289	-0.450801	0.666349	1.64343	-0.119898	-0.310736	1.78971	0.899075	0.341271	-0.48657	-2.0589	1.81271	1.88616	-0.502005	O15116;E5RJ47;E5RH18	O15116;E5RJ47;E5RH18	U6 snRNA-associated Sm-like protein LSm1	LSM1
-2.39647	-3.08108	-1.86023	-2.1787	-4.43979	-2.61741	-1.8909	-2.82987	-2.17097	-3.7285	-2.22414	-2.75864	-1.972	-1.42378	-5.5257	-1.08883	-3.56957	-1.22271	-1.38922	-5.03702	-2.60562	-2.45394	-1.97855	-3.88373	-2.85092	-1.6717	-5.68667	-5.33961	-2.50554	-2.60343	-2.94567	O15118;K7EQ23;O15118-2;K7ERM4;K7ERW2	O15118;K7EQ23;O15118-2	Niemann-Pick C1 protein	NPC1
0.206381	-0.244002	1.13504	-5.80771	-1.01219	1.48905	-1.23835	-1.20577	-0.331438	-1.24423	0.162551	-0.658229	-0.474467	0.881532	1.18008	-1.17574	0.137011	-3.92747	-5.27625	-4.59326	-2.59875	-2.00852	-3.1248	-1.27721	-0.52532	-1.58497	-0.693248	-0.724205	-5.6433	-2.19592	-0.0999349	O15120;O15120-2	O15120;O15120-2	1-acyl-sn-glycerol-3-phosphate acyltransferase beta	AGPAT2
0.639813	-1.64103	-1.85173	-0.502762	0.622684	-3.3707	0.0538526	-0.463075	-2.5231	-0.290686	-5.01605	0.263016	-0.647877	-0.66526	-1.28849	-0.855845	-0.602512	0.554164	1.46584	0.451871	-1.91759	0.446485	-0.986113	1.6805	-1.77729	-0.27974	0.0858504	2.63421	1.66175	0.948405	1.38345	O15126;A0A087WXB0;O15126-2;A0A087WU14;A0A087WZA6;A0A087WTX8	O15126;A0A087WXB0;O15126-2;A0A087WU14	Secretory carrier-associated membrane protein 1	SCAMP1
0.822739	-1.3703	0.0203916	1.01763	1.32749	0.393081	-0.364008	-3.32476	-1.49542	-3.32738	-0.361269	1.08959	-4.0355	0.0506831	0.182115	-0.429317	1.03557	-1.84509	2.41252	-1.43387	-0.94629	-2.87743	0.0239118	1.79308	0.832784	-0.364362	1.1832	-0.357904	1.55695	-1.98562	0.888832	O15127	O15127	Secretory carrier-associated membrane protein 2	SCAMP2
2.41817	3.09082	3.31539	3.49019	3.08043	3.7386	3.12068	2.2528	3.63128	2.00685	1.44553	2.8519	2.87593	3.48737	3.36457	1.85732	0.163727	1.84758	3.68153	4.97623	3.14628	3.00411	3.5119	4.05043	3.43125	3.84752	2.86549	3.43312	2.78446	4.15719	3.11774	O15143;C9J4Z7;F8VXW2;C9JEY1;C9JQM8;C9JFG9;C9J6C8;C9JBJ7;C9K057;C9JTT6;C9JM51;F8WEB3	O15143	Actin-related protein 2/3 complex subunit 1B	ARPC1B
4.74472	4.37279	4.15531	4.4982	4.73815	4.02482	5.01629	4.60913	4.98642	4.07432	4.79631	4.10174	4.04003	4.38429	4.38119	4.61997	5.00085	4.34701	5.00507	5.16082	5.115	2.62927	5.11053	4.82913	4.05576	4.78791	4.60133	4.40756	4.58105	5.8177	4.93957	O15144;H7C3F9;C9JTV5;G5E9J0;G5E9S7	O15144	Actin-related protein 2/3 complex subunit 2	ARPC2
4.90418	5.75034	5.78799	5.60336	5.74572	5.54844	5.34283	5.663	5.27701	5.24346	5.71469	5.79039	5.70994	5.76124	5.83781	5.10775	5.90883	5.17595	5.74389	5.96172	3.14228	4.66025	5.65779	5.62349	5.26307	5.45207	5.24124	4.69494	5.66573	5.96943	5.61844	O15145;C9JZD1;F8VR50	O15145;C9JZD1	Actin-related protein 2/3 complex subunit 3	ARPC3
-0.426593	1.11862	1.21404	-1.55346	0.428648	1.37317	0.320525	-0.953226	0.515865	0.381487	0.185741	-4.24083	0.172492	-0.0899197	-0.996317	0.493724	0.353767	-0.259682	-2.74908	1.05524	0.778322	0.746758	0.67557	0.663371	0.918776	-2.32908	0.472605	1.50098	0.874152	1.19595	0.808423	O15160;O15160-2;E7EQB9;H0Y723;D6RDJ3	O15160;O15160-2;E7EQB9;H0Y723	DNA-directed RNA polymerases I and III subunit RPAC1	POLR1C
3.81748	3.83809	4.09539	3.67752	2.08263	3.80377	4.02524	2.6834	3.43274	3.57293	3.83675	3.96166	3.98207	3.94532	3.94615	3.77468	3.4182	3.88969	2.82998	2.44172	4.57188	4.86831	3.40632	4.33973	3.79631	3.56979	4.52445	0.106345	3.11128	3.54867	3.57193	O15173;O15173-2;U3KQM0;D3DNX8	O15173;O15173-2	Membrane-associated progesterone receptor component 2	PGRMC2
1.14906	-0.214285	1.6272	-0.385638	0.760425	2.24984	0.691102	0.373628	1.73001	0.0864735	-0.848479	-0.280992	-1.19294	-0.507954	-0.252214	-0.71647	-5.86393	-2.04874	-0.493065	-1.17609	-0.0473655	1.93118	-0.881171	0.969529	0.303664	-0.387328	-0.0296895	1.17242	-2.83284	0.529241	2.10689	O15195-2;O15195;D6R9H2;E9PFV5	O15195-2;O15195;D6R9H2	Villin-like protein	VILL
2.707	2.47929	3.06121	1.89615	2.17223	2.405	3.20039	2.61613	2.34556	2.1089	0.544452	1.81388	1.52629	1.98499	3.38925	1.83965	3.18362	0.358822	1.19007	2.41641	1.80584	1.97854	2.81699	1.95464	1.88937	2.0709	2.99229	5.37157	2.73614	2.52327	2.87326	O15212;A2AB88	O15212;A2AB88	Prefoldin subunit 6	PFDN6
0.21844	0.223211	0.305571	-1.85506	1.74307	0.267396	-0.700102	2.39075	-4.21235	-0.546442	-1.53558	0.6832	0.236804	3.12886	-0.75106	-0.473404	-4.21582	-1.02727	-1.50528	-1.8168	-0.848601	-6.394	2.63442	-1.43578	-0.705396	-2.76735	-1.41993	0.384744	-2.17854	2.47232	-0.821748	O15213;H0Y6G3	O15213	WD repeat-containing protein 46	WDR46
-2.901	-1.09885	-0.88818	-3.69687	-1.14924	-1.83138	-1.22147	-1.6993	0.0671211	-1.17862	1.01539	0.106931	-0.0670202	-1.25704	-2.79162	-5.56616	-0.917575	-6.1651	-0.678097	-0.638606	-0.201941	-8.93748	-0.135632	-1.12385	-2.96193	-3.41606	-2.15287	0.654269	-0.443852	0.187946	-1.99059	O15226;O15226-2;A0A087WXT2	O15226;O15226-2	NF-kappa-B-repressing factor	NKRF
-2.92381	-5.36301	-2.39257	-2.50646	-3.28705	-4.82962	-2.95472	-1.65347	-3.95934	-1.37439	-5.75753	-2.30644	-1.29023	-2.20956	-1.50877	-3.12624	-0.58917	-1.78035	-2.18608	-0.814596	-2.0561	-3.21492	-3.95783	-2.39735	-3.73355	-2.33484	-0.889798	-1.87385	-3.50304	-3.51861	-6.61242	O15228;O15228-2;Q5TBH8;Q5TBH6	O15228;O15228-2;Q5TBH8	Dihydroxyacetone phosphate acyltransferase	GNPAT
2.15568	1.94074	2.3045	2.392	2.26148	1.96453	2.64679	2.795	2.44889	4.04223	5.14795	5.21051	4.63397	4.44156	4.55618	3.82416	4.60561	6.41554	4.37741	1.5404	1.58688	2.06326	2.16778	1.44401	2.80948	2.31914	2.57593	2.89581	2.47448	1.29786	2.14634	O15230;A0A087WYH7	O15230	Laminin subunit alpha-5	LAMA5
2.13752	1.79129	2.09627	2.79179	2.44428	2.19853	3.54446	1.77874	1.7587	0.837313	0.203452	0.481884	1.00835	1.70277	1.16098	1.06041	-0.530144	1.68858	-0.638901	1.62043	1.50994	0.819237	1.51941	2.3342	2.21594	2.01952	0.783548	2.48991	1.51641	1.92057	1.646	O15231-3;H0Y704;O15231-2	O15231-3;H0Y704;O15231-2	Zinc finger protein 185	ZNF185
1.80734	0.491729	-0.0900463	1.30585	1.33391	0.173913	-0.0145893	1.75841	0.6158	0.295395	1.02818	0.191931	-0.0966622	-1.28348	0.604291	0.31052	0.701323	1.89179	1.06163	1.77129	1.2582	-0.771424	-1.27068	1.45169	-0.591499	1.50261	1.84428	0.424072	2.12024	0.7589	0.105889	O15254;O15254-2;D6RJ89	O15254;O15254-2	Peroxisomal acyl-coenzyme A oxidase 3	ACOX3
3.41913	0.621905	0.12145	-0.16173	3.75771	-2.34344	1.75389	2.75674	1.02932	-2.0017	-0.683625	2.29621	-0.83508	-3.24997	-2.47159	0.641043	2.20251	3.09916	-2.29091	0.867251	3.77918	0.143696	1.41268	2.02197	0.0922952	-0.076455	3.04558	-2.5239	3.29774	3.12909	2.42783	Q9P0H9;O15258;Q5T092;Q5T091;Q5T093	Q9P0H9;O15258;Q5T092;Q5T091	Protein RER1	RER1
3.20154	2.15427	2.48936	3.27403	2.82942	2.46841	4.07596	2.19073	3.60658	3.32229	2.90862	3.48087	2.497	3.48803	4.00234	4.13403	2.16899	2.72338	4.69228	3.49881	4.07261	2.66304	3.75378	3.37263	3.24828	3.99644	4.03051	2.63901	3.67941	4.38775	3.01449	Q5T8U5;O15260-2;O15260;O15260-3;B7Z1G8	Q5T8U5;O15260-2;O15260;O15260-3;B7Z1G8	Surfeit locus protein 4	SURF4
2.05746	2.06822	2.31024	1.86608	1.95467	2.11662	2.98397	1.92111	2.00465	0.989029	2.17071	1.20597	0.692075	-2.23752	1.16535	1.28212	-1.17912	1.00166	-2.24838	2.65475	3.05964	0.248839	2.25734	1.93579	1.84243	2.34056	3.23456	-1.09981	2.83291	1.94899	1.7019	O15264;O15264-2;Q5R3E6	O15264	Mitogen-activated protein kinase 13	MAPK13
1.81076	2.65419	1.7168	1.43904	1.89629	1.99777	1.49996	1.48857	1.97044	1.2205	0.985671	-2.21741	0.053805	1.41538	0.593605	2.86739	1.50405	1.99257	-0.420836	1.77728	1.33512	2.2395	1.37009	1.95389	0.769122	2.45613	3.21039	2.29945	1.44101	2.45884	0.207081	O15269;O15269-2	O15269	Serine palmitoyltransferase 1	SPTLC1
-1.67544	-1.38493	-0.329803	-1.83005	-1.24179	-0.587694	-0.908472	-2.54882	-1.2606	0.09202	-1.04537	0.953344	-0.932207	-0.054028	0.696148	-1.46178	0.701984	-1.66112	0.327211	-0.793803	-0.65585	-1.48262	-1.68806	-1.1627	0.42725	-1.83481	-1.76778	-1.4076	-0.498888	-0.726289	1.94223	O15270;H0YJV2	O15270;H0YJV2	Serine palmitoyltransferase 2	SPTLC2
-3.4815	-4.78323	-4.17459	-0.409631	-3.18205	-2.08261	-5.87748	-3.91912	-3.68981	-5.70853	-5.38209	-2.77641	-6.57447	-5.39893	1.04584	-7.58724	-3.19741	-5.13952	-0.997474	-3.27498	-4.53042	-1.05308	-2.91542	-3.82912	-4.98846	-1.19486	-1.15812	-5.92898	-3.53706	-10.4001	-4.93853	O15287;C9JSE3;F8WC08	O15287;C9JSE3	Fanconi anemia group G protein	FANCG
-2.12505	-0.992653	-0.863844	-0.327463	-1.52555	-0.683133	-2.07197	-3.01767	-2.19367	-1.43098	-0.0427023	-0.907322	-0.490111	-2.65961	-3.34297	-0.688148	-3.8462	-0.391804	-0.661463	-2.0714	-2.81151	-0.951738	-2.8746	-1.04369	-1.89748	-1.20959	-1.11741	-0.641586	-1.807	-1.02681	-1.60377	O15294;O15294-2;O15294-4;C9JZL3;H7C2T7	O15294;O15294-2;O15294-4	UDP-N-acetylglucosamine--peptide N-acetylglucosaminyltransferase 110 kDa subunit	OGT
0.202859	-1.90523	0.105879	-3.87934	-0.708512	0.115811	-7.1519	-0.138635	-3.08561	-1.16969	-1.31784	-0.977703	-3.01925	-0.670792	-1.69397	-5.58483	-0.362108	-4.11632	-5.10383	-1.4613	-0.347294	-5.34755	-3.09132	-5.00665	-1.80546	-4.67478	-1.14069	-0.555843	-4.61825	-4.08638	-1.32909	O15305;H3BV55;H3BPH4;H3BRM0;O15305-2;H3BR08;H3BM92;H3BV34;H3BT06;H3BNY9	O15305;H3BV55;H3BPH4;H3BRM0	Phosphomannomutase 2;Phosphomannomutase	PMM2
-0.838491	-1.36262	-0.856784	-2.59025	-2.72136	-0.975639	-0.91189	-3.60623	-0.403648	-1.6485	-2.27853	-1.08545	-0.0796732	-3.0659	-2.65469	-2.04964	-0.462787	-2.01227	0.67033	-0.415131	-0.0291708	-0.436094	0.324112	0.786341	-2.03228	-6.17525	-1.89583	-1.1532	-1.32913	-1.08387	-1.89305	O15327;D6RJC3;E7EQN9;E9PHC0;E9PCZ3;E9PG59;D6RE59;O15327-2	O15327;D6RJC3;E7EQN9;E9PHC0;E9PCZ3	Type II inositol 3,4-bisphosphate 4-phosphatase	INPP4B
-3.2574	-2.35062	-0.788482	-4.8148	-1.68979	-0.326375	-1.12286	-2.03024	-2.94811	-2.34571	-4.21639	-1.97053	-1.54801	-0.976282	-2.36836	-0.9124	-1.54025	-2.4326	-2.31245	-8.49522	-8.99976	-1.13442	-2.96662	-3.65454	-3.77222	-2.79329	-2.00427	0.307479	-3.41068	-1.69393	-1.0749	O15344;O15344-2;C9J453;A0A087X255;A0A087X0X0;C9JZJ7	O15344;O15344-2;C9J453;A0A087X255	E3 ubiquitin-protein ligase Midline-1	MID1
-0.928894	-1.2374	1.63313	0.750556	1.39069	1.91106	-3.61919	0.92667	-0.709656	-0.236261	-0.852681	-0.665148	-1.80779	0.89999	0.737412	-2.13568	1.49264	0.0906726	1.023	0.751861	-3.33356	1.83678	-0.0301322	1.46783	1.42503	2.27899	-2.36706	-0.289155	2.17433	-2.76705	2.21026	O15355	O15355	Protein phosphatase 1G	PPM1G
1.24083	-3.26518	-3.35688	1.2602	-3.06158	-3.45499	-3.76018	1.08751	0.355169	2.51554	1.5441	1.50073	-3.30132	-0.0129028	2.66568	0.684319	2.37511	0.999658	1.70458	-3.20414	-3.77917	2.49072	1.194	-3.17308	0.918776	-7.45456	-3.58743	-2.64829	0.165969	0.534173	2.72305	O15357;O15357-2;F5GY16;H0YFZ4;H7BXR2;F5H588	O15357;O15357-2	Phosphatidylinositol 3,4,5-trisphosphate 5-phosphatase 2	INPPL1
0.612913	2.3033	1.37492	2.77394	1.79081	0.918125	1.81216	1.96556	2.19316	-0.372335	1.93437	1.41945	1.83948	-0.291358	0.0227639	2.73901	0.807173	1.40206	2.71667	2.43182	2.15839	-3.78412	3.24742	2.88426	1.98321	2.14925	3.08944	3.03932	2.50673	2.67086	1.26775	O15371-3;O15371;O15371-2;B0QYA5;B0QYA6;B0QYA7;B0QYA8;B0QYA4	O15371-3;O15371;O15371-2;B0QYA5	Eukaryotic translation initiation factor 3 subunit D	EIF3D
-1.48894	-3.85125	-0.948009	-3.22511	-5.69399	-1.44013	-3.36263	-5.85147	-2.6825	-1.07009	0.848391	-1.86392	-4.84089	-1.86278	-0.750337	-3.58129	-0.935724	-1.63385	-2.06534	-2.22225	-2.59575	-0.999491	-0.779784	-2.51136	-1.9021	-3.75325	-1.85209	-0.245474	-4.32539	-2.7737	-3.12058	O15379;O15379-2;E7ESJ6	O15379;O15379-2	Histone deacetylase 3	HDAC3
-3.48796	-1.09346	-2.74787	-5.97195	-3.08527	-3.01446	-2.2284	-3.60815	-3.50557	-0.827287	-6.62247	-1.37256	-2.20548	-2.64227	-0.602878	-4.06853	-2.51793	-5.84527	-0.690412	-2.31998	-0.42645	-3.61993	-1.89836	-1.63923	-4.17998	-1.99554	-4.90217	-1.30905	-2.88151	-1.58253	0.150866	O15381;O15381-2;O15381-5;O15381-3;O15381-4;E9PH71;C9J6P7;C9JP83;E7EWK7;E9PGD8;F8WF01	O15381;O15381-2;O15381-5;O15381-3;O15381-4	Nuclear valosin-containing protein-like	NVL
4.43685	2.87016	4.30175	3.45884	3.88265	3.83175	3.46359	3.3488	3.20267	3.48392	3.20633	3.81506	4.66218	3.49306	2.98493	3.1748	2.8984	2.27726	6.29854	3.83513	5.2201	3.41139	3.21093	3.22721	3.1524	1.99598	3.79011	4.06377	4.18473	3.32729	2.56054	O15382;M0QXF9;B3KSI3;M0QZ10;M0R2K7	O15382;M0QXF9;B3KSI3;M0QZ10	Branched-chain-amino-acid aminotransferase, mitochondrial;Branched-chain-amino-acid aminotransferase	BCAT2
0.375987	-6.31474	-4.24033	-7.81576	-4.33358	-0.476713	-2.16076	-5.69386	-3.90005	0.0422478	2.00498	-0.169691	-5.73559	0.96994	2.83021	2.31524	-3.55899	-1.16884	-6.34501	1.09442	-3.03975	-1.40987	-3.55999	-6.63287	-0.464904	-0.729026	-7.42832	-4.66432	-4.52401	-3.24229	-3.99876	O15397;O15397-2;F5H2I3;F5H244;H0YH64;F5H292;F5GXT5	O15397;O15397-2	Importin-8	IPO8
-0.06242	2.8449	1.66579	1.86356	2.59415	1.79231	0.675183	1.56332	1.58861	-1.16687	0.876682	0.582684	1.00376	-1.77916	1.89064	-1.23197	1.65576	1.14105	1.27532	1.79705	0.87379	1.55358	1.04126	2.02644	0.373292	3.12922	2.11373	1.43886	1.96762	0.708496	1.80353	O15400-2;O15400	O15400-2;O15400	Syntaxin-7	STX7
-0.826123	-4.11231	-0.0116479	-0.552201	-1.64863	-0.0239734	0.356961	0.469313	0.184638	-1.33553	-6.30856	-1.93119	-0.534233	-2.71511	-1.05521	-4.70811	-4.75585	-3.47678	-3.5036	0.58307	2.60169	0.325385	0.754523	1.75798	0.215281	-1.13748	-3.07011	-0.596913	1.14895	1.37397	2.50407	O15427;J3QQV2;J3QSC3;J3KTI8;J3QQS9	O15427	Monocarboxylate transporter 4	SLC16A3
-2.58973	-0.0455065	-1.61273	-3.64928	-1.65377	-1.00754	-1.50993	-5.06965	-0.385343	-1.25979	-4.49011	-1.79018	-1.82998	-2.26639	-2.76241	-2.85455	-2.09006	-3.70632	-1.59647	-0.998244	-2.48814	0.143627	-0.545411	0.176804	-0.434427	-3.14543	-2.83766	-1.20367	-2.44217	-0.199854	-1.89429	O15438;O15438-4;O15438-2;H0Y8Q6;O15438-5;H0Y9T4;O15438-3	O15438;O15438-4;O15438-2	Canalicular multispecific organic anion transporter 2	ABCC3
-1.31487	-1.068	0.505326	-1.52836	-0.385909	0.705669	0.424853	-0.488359	-0.920546	-0.47701	-1.7108	-1.17934	-0.523738	0.197805	-0.358497	0.413843	0.279113	-0.569063	0.563544	-1.35748	-0.324624	-0.93516	-0.817453	-1.02724	-0.12374	-1.6509	-0.670085	-5.44988	0.699921	1.04035	0.628243	O15439-2;O15439;O15439-3;B7Z3Q7	O15439-2;O15439;O15439-3;B7Z3Q7	Multidrug resistance-associated protein 4	ABCC4
1.84658	-4.8473	1.18878	-0.233363	-0.282895	0.344106	-6.37585	-2.59178	1.88994	-0.529613	-4.87374	-4.56352	-6.56129	-5.36937	-3.42027	-3.95752	-6.82269	-4.46652	-4.64641	1.37175	1.49082	-5.47091	1.32474	-0.183869	-5.34197	0.262032	-3.17862	-3.1413	-4.55528	1.85277	-5.22438	O15446;O15446-2	O15446;O15446-2	DNA-directed RNA polymerase I subunit RPA34	CD3EAP
1.15899	-1.33666	-2.60159	-1.9588	-1.77464	-0.691196	-2.8621	-1.02186	-2.67416	0.492565	0.662088	-0.478618	-0.977077	0.00597291	1.13525	-0.747717	0.0729932	-0.042853	-0.0861429	-1.45555	-1.70865	0.187175	-3.14304	-2.95191	0.140735	-1.93834	-2.4785	-0.897104	-4.94853	0.405874	-0.992639	O15460-2;O15460;E7ENX0;E7EPI9;E7ERI1;C9JCP0;C9JX45;A8MXE0;C9JN43;C9JIG4	O15460-2;O15460	Prolyl 4-hydroxylase subunit alpha-2	P4HA2
2.03465	2.07088	3.03065	2.06368	2.1017	2.68962	2.69987	2.27909	2.48422	0.99472	1.40685	2.39783	2.1311	1.97695	2.38065	1.90108	2.54963	1.44505	1.8913	2.73533	1.95526	3.05465	2.58019	2.19462	3.37302	1.83745	2.07066	3.47669	2.55947	1.99699	2.64289	O15498;O15498-2;H7C3K7	O15498;O15498-2	Synaptobrevin homolog YKT6	YKT6
5.76866	5.5395	5.3661	4.84515	6.00598	5.5174	5.27362	4.84179	4.94997	6.12814	5.33103	5.4518	4.58046	6.20674	6.84732	5.50893	5.26499	7.64375	7.4539	5.24919	5.49496	6.28969	5.00808	5.39265	5.48747	5.64548	5.18864	4.61909	5.3113	5.06268	5.32694	O15511;B1ALC0;O15511-2	O15511;B1ALC0;O15511-2	Actin-related protein 2/3 complex subunit 5	ARPC5
-1.45961	-2.20796	-2.24047	-2.91367	-2.29497	-0.0159992	-2.28848	-1.01467	-1.00756	-5.9318	-7.19461	-4.00695	-2.63881	-2.17733	-6.64439	-0.995276	-4.13024	-2.35678	0.398613	-3.18075	-7.64641	-0.49478	-1.28368	-2.10483	-3.52882	-0.941083	-1.1587	0.482453	-0.705426	-0.534875	-4.75289	O15514;E9PB93;E9PHV4	O15514;E9PB93;E9PHV4	DNA-directed RNA polymerase II subunit RPB4	POLR2D
-2.59517	-3.27226	-2.81438	-2.95714	-1.23604	-6.45779	-5.4087	-0.208888	-4.65479	-4.58901	-1.37544	-3.30558	-6.23753	-1.37732	-1.06194	-3.49659	-2.46008	-5.00636	-0.441046	-2.17377	-3.79572	-2.28716	-0.520697	-3.12654	-2.90115	-1.95121	-0.0438694	-5.16889	-2.56062	-0.344827	-3.0437	O15541;Q8IZP6	O15541	RING finger protein 113A	RNF113A
3.56704	4.21408	3.84877	3.98312	4.01805	3.53648	4.32524	4.18439	3.30162	3.81979	3.93272	3.90461	3.39276	3.86577	3.56972	4.28821	3.72514	3.45734	4.07058	4.05373	4.60576	4.9049	4.13113	4.24851	3.98634	4.30934	4.3543	3.3798	4.34112	4.38974	4.07159	O43143	O43143	Pre-mRNA-splicing factor ATP-dependent RNA helicase DHX15	DHX15
1.36673	0.773885	-0.301665	-2.02889	-1.54542	-0.0885024	0.372272	-2.23129	-1.54968	-3.99168	-6.22338	-3.92068	-4.04278	-0.978773	-7.73775	0.195435	-0.911904	-4.86525	-2.3662	-0.747718	-0.950917	0.180348	0.525234	-0.996629	-2.47427	2.21137	0.651738	-4.51988	1.27913	0.633038	-2.11217	O43148;O43148-2;K7EP06;K7ERH6	O43148;O43148-2;K7EP06	mRNA cap guanine-N7 methyltransferase	RNMT
-5.19116	-6.62612	-3.58242	-2.87685	-5.85908	-2.78275	-4.10079	-3.46599	-2.51218	-3.71261	-2.6561	-4.17323	-6.22536	-3.47659	-4.58842	-3.6265	-6.41121	-5.13328	-5.58282	-4.58984	-5.3262	-3.6342	-4.99815	-4.49488	-7.94716	-6.80982	-3.78532	-3.40865	-4.73004	-4.3353	-6.3573	O43149;O43149-3;I3L3Q3;I3L141;O43149-2	O43149	Zinc finger ZZ-type and EF-hand domain-containing protein 1	ZZEF1
1.81563	-3.71962	-0.273909	-1.68099	-2.83944	-3.37169	-5.62295	-2.88622	-2.59058	0.537897	-3.6859	0.449699	-2.32866	1.02975	1.61238	-5.86099	-1.41256	-0.882392	-2.79772	-2.22871	3.69311	-1.86467	-2.17314	-5.34225	-2.81991	-1.511	-2.92592	-3.62323	-2.08478	-2.38035	-2.24343	O43156	O43156	TELO2-interacting protein 1 homolog	TTI1
-3.55318	-5.81524	0.468759	-8.3181	-3.05136	0.405504	-2.46446	-2.30572	-0.352305	2.22383	-3.84926	-2.011	-3.38868	-4.70466	-0.180624	-2.96092	-2.65071	-3.93642	-2.79071	-0.605703	-0.506307	-3.58256	-4.05139	-4.87208	-0.602089	-6.44271	-4.68446	-2.62581	-6.01951	-2.14215	-1.92226	O43157-2;O43157;O43157-3	O43157-2;O43157	Plexin-B1	PLXNB1
-5.8032	-3.12465	-1.10819	-5.55849	-1.89269	-3.17975	-1.25821	-3.72506	-5.19744	-1.00629	-1.66479	-0.221143	-6.46772	-1.38148	-1.78494	-2.5227	-1.23084	-0.80476	-1.55031	-4.20641	1.20764	-2.82357	-3.83193	-6.6085	-1.93239	1.88232	-1.90458	0.95224	-4.85098	-1.643	-1.94985	O43159;E9PPY3;E9PPP6	O43159;E9PPY3	Ribosomal RNA-processing protein 8	RRP8
-4.91748	-6.75932	-2.33598	-3.2043	-4.80873	-1.91321	-3.26887	-4.36739	-6.58098	-4.30547	-7.10954	-5.14461	-4.74699	-4.40065	-5.25851	-3.95824	-7.85895	-5.80453	-2.98508	-1.97962	-2.97687	-1.57782	-5.17795	-7.21054	-1.31485	-2.29231	-3.80353	-2.72171	-3.89412	-3.932	-1.1698	O43166-3;O43166-2;O43166;F5GYF8;H0YJY2;G3V4Z3	O43166-3;O43166-2;O43166;F5GYF8	Signal-induced proliferation-associated 1-like protein 1	SIPA1L1
0.210662	-0.697194	0.00765368	0.480692	-0.348277	0.923119	0.425476	-0.483745	0.613566	0.345636	-0.668382	1.10887	0.193738	0.369846	-0.708698	-0.0958809	-1.72083	-0.927325	-2.02842	-0.975791	-0.292421	0.184825	0.0883717	3.04031	-0.130435	0.443557	0.690801	0.373084	0.535359	1.3489	-0.0735811	O43172-2;O43172	O43172-2;O43172	U4/U6 small nuclear ribonucleoprotein Prp4	PRPF4
4.28805	4.11384	3.30259	4.06005	4.01636	3.91527	2.17851	4.77486	3.4557	3.52535	3.08749	3.56006	2.8455	3.67972	2.39577	4.02	3.70639	4.63153	1.59528	2.55858	3.03498	1.23911	3.16716	3.3663	2.16307	5.33976	4.56401	5.04333	2.45124	3.46323	1.96949	O43175;Q5SZU1	O43175;Q5SZU1	D-3-phosphoglycerate dehydrogenase	PHGDH
-2.14083	0.923984	1.61504	2.08004	2.64313	1.41299	1.95851	2.56141	1.71832	-4.41606	-0.529235	-6.90354	2.03598	0.662106	-5.1809	-4.85893	-0.811784	0.504845	-2.19298	-0.900858	0.887182	-1.45888	1.65949	-1.22568	-1.16364	1.01075	1.54514	4.98537	1.09083	1.53524	-4.5728	O43181;H0Y9M8	O43181	NADH dehydrogenase [ubiquinone] iron-sulfur protein 4, mitochondrial	NDUFS4
-3.04639	0.557839	0.848273	0.821696	-0.230799	1.04381	2.34443	0.562429	-0.384512	0.28915	0.943747	-0.852355	1.02947	-1.59336	-1.12459	0.716905	-2.40649	0.505158	-0.947702	0.601304	-3.51873	0.245355	2.01689	0.969714	0.752948	-0.458593	-0.292369	-1.16248	0.770928	0.0190633	0.48273	O43237;O43237-2;J3KRI4;B4E2E0;J3KSD2;J3KRZ2;H3BUM4	O43237;O43237-2	Cytoplasmic dynein 1 light intermediate chain 2	DYNC1LI2
3.52318	3.20608	2.7251	2.53045	2.82053	3.19541	2.66659	3.47776	2.59062	3.15701	3.70595	4.14555	2.85227	4.21913	3.22531	2.83235	3.51066	3.63894	3.33763	2.84984	3.12434	3.25824	3.2032	3.71332	3.58461	2.8486	3.28831	2.48169	3.22453	2.59566	3.28189	O43242;O43242-2;H0YGV8;F5H8K4	O43242;O43242-2	26S proteasome non-ATPase regulatory subunit 3	PSMD3
-1.43491	0.0400211	-0.543427	-0.159702	-0.762243	-0.856067	-1.17694	-1.18568	-2.35624	0.445454	-0.646798	0.775263	0.104205	1.10107	0.263586	-0.159208	-4.35151	0.850308	-0.952788	-2.61304	-0.363849	0.280339	-0.655972	-0.929615	0.843996	-0.494918	0.193279	0.152883	0.262931	-1.31815	-0.370648	O43252	O43252	Bifunctional 3-phosphoadenosine 5-phosphosulfate synthase 1;Sulfate adenylyltransferase;Adenylyl-sulfate kinase	PAPSS1
-1.46273	-0.36064	1.59446	-0.900815	-3.66208	-0.758841	-0.159231	-2.3067	-0.211838	-1.39886	-2.24168	-0.533526	-0.486003	-0.976045	-1.81243	0.111917	-0.983503	-1.90579	-1.93296	-0.106201	-2.78221	0.117537	-0.225696	-1.01541	-0.306558	0.711764	0.799607	0.29091	-0.105342	-0.209981	-0.25086	O43264;O43264-2;F5H3C1	O43264;O43264-2	Centromere/kinetochore protein zw10 homolog	ZW10
0.634173	0.685966	-0.984956	2.50432	2.61828	-0.641569	1.42594	1.90908	1.2655	1.06473	0.805816	-2.4859	-0.954885	0.734543	-2.0061	0.201196	-0.453878	-2.60496	-5.75044	0.854912	0.482359	-0.574501	0.771825	-1.28041	-1.01719	-0.0754985	1.54045	-3.12901	2.1383	0.593375	-0.935949	O43278;H3BVD9;H3BTQ8;H3BMB6;H3BNW5;H3BSM2	O43278;H3BVD9;H3BTQ8	Kunitz-type protease inhibitor 1	SPINT1
-3.14621	-2.83251	-2.07583	-3.95404	-1.45134	-1.8541	-2.24916	-4.07246	-2.46019	-2.00292	-5.82786	-2.47005	-4.63619	-2.48343	-2.94002	-4.13298	-2.93363	-4.26959	-6.06261	-3.10454	-5.98568	-0.999955	-3.76691	-0.276398	-1.35319	-1.53627	-1.67327	-5.14225	-1.97485	-2.34092	-2.31024	O43286	O43286	Beta-1,4-galactosyltransferase 5	B4GALT5
-1.03782	0.325428	-0.186914	0.448649	-0.0302044	-0.637395	0.751448	-2.20871	-1.0737	-1.75088	1.79597	-0.113885	-0.689104	0.26604	-0.973763	0.185615	-0.733991	0.145627	1.23726	0.182367	0.748178	-0.840071	-0.489773	-0.141978	0.636934	1.15531	1.31219	1.04208	1.23989	0.983971	-0.287323	O43290;E9PQI8	O43290	U4/U6.U5 tri-snRNP-associated protein 1	SART1
1.74721	2.48254	-1.16072	2.22024	1.2581	-1.3513	-0.939077	-0.593366	1.80632	-0.554761	0.0156883	-0.806831	-0.960485	-5.4775	-3.61752	-1.85876	-4.71651	-5.34883	0.0231961	0.87152	1.65558	-2.64109	0.554572	1.24773	-1.95172	-0.562111	0.702349	-1.14954	0.237193	2.72186	-5.73386	O43292;O43292-2;E9PPZ9;E9PLV6;E9PQ31;E9PLG8;E9PM11;E9PM94	O43292;O43292-2;E9PPZ9;E9PLV6;E9PQ31	Glycosylphosphatidylinositol anchor attachment 1 protein	GPAA1
-3.58197	-1.47679	-0.041544	-1.08886	-2.85184	0.556738	-1.86885	-0.855777	-2.03776	-0.939885	2.02564	0.579358	1.41012	-0.0150175	0.276051	1.83264	0.222809	3.42508	1.14072	-1.99908	-1.9434	-0.671131	-1.53382	-3.90035	-2.54253	-3.49511	-1.63642	-1.69865	-1.34983	-1.57289	-0.137966	O43294;O43294-2;H3BQC4;H3BSN4;I3L209;H3BS04;H3BN49	O43294;O43294-2	Transforming growth factor beta-1-induced transcript 1 protein	TGFB1I1
-0.683087	-2.87279	-3.15751	-6.99124	-4.27111	-2.28306	-6.55157	-2.47954	-2.8934	-7.68206	-3.42258	-2.46619	-5.42346	-2.90014	-3.19786	-8.07606	-6.66902	-4.22974	-4.78096	-5.2829	-4.60145	-3.5156	-4.47903	-2.9117	-4.17905	-3.33901	-2.90376	-2.69016	-1.89282	-3.6325	-3.81371	O43299;O43299-2;O43299-3	O43299;O43299-2	AP-5 complex subunit zeta-1	AP5Z1
-3.70559	-0.902429	-2.16106	-2.74953	-2.04602	-3.62018	-0.204058	-0.741402	-0.910383	0.700871	0.0248381	-0.173094	2.0383	-0.501325	1.25127	1.76384	2.18369	0.746395	-1.1418	-2.1763	-0.803295	-2.37409	-1.98022	-2.10737	-2.50675	-2.66445	-0.939034	-1.68199	-1.82839	-2.93863	-2.468	O43301;K7ENF6	O43301	Heat shock 70 kDa protein 12A	HSPA12A
0.995321	1.55129	0.686585	0.770656	0.668537	0.42831	0.373048	0.53075	2.31032	2.22396	0.440922	1.62117	1.26688	0.551737	1.53123	1.41056	0.607113	0.416776	1.89716	2.00253	2.13352	-1.45707	1.41318	2.01149	1.48167	0.680522	1.68687	0.156732	1.32841	0.562399	-1.38538	O43324;D6RBD7;C9J1V9;O43324-2;H0YAL7;D6RCQ0;H0YAH9	O43324;D6RBD7;C9J1V9;O43324-2;H0YAL7	Eukaryotic translation elongation factor 1 epsilon-1	EEF1E1;EEF1E1-BLOC1S5
-1.03515	-2.23766	-2.11414	-3.66388	-2.43667	-1.16476	-1.77276	-1.90523	-2.09045	-0.546701	-0.171142	-0.126965	-2.3303	-0.859927	0.216536	0.307575	0.842361	-4.71829	-2.21221	-5.50369	-3.43737	-1.88871	-6.00194	-3.64172	-1.13491	-0.911227	-2.99372	-2.6879	-2.97891	-3.53433	-2.26682	O43353;O43353-2	O43353;O43353-2	Receptor-interacting serine/threonine-protein kinase 2	RIPK2
4.4282	4.5132	4.40139	5.0722	4.69789	4.17415	4.05302	4.56775	4.16284	3.34196	4.48619	3.62193	4.57051	3.78059	4.14796	4.37605	3.53839	4.54556	4.97338	4.32792	3.95663	4.74885	4.69526	4.92664	4.28336	4.85288	5.20233	4.00802	4.74715	5.06278	3.51528	O43390;O43390-3;B4DT28	O43390;O43390-3;B4DT28	Heterogeneous nuclear ribonucleoprotein R	HNRNPR
2.29379	-0.384019	1.90929	-0.609717	-0.929033	2.25015	1.07598	0.896622	0.510678	4.18615	1.25641	6.37107	1.78033	4.10248	3.22727	4.03125	0.578246	4.59104	0.862336	-0.762482	3.42814	1.01325	-0.560509	-0.835887	0.758895	0.186983	1.53193	2.5383	0.399992	1.23136	1.19308	O43395;O43395-3	O43395	U4/U6 small nuclear ribonucleoprotein Prp3	PRPF3
3.66256	-0.345558	2.8859	2.1197	2.62203	3.23155	0.694141	1.72114	1.75368	2.28466	1.63193	2.62523	2.13717	0.698741	2.28966	-0.926698	2.40617	1.09583	2.5968	2.43446	2.6707	2.97291	0.925829	1.782	2.78101	0.945694	-1.35272	1.79598	2.78086	2.37347	3.01072	O43396;K7ER96;K7EML9;K7EPB7;K7EKG2;K7EME7	O43396;K7ER96	Thioredoxin-like protein 1	TXNL1
3.60838	3.18493	4.26147	3.19379	3.61205	4.09149	3.03499	2.70208	3.36726	3.95247	2.32391	3.87061	3.41006	4.54608	3.60313	2.71895	3.03042	3.06087	3.14747	2.29826	4.07447	4.17514	3.02004	4.08362	4.35554	3.37024	3.84502	3.48405	3.39987	3.31939	4.26138	O43399-5;O43399-7;O43399;A0A087WYR3;A0A087WZ51	O43399-5;O43399-7;O43399;A0A087WYR3;A0A087WZ51	Tumor protein D54	TPD52L2
2.45349	1.14641	1.58114	-0.657656	0.595823	-0.395912	-2.05414	1.11002	-0.0782657	-0.60231	-1.12276	-2.14821	-1.2771	-2.98505	-0.333577	-1.53628	-0.55981	-4.89592	-5.17076	-1.45052	-0.551572	1.21695	-0.377911	2.15606	0.840371	-2.35916	-1.48207	0.80818	2.84344	0.431533	0.847067	O43402;M0R1B0;O43402-2	O43402;M0R1B0	ER membrane protein complex subunit 8	EMC8
-4.87364	-2.22217	-5.36966	-4.7236	-4.61879	-5.58866	-6.05602	-1.91107	-3.19038	-1.1471	-1.90502	-3.77064	-3.77615	-1.03935	-0.860688	-3.57745	0.231744	-1.61859	-4.47823	-2.96201	-6.04848	-4.94424	-2.14581	-1.48993	-0.368354	-6.11467	-5.55549	-3.88428	-8.81793	-2.80494	-1.85379	O43422;O43422-2;E9PSI2	O43422	52 kDa repressor of the inhibitor of the protein kinase	PRKRIR
-2.62211	-4.54882	-1.6259	-2.04735	-2.24051	-2.24518	-3.69361	-4.35998	-4.05644	-2.32595	-4.49522	-4.34102	-6.22047	-4.36324	-3.30013	-1.97353	-1.09095	-2.10526	-2.37303	-4.81853	-1.68639	-3.91418	-4.52679	-2.0019	-4.2091	-2.07971	-3.15518	-0.544356	-1.42747	-3.61333	-2.94521	O43427-2;O43427;E9PSD3;E9PJW6;H0YCE7	O43427-2;O43427;E9PSD3	Acidic fibroblast growth factor intracellular-binding protein	FIBP
-4.40778	-6.52066	-4.59055	-5.00551	-3.49425	-4.25106	-2.6348	-3.48611	-7.21547	-3.02189	-1.81612	-2.04663	-1.20737	-1.89712	-5.34708	-5.57143	-3.932	-2.5404	-0.353336	-3.52837	-2.94783	-3.74448	-6.11966	-2.81396	-4.138	-6.58316	-4.69866	-2.23253	-4.13154	-4.88475	-2.10408	O43432;O43432-3;O43432-4;Q5SWD0;O43432-2	O43432;O43432-3;O43432-4	Eukaryotic translation initiation factor 4 gamma 3	EIF4G3
0.566093	2.01152	-0.428008	1.34289	1.02924	0.537567	-0.508167	0.71055	0.989873	-0.240701	-0.477686	-1.60956	-0.171929	-0.90954	0.0669167	-0.318269	0.293114	-0.38003	-0.157839	0.738598	0.304478	-1.72011	-0.830515	0.152319	-0.531377	1.0256	0.744145	-1.01817	0.342048	1.05145	0.436302	O43447;C9JQD4;O43447-2;A6NM32;H0YEL5;C9JAN8	O43447;C9JQD4;O43447-2	Peptidyl-prolyl cis-trans isomerase H;Peptidyl-prolyl cis-trans isomerase	PPIH
-1.83522	0.251209	0.986173	-0.394168	-0.707833	-2.95973	0.330841	-1.26274	0.078912	0.0763435	-3.88262	-3.21664	-0.887738	-2.7678	-1.86164	-0.933963	1.14967	-6.94261	-0.429662	-0.303675	-1.50254	-5.11607	-1.60785	-1.14764	-2.9894	-0.848461	-0.466794	-5.53964	-0.676583	-0.657585	-2.33613	O43464;O43464-3;O43464-2;O43464-4	O43464;O43464-3;O43464-2;O43464-4	Serine protease HTRA2, mitochondrial	HTRA2
-0.659671	-0.0251109	0.606027	0.778574	0.189748	0.699378	1.49857	0.901148	0.794647	2.81539	3.8824	3.35228	2.78777	3.18348	3.00297	2.74751	3.40125	4.7251	4.74747	-1.00923	0.582361	0.610798	-0.395621	-0.721189	-0.0296109	0.442966	1.60827	-0.0832305	0.520406	-0.529603	0.557286	O43491;Q6R5J7;Q6ZSX4;E9PMV8;E9PPC9;E9PN54	O43491	Band 4.1-like protein 2	EPB41L2
-0.0686923	-0.792752	-1.64902	-6.61556	0.0792613	-7.2002	-0.764257	-6.05208	-6.46494	-5.6046	3.13096	2.12969	3.18289	3.42788	-0.666834	0.582011	3.40723	2.33797	1.37321	-4.38207	0.766724	-1.36822	1.5395	1.1383	-4.84732	0.90369	0.580218	2.38541	2.24442	0.968437	-1.32566	O43504;R4GMU8;E9PLX3	O43504;R4GMU8;E9PLX3	Ragulator complex protein LAMTOR5	LAMTOR5
0.759177	0.813915	0.634893	-0.218464	1.17881	1.41843	2.24602	0.452335	1.6773	0.303175	-0.00181834	-0.470044	0.919976	-2.16585	-1.53301	0.512588	3.61321	-0.956276	0.548651	0.911328	-0.247301	0.850324	0.339788	-0.439497	-0.0823821	-1.19325	1.33901	-0.0696118	0.344894	1.04946	-0.570026	O43520;Q8TF62;H0YL60;H0YMP8	O43520	Phospholipid-transporting ATPase IC	ATP8B1
-4.06882	-3.89671	-4.55457	-4.51239	-2.53022	-4.38561	-7.67807	-2.58282	-5.63028	-2.73889	-2.43855	-5.48776	-3.85581	-5.14517	-5.39812	-5.89673	-5.41342	-3.20374	-4.57327	-5.49749	-3.38904	-1.12323	-0.21672	-0.636652	-0.891881	-1.95481	-3.96886	0.445118	-4.11896	-3.60196	-4.27546	O43567;C9J8T4;C9JYN7;C9IY58;C9JCY0;O43567-2;C9J7B4;C9JRV0;F8WDJ5;C9J383;C9JU37;C9JYY4;H7C5Q6	O43567;C9J8T4;C9JYN7;C9IY58;C9JCY0;O43567-2	E3 ubiquitin-protein ligase RNF13	RNF13
-3.43761	1.0048	1.25384	1.10602	0.543232	0.93517	1.30286	-1.31996	0.688719	-2.21123	2.50976	0.541882	0.527972	0.116193	-0.48876	-0.93014	0.231952	-0.407726	-0.530844	1.98385	1.62631	1.91721	0.395051	2.17477	1.15871	1.99598	1.14949	0.51586	1.81406	1.57317	0.783548	O43583;F8VVL1	O43583;F8VVL1	Density-regulated protein	DENR
-1.76733	-2.11288	-1.01564	-1.05769	-0.892325	-0.83041	-0.254908	-1.36103	-2.76073	-1.66928	-0.789997	-2.17444	-2.148	-1.82899	-4.15921	-1.08514	-1.96854	-0.253553	-2.38195	-1.07093	-0.103839	-1.63289	-2.3445	-0.577667	-1.36576	-0.664866	-0.822821	-4.47683	-1.04243	-0.784718	-1.36604	O43592;F8WDU6;F5GYW6;F5GZM3	O43592	Exportin-T	XPOT
4.1709	2.74194	4.80171	1.92334	3.64842	1.46703	5.33728	1.79045	1.19209	3.02757	-0.118658	2.88367	1.64049	3.17383	2.99784	1.99687	0.623142	0.703384	1.33398	4.60743	4.05834	1.61037	4.69844	2.41335	0.897218	3.6291	2.11477	2.16987	3.06722	2.38787	1.01933	O43615;M0QXU7;M0QXM9;M0R301;M0R124	O43615;M0QXU7	Mitochondrial import inner membrane translocase subunit TIM44	TIMM44
1.49422	-5.42321	4.74105	1.65259	1.38779	1.36605	1.74539	3.81796	0.698034	1.45453	1.13498	-4.84187	1.98993	0.79728	1.18961	-0.412167	5.11479	-0.187413	0.325004	2.33827	3.63193	1.58817	1.62369	-1.67477	3.64099	0.721656	1.47176	-5.71999	1.00864	5.49362	-4.19644	O43617;O43617-2;A6NKE1	O43617;O43617-2;A6NKE1	Trafficking protein particle complex subunit 3	TRAPPC3
-2.77405	4.13327	4.72125	-4.75751	5.36656	4.13776	6.77566	-4.42673	5.99078	-4.39029	-4.77559	-6.04772	5.62943	1.56988	3.48862	-3.31866	4.54805	2.83226	-5.43499	6.43946	6.43216	8.47044	-8.2859	6.81521	5.88739	-5.03429	6.78941	6.05125	7.687	5.31064	5.95487	O43653	O43653	Prostate stem cell antigen	PSCA
-0.464423	-1.37345	-3.11185	-0.971518	-1.10637	-0.392915	-2.22023	-0.217446	-1.27273	1.45146	0.748382	-5.63562	0.612721	-1.55908	0.928466	-3.08723	0.155042	2.23398	0.37702	-1.87605	0.847422	-2.6604	-0.734288	-0.788345	-2.12888	-0.119708	-3.12041	-0.397301	-0.997242	-0.278176	-4.41024	O43660;O43660-2;D6RA26;H0YA24;B7Z982;H0YAA2	O43660;O43660-2	Pleiotropic regulator 1	PLRG1
-3.35924	-1.97837	-1.90174	-0.850782	-0.557937	-0.748503	-0.410324	-0.946869	-2.26972	-1.7358	-0.351027	-0.183211	-1.18151	-0.226684	-0.861209	-0.306289	-2.88457	-0.389859	-1.14982	-2.62377	-1.6995	-1.68114	-1.7041	-0.834219	-0.758543	-0.610554	-6.86764	-0.613519	-2.49117	-1.61852	-1.85411	O43663-4;O43663-2;O43663;O43663-3;H0YL53;G3V3N7;H0YM42;H0YLA0;H0YNE4;H3BSJ8	O43663-4;O43663-2;O43663;O43663-3	Protein regulator of cytokinesis 1	PRC1
4.54834	4.44206	-4.52293	3.87655	3.93468	-4.78811	4.01932	4.13965	4.39123	2.09952	2.63665	-1.02464	2.95504	-0.584223	-0.920244	2.86626	1.887	3.28929	3.01648	4.32365	3.0621	-6.80732	3.5805	3.09474	0.347073	2.89357	3.64109	-0.570371	3.00677	3.6714	-0.282575	O43676;C9JKQ2	O43676;C9JKQ2	NADH dehydrogenase [ubiquinone] 1 beta subcomplex subunit 3	NDUFB3
3.69854	4.77788	3.63633	3.48099	3.84637	3.23239	4.5643	4.1963	4.44921	2.73057	3.13287	2.87101	2.27115	2.71527	2.3706	1.79506	2.377	2.17802	2.06348	3.44107	2.39191	3.12049	2.84116	2.69771	3.03398	3.66792	3.56317	-6.28052	3.11282	3.48239	2.02699	O43678;O43678-2	O43678;O43678-2	NADH dehydrogenase [ubiquinone] 1 alpha subcomplex subunit 2	NDUFA2
2.9061	3.10888	2.89217	2.7575	3.30895	3.37528	3.11751	2.85869	2.606	3.11155	3.65779	3.26697	3.03297	2.7719	3.16322	2.90846	3.52764	3.26577	3.66549	3.85649	2.13498	3.45103	3.44015	3.78689	3.69311	4.71303	2.23337	2.40839	3.63446	3.48048	3.56075	O43681;A0A087WXS7;K7ERW9	O43681;A0A087WXS7;K7ERW9	ATPase ASNA1	ASNA1
-6.02442	-7.76009	0.277037	-0.000717913	0.958642	1.19619	0.576153	1.36612	-5.73468	-3.51662	-1.36633	-6.82803	1.11688	-1.50532	-0.842363	-5.33152	-2.39125	-3.25387	-0.372989	0.702206	-4.73551	-3.82662	0.337773	-0.469407	0.844737	-4.77982	-5.03377	-1.15943	-3.66006	0.59297	0.820755	O43688;O43688-2;K7EMK9;O43688-3;K7ENH4	O43688;O43688-2;K7EMK9;O43688-3;K7ENH4	Lipid phosphate phosphohydrolase 2	PPAP2C
5.93064	6.50483	6.3773	6.77039	6.57967	6.26372	5.91076	6.96621	6.11803	6.70447	8.05022	6.75992	6.79479	6.49942	6.88449	7.86488	7.665	8.65536	8.09633	6.61822	6.67827	6.37379	6.78954	6.43139	6.33583	5.93617	6.35826	6.45603	6.44376	6.04054	6.73854	O43707;O43707-2;F5GXS2;O43707-3;H7C144;K7EP19;D6RH00	O43707;O43707-2	Alpha-actinin-4	ACTN4
-1.68221	-0.291214	3.88399	-2.10916	-2.07414	-0.862036	-2.83595	0.0623231	-5.48761	3.56043	8.07736	3.78037	7.86707	3.97962	3.76714	2.91662	4.22694	8.43064	8.59738	-1.14401	-1.59274	-0.430599	-2.57767	-3.05708	2.31424	-2.93669	-1.77548	1.58745	-0.663547	-0.305797	0.468678	O43719;Q5H919;Q5H918	O43719	HIV Tat-specific factor 1	HTATSF1
2.54837	2.02532	1.88379	-0.526923	0.782727	3.10904	3.2645	1.41627	2.77998	0.0725689	-1.19595	0.182854	-5.63551	-4.74467	-0.307518	-0.299009	-3.45675	-0.381235	-4.29454	1.4487	1.93887	3.61424	-1.65979	2.83127	-0.359781	-4.93701	-3.542	-0.758812	-3.13765	0.783395	-0.901292	O43745	O43745	Calcineurin B homologous protein 2	CHP2
2.7655	3.27857	2.73724	2.56437	2.53805	2.69851	3.24088	2.2676	3.16495	3.07771	1.29123	1.22724	2.01646	2.21057	1.92121	1.72538	1.22527	1.09125	2.00223	3.06503	2.47145	2.66293	3.27722	2.90132	2.20139	3.07057	3.0682	-0.992328	3.01769	2.81725	2.56456	O43747;O43747-2;H3BNR4;H3BR36;H3BUN9;H3BN71;B4DGE1;H3BRM7;H3BS13;H3BV30;H3BN75;H3BNN2;B3KNW1	O43747;O43747-2	AP-1 complex subunit gamma-1	AP1G1
3.27003	-1.99742	-2.38911	-4.18202	1.86516	1.03633	-3.00228	-4.7213	1.19279	0.8727	-2.64823	-0.836279	-0.701479	-0.348494	0.539223	1.01114	2.02795	-4.60516	1.02068	-2.01312	0.583052	-1.47038	-1.06859	-1.94243	-0.0432604	-0.0530157	-0.500196	-1.6614	-4.43334	-0.374178	-0.29905	O43752;O43752-2	O43752	Syntaxin-6	STX6
3.31934	4.40253	3.16685	0.941135	3.21116	1.47266	3.87911	3.2826	4.21066	2.88771	1.60477	3.31142	0.285099	3.66911	3.52087	2.07157	2.82691	1.88391	3.57824	2.335	4.04985	5.07549	2.76567	2.60414	2.51238	2.87621	1.92534	2.44367	3.82351	3.93358	3.2174	O43760-2;O43760;K7ELD9;K7ENG9;K7ELS8;K7EJ35	O43760-2;O43760;K7ELD9;K7ENG9;K7ELS8	Synaptogyrin-2	SYNGR2
-3.98958	-5.83732	-4.12547	-2.83367	-5.73705	-2.88791	-6.33204	1.70495	-4.13967	4.17199	-1.1715	-4.39661	-3.96472	3.16239	3.73773	-0.504208	-0.448286	-6.45714	-0.511692	-0.618409	0.521458	-2.61796	-1.71359	-2.52652	2.02106	-5.31979	-0.0333632	2.16515	-0.324927	-0.0179549	0.149854	O43765;K7EMD6	O43765;K7EMD6	Small glutamine-rich tetratricopeptide repeat-containing protein alpha	SGTA
-0.00389183	1.88659	1.62991	1.28499	0.871242	1.76342	2.07542	0.758845	2.14405	-1.54584	2.62936	2.94308	1.64265	1.03017	0.890753	0.564529	-0.785542	-0.745929	5.90146	2.15967	3.23116	0.315647	1.57339	1.44001	0.938487	-0.326265	-1.35361	1.85499	1.16229	0.659488	0.578381	O43772;C9JPE1;F8WEF6	O43772;C9JPE1	Mitochondrial carnitine/acylcarnitine carrier protein	SLC25A20
3.53233	3.74203	3.12711	3.5331	3.17453	3.13948	3.5253	3.24088	3.25609	2.62021	2.86129	3.30108	2.91406	2.34916	2.95408	2.40444	2.352	1.63103	3.38054	3.50804	3.71831	3.94139	3.26529	2.80361	2.7708	2.75407	3.28556	3.40147	3.1221	3.26041	2.66299	O43776;K7EIU7;O43776-2;K7EQ35;K7EJ19;K7EPK2;K7EMQ6	O43776	Asparagine--tRNA ligase, cytoplasmic	NARS
0.437352	1.14247	1.22753	0.467213	0.174066	1.23947	0.182308	-0.0438442	0.464864	0.899384	0.826869	1.42013	0.512447	0.937692	1.78029	0.594043	2.61485	1.20041	1.06945	0.0985866	-0.215514	0.380506	-0.0452514	0.233986	0.9137	0.628445	-0.429591	0.297146	0.660748	-1.0761	1.482	O43795-2	O43795-2	Unconventional myosin-Ib	MYO1B
3.48888	2.70064	2.87395	3.96595	3.47287	2.80491	2.7356	3.74346	2.82042	2.88291	3.06937	2.70759	3.02209	2.95273	3.50538	3.32294	3.58605	2.29179	2.55011	3.49381	3.48131	3.37318	3.14368	4.05838	3.05095	4.5088	5.03631	2.97064	4.10857	3.97721	3.07459	O43809;H3BND3;H3BV41	O43809;H3BND3	Cleavage and polyadenylation specificity factor subunit 5	NUDT21
4.08374	4.59839	4.36953	3.94468	3.50923	3.55325	3.77262	4.89321	4.4734	2.35273	3.33316	3.43098	1.90505	2.3454	2.77236	1.47243	1.10288	3.73647	1.26939	3.1522	2.23389	0.259616	2.97422	3.45191	2.1616	3.56834	3.18588	1.49425	3.08959	4.06877	2.98063	O43813;E9PHS0;F8WDS9;H7C2E3	O43813;E9PHS0	LanC-like protein 1	LANCL1
-2.86294	-2.22158	-1.05926	-0.610465	-1.86485	-1.24041	-2.67875	-2.32893	-1.69578	-0.341027	-1.57826	-0.591575	-2.65349	-1.80331	-0.461019	-2.77619	-2.21506	-1.53584	-0.796958	-1.05154	-0.990813	-1.66557	0.426669	-1.13467	-1.50185	-1.56789	-2.75165	0.51272	-1.38272	-3.39871	-2.82975	O43815	O43815	Striatin	STRN
-6.70212	-8.24279	-0.818103	0.117395	0.422798	0.459925	-0.891064	-0.0636216	-3.10587	1.39006	-0.456322	1.18607	0.732685	1.68285	2.11424	-1.1535	0.100153	-0.336937	-0.100045	-2.52287	-0.0149421	0.955989	1.73474	-1.04029	0.571309	1.35946	-0.952955	0.702384	-0.731036	0.757383	-0.765695	O43818	O43818	U3 small nucleolar RNA-interacting protein 2	RRP9
-2.86648	-1.03554	-2.42518	-1.70371	-4.57507	-0.399338	-4.61975	-1.90105	-7.92167	-1.23244	-4.2379	-1.49333	-3.44719	-2.32574	-2.24731	-2.28013	-5.04489	-1.62104	-5.11855	-2.04776	-1.33451	-2.40385	-2.37687	-4.4745	-4.67468	0.82315	-1.64879	-1.59021	-3.72894	-1.3526	-6.98016	O43819;C9JBU1	O43819	Protein SCO2 homolog, mitochondrial	SCO2
-2.79918	-1.63765	-1.07048	-3.79011	-2.33146	-3.06113	-2.3146	-2.80857	-5.07864	-2.31611	-2.16377	-0.837954	-2.41106	-0.856352	-1.65326	0.546645	-2.46521	-2.35895	-2.41159	-3.08479	-1.5885	-1.76165	-0.315348	-1.53755	-2.8081	-0.937284	-1.6139	-0.824973	-3.36818	-1.52485	-2.09519	O43823;M0QYL4	O43823	A-kinase anchor protein 8	AKAP8
-2.47613	-1.55901	-2.38735	-0.836114	-6.44542	-2.73752	-0.997328	-1.34984	-0.767444	-4.23941	-2.00653	-4.04594	-6.61893	-2.07219	-3.52567	-0.991883	-2.66793	-0.202882	-1.85734	-1.24532	-0.347825	-2.17453	-2.54856	-2.32132	-0.724066	-0.458809	-1.94953	-5.94936	-2.74193	-3.82641	-1.09154	O43824;H0Y2S1	O43824;H0Y2S1	Putative GTP-binding protein 6	GTPBP6
3.94478	3.75921	3.83395	4.31322	2.42553	3.34232	3.53851	3.23742	3.59403	2.83738	2.50976	4.40159	2.47091	4.04596	2.56358	1.74113	3.17937	2.3718	3.43735	2.37307	2.41402	4.1007	3.27939	2.91819	4.18557	3.51996	4.14596	3.19284	4.58292	1.51393	3.61324	O43852-3;O43852;O43852-6;O43852-10;O43852-5;H0Y875;O43852-14;O43852-13;O43852-9;O43852-11;O43852-12	O43852-3;O43852;O43852-6;O43852-10;O43852-5	Calumenin	CALU
-6.2886	-2.47065	-3.62718	-3.85974	-2.8435	-2.63493	-3.39723	-2.21476	-4.13056	-3.9421	-1.09118	-7.33068	-1.05594	-5.76843	-3.2327	0.300261	0.335246	-1.22228	-4.6031	-2.29583	-4.81228	-7.00747	-1.54643	-3.14355	-1.78935	-3.24126	-1.10722	-1.95676	1.17053	-4.80718	-3.45016	O43854-2;O43854	O43854-2;O43854	EGF-like repeat and discoidin I-like domain-containing protein 3	EDIL3
3.0703	3.00628	2.11471	3.61551	5.61736	2.72808	2.855	3.06384	3.45395	2.64286	2.57586	3.23718	2.06976	2.31528	2.86486	2.38637	1.84431	2.08683	3.18876	3.4923	5.0758	2.67714	4.42424	2.57475	2.91999	2.22233	2.54628	5.09594	2.70352	1.26057	2.41943	O43865;O43865-2	O43865;O43865-2	Putative adenosylhomocysteinase 2	AHCYL1
-2.40303	-2.15806	-4.81189	-3.71553	-2.44125	-3.43876	-5.06567	-3.00434	-6.15022	-4.95694	-1.69	-4.4671	-3.48729	-1.77851	-3.31749	-1.71336	-1.97738	-2.48725	-5.08286	-4.5237	-3.02843	-3.68785	-3.68682	-3.87398	-4.6241	-3.89932	-6.49293	-0.824497	-3.66484	-3.80598	-4.1238	O43896;I3L1B1	O43896	Kinesin-like protein KIF1C	KIF1C
-1.71484	-2.85021	-3.15578	-2.64562	-4.74927	-6.84441	-3.31721	-1.35367	-4.61844	-4.50995	-3.9649	-4.25441	-1.25482	-2.04904	-0.712368	-1.81062	-3.88287	0.519479	-2.3416	-3.62027	-2.13779	-0.927717	-3.45997	-2.10236	-2.17653	-2.07462	-0.695908	2.53363	-3.68157	-3.39297	-6.5381	O43913;O43913-2;G3V0H0	O43913;O43913-2	Origin recognition complex subunit 5	ORC5
4.3809	1.98537	3.74118	3.27179	3.56908	3.43235	2.5274	3.77039	2.81354	2.84335	2.36525	3.09917	1.93832	1.47029	2.99983	0.0889174	2.60916	-0.0326584	0.788747	3.84496	3.70555	2.78557	2.66826	1.40104	1.32945	2.45911	1.98604	2.39302	-0.855609	1.66393	2.30352	O43920	O43920	NADH dehydrogenase [ubiquinone] iron-sulfur protein 5	NDUFS5
-2.10235	0.210122	-0.89605	0.400358	1.19363	0.391779	-0.440742	0.789222	-4.01732	0.274141	-0.459063	0.0161265	-3.19736	-0.0570943	0.126024	-1.35853	-1.25524	-5.51233	-1.26612	-0.783468	0.300729	-0.215277	0.555581	-0.869676	-3.62182	1.87281	-0.791146	-0.289351	0.25836	-1.33374	0.759084	O60216;E5RFV8;E5RIN7;E5RJW1;E5RJK5;E5RFZ5;E5RI01;E5RG18;Q9H4I0;Q9H4I0-2	O60216	Double-strand-break repair protein rad21 homolog	RAD21
1.67291	2.47037	1.92232	3.44913	2.78978	3.56619	2.5256	2.85581	1.81808	2.194	3.66085	1.81836	2.33115	2.16789	2.68375	3.06749	3.49127	2.86888	1.90487	3.53769	4.67846	3.15445	4.33544	9.77472	2.76544	3.26665	3.61731	3.63033	2.39201	3.79703	7.03448	O60218	O60218	Aldo-keto reductase family 1 member B10	AKR1B10
-1.07303	1.31337	1.47006	-0.678471	0.84439	-0.321985	1.43253	1.15738	1.57857	-2.72439	-5.89734	-6.02832	-1.1762	-0.23747	-0.181105	-0.621882	-6.59676	-5.95063	-1.47524	-0.647007	-6.18833	-1.80035	0	0.0557272	-2.49868	0.170388	-0.043727	1.91672	-0.0910841	0.523479	-4.02	O60220	O60220	Mitochondrial import inner membrane translocase subunit Tim8 A	TIMM8A
0.125816	2.04174	-1.91397	-1.37893	1.88218	-2.88592	1.85981	3.06903	-0.628716	-2.84194	0.219946	-1.73547	2.58887	-3.91891	-4.12908	-0.747498	3.28967	-0.129683	0.505874	-2.17188	-1.52125	-4.62683	1.76454	0.123809	-2.21415	2.40638	2.55554	-4.47388	1.01149	1.71331	-2.64883	O60231;Q5SQH5;A2AB15	O60231	Putative pre-mRNA-splicing factor ATP-dependent RNA helicase DHX16	DHX16
0.112156	-5.89731	-3.11321	-2.1329	-1.69051	-2.27678	-6.34751	-0.256672	-1.18983	-3.0764	-4.6619	-3.48971	-1.6	-2.90794	-0.833973	-1.33225	-2.59572	0.345072	-0.618047	0.21671	-0.192702	-2.93097	1.2605	-2.3166	-0.4734	-1.31605	-1.74471	-0.453756	-0.731155	-1.83707	-3.02005	O60244;H7C3E5;H7C017	O60244	Mediator of RNA polymerase II transcription subunit 14	MED14
-1.41413	0.320668	-4.55739	-3.91615	-6.65367	-4.2787	-1.36437	-0.323709	-5.71248	-3.88525	1.55989	-0.708225	1.07115	0.40568	-1.902	0.980667	-2.05333	0.729785	2.80899	-2.45771	-0.415077	-1.90538	-7.05467	-0.825219	-5.95621	-4.96738	-2.20956	-4.13115	-6.13459	-1.20485	-2.94281	O60248;O60248-2	O60248;O60248-2	Protein SOX-15	SOX15
2.98405	1.83083	1.93883	2.11373	2.85567	3.0242	1.55609	2.00163	1.57463	1.13756	1.41288	0.737821	2.29827	2.23512	1.66371	2.01137	1.60351	2.7738	1.62344	0.975866	1.93759	2.01899	1.89893	0.983951	0.507152	-0.217385	2.41627	2.31203	-1.27355	1.43904	2.70493	O60256;O60256-3;E7EPA1;O60256-4;O60256-2;C9JJS3;C9K0K7;C9JDU5;I3L0S1;C9JDH0;E7EW35;I3L331;I3L164;I3L4G9	O60256;O60256-3;E7EPA1;O60256-4;O60256-2;C9JJS3;C9K0K7;C9JDU5	Phosphoribosyl pyrophosphate synthase-associated protein 2	PRPSAP2
-0.770738	1.49414	0.188539	1.0845	-0.459947	0.711885	0.992484	0.91732	0.921638	0.696789	0.584276	0.606268	-0.579634	0.285303	-0.119926	0.349665	0.433183	-0.621487	0.800078	1.0072	0.735328	0.322596	1.05525	1.23141	-0.0447856	2.07459	1.67551	1.01393	1.17007	0.874572	0.0557728	O60264	O60264	SWI/SNF-related matrix-associated actin-dependent regulator of chromatin subfamily A member 5	SMARCA5
-0.129262	-3.32369	0.179565	-1.15094	-1.3207	-0.215978	-2.74697	-1.44653	-2.9004	-1.83001	-0.0576317	-2.73036	-0.0377912	-2.52378	-1.62931	-0.663042	-2.38324	0.707646	0.386295	-1.51537	-2.08303	-0.0575849	-2.14374	-1.80375	-1.26027	-1.32237	-1.60945	0.0525241	-1.34115	-1.95609	-2.30746	O60287	O60287	Nucleolar pre-ribosomal-associated protein 1	URB1
-3.84363	-2.02119	-2.23199	-2.73072	-1.98814	-1.36237	-5.06123	-5.44812	-4.86285	-2.22453	-1.3758	-5.28366	-4.55617	-2.52283	-4.82921	-2.65585	-2.32332	-1.18003	-3.69432	-0.993808	-2.99669	-2.27907	-6.23445	-2.7464	-2.80271	-2.05231	-1.4025	-2.99926	-2.31187	-4.80484	-2.71963	O60292;M0R2W1;M0R185;M0QX89;M0R2Q7	O60292	Signal-induced proliferation-associated 1-like protein 3	SIPA1L3
-1.06401	-2.92721	-0.308407	-3.79319	-4.16467	-3.26284	-2.9154	-2.01354	-1.71291	-3.77209	-0.589032	-2.27024	-5.0871	-4.08575	-5.715	-3.95249	-3.23728	-2.78143	-1.57407	-3.55936	-5.11042	-4.90873	-3.97731	-3.85586	-4.33007	-3.95351	-3.16142	-2.80385	-4.00056	-4.51338	1.67199	O60293;O60293-2;G3V1X1;O60293-4	O60293;O60293-2	Zinc finger C3H1 domain-containing protein	ZFC3H1
-1.37898	-2.06452	-3.9326	-3.86727	-1.62826	-3.96979	-3.20008	-1.71031	-1.22135	-2.21404	-1.69903	-0.845903	-0.942623	-0.387501	-1.38003	-2.2891	-1.01465	-1.13714	-1.11431	-0.722654	-1.70358	-2.81962	-2.4937	-2.4491	-1.91625	-2.30587	-1.11604	-0.523108	-2.24054	-2.22305	-1.8145	O60306;H0YH15;H0YLN9	O60306	Intron-binding protein aquarius	AQR
2.35903	1.84877	2.52243	2.26356	1.97359	1.75997	1.94307	3.30236	1.33407	2.18158	0.413023	1.22106	1.25546	2.94659	2.01062	2.49241	1.98904	2.25926	0.778013	3.15233	2.93041	2.58055	3.03169	2.7453	2.68431	4.44776	2.50825	1.37064	2.30466	2.20939	1.34608	O60313-2;E5KLJ5;O60313;E5KLJ6;E5KLK1;E5KLJ9;H7C141;H7C321;C9JY58;C9JMB8;H7C3G2;A8MXB6	O60313-2;E5KLJ5;O60313;E5KLJ6;E5KLK1;E5KLJ9	Dynamin-like 120 kDa protein, mitochondrial;Dynamin-like 120 kDa protein, form S1	OPA1
-0.478131	-1.80603	-3.47998	-1.43145	-6.69469	-3.2977	-4.07769	0.416761	0.99601	0.467701	3.54418	1.47718	3.82079	-0.531425	-4.43344	0.733168	2.13209	1.90519	3.91187	-0.743265	-2.46537	-1.81969	-2.72879	-4.9578	-1.14045	-0.765338	-2.33109	-2.32909	-4.36337	-10.0921	-0.541796	O60318;O60318-2	O60318	Germinal-center associated nuclear protein	MCM3AP
0.279194	0.480929	-1.73855	-0.366745	-0.966019	-0.548262	0.222195	-0.0173124	-1.06304	2.01125	1.40878	1.96579	1.51936	-0.437504	-0.212489	-1.80259	-0.0442624	-0.753255	0.101858	1.22907	0.242996	-3.72422	-1.1673	-1.96321	0.40007	0.629457	-0.265301	-1.87419	-2.12869	-0.206532	-0.0236863	O60341;O60341-2;R4GMP9;R4GMQ1	O60341;O60341-2	Lysine-specific histone demethylase 1A	KDM1A
-1.40619	-1.22362	-2.69304	-0.599866	-0.670972	-5.60064	-0.819578	-0.70327	-1.28396	-1.47471	-2.05152	-3.71805	-1.15633	-4.08139	-3.00853	-3.22093	-1.98761	-1.29078	-1.90022	-1.64757	-1.45627	-2.25345	-2.12861	-2.67353	-3.75151	-0.641706	-2.06895	-2.36266	-1.83991	-2.44086	-3.0506	O60343;O60343-2;O60343-3;O60343-5;O60343-4;Q5JU47	O60343;O60343-2;O60343-3	TBC1 domain family member 4	TBC1D4
-6.05812	-3.9201	-3.92333	-5.03858	-4.36443	-3.72184	-5.60985	-2.44356	-4.32843	-3.61588	-2.48919	-4.12712	-4.37863	-4.18362	-2.88577	-2.08281	-6.13411	-4.1623	-4.6042	-9.41521	-2.30042	-4.11696	-7.38344	-4.90092	-2.54698	-1.80028	-5.19702	-1.02832	-3.28517	-9.67203	-6.69348	O60427;O60427-2;F5H8G5;F5H3P6;F5H3U5;F5H852;F5GWE3	O60427	Fatty acid desaturase 1	FADS1
-0.825527	-1.77002	-5.47502	-3.34971	-0.832652	-1.08776	0.435731	-1.57654	-1.28983	-2.99894	0.0986996	-3.73132	-1.57165	-2.67619	-4.82877	-0.979223	-1.76958	-1.17889	-4.08964	-1.43429	-6.42864	-4.82182	-5.04085	-1.86695	-5.7017	-1.8003	-2.83936	-1.8331	-5.00647	-1.79605	-2.75248	O60443;H7C3W1;O60443-3;H7C147;H7BZJ0;O60443-2	O60443;H7C3W1;O60443-3	Non-syndromic hearing impairment protein 5	DFNA5
-2.14366	-0.881075	-1.84424	-1.61791	-1.9196	-2.42116	-2.40263	-2.68125	-2.00591	-3.23704	-2.10828	-3.95745	-2.43102	-2.81226	-2.54626	-3.08799	-2.878	-1.2621	-0.654156	-3.15811	-3.40684	-1.59728	-1.87643	-1.45119	-2.31587	-0.988816	-2.22517	-1.70195	-2.80782	-0.546541	-2.05729	O60476;H0Y7H1;H0Y543;Q5T9E3	O60476	Mannosyl-oligosaccharide 1,2-alpha-mannosidase IB	MAN1A2
2.3146	2.22285	1.80415	-3.60986	1.76749	-4.30791	1.24538	0.555951	1.6927	1.32884	-2.22904	0.252611	2.50175	-5.05463	0.898853	0.0471989	-1.30083	1.09851	0.976152	1.15805	-0.437007	1.2879	-2.18076	-7.42469	-0.984119	-1.80318	1.76463	-4.38359	0.434619	0.683593	0.753521	O60487	O60487	Myelin protein zero-like protein 2	MPZL2
-4.52501	-1.22469	-2.79095	-1.2997	-3.99214	-1.9448	-1.25767	-2.25119	-0.267623	-1.43971	-1.40627	-1.15829	-3.51341	-1.05221	-3.11281	-0.284441	-1.36645	-0.646688	-0.36387	-4.52984	-2.73801	-5.19292	-0.361378	-1.09926	-0.289628	-0.061647	-2.24808	-1.00845	-1.98619	-3.33516	-1.31521	O60488-2;O60488;D6RF95;H0Y9A0;D6RD96;D6RFW9;D6RDA8	O60488-2;O60488	Long-chain-fatty-acid--CoA ligase 4	ACSL4
4.18793	3.66096	4.3983	4.11873	4.22556	4.08562	4.7073	4.76055	4.48624	4.58956	3.89517	4.12949	3.87886	4.95353	4.68546	4.04171	5.08792	4.13978	3.92109	4.76342	4.67425	4.41365	3.99904	4.18167	4.80713	4.52716	3.78789	4.2248	4.82764	4.05993	4.42297	O60493;O60493-2;O60493-4;O60493-3	O60493;O60493-2;O60493-4	Sorting nexin-3	SNX3
-1.57511	-1.65612	-2.21058	-3.99886	-0.471336	-4.43755	-2.85829	-0.886239	-2.52404	-3.0557	-2.50032	-3.30563	-3.02171	0.246722	-3.10735	-1.20846	-2.24369	-5.22106	-9.99673	-2.24509	-1.03777	-2.37368	-0.8261	-1.25883	-4.88073	-1.02071	-0.184677	-2.17228	-1.58401	-0.950274	-2.83102	O60502;O60502-4;O60502-2;O60502-3;H7C3X0	O60502;O60502-4;O60502-2;O60502-3	Protein O-GlcNAcase	MGEA5
-3.89472	-0.433278	1.03731	-0.189608	0.453794	1.58012	-1.02767	0.491376	-2.22056	-3.97017	-6.24774	-1.39034	0.587442	-0.746908	2.07201	-1.39795	1.88794	1.39244	1.46652	-1.41046	-1.46704	0.348584	-0.79915	-5.12803	1.36068	-0.868921	-3.83915	-3.60947	-1.51518	-1.49856	-0.603424	O60504-2;O60504;E5RHI2;H0YBA2;H0YB51;E5RJP2;H0YAZ3;E5RIA0;E5RH58	O60504-2;O60504;E5RHI2;H0YBA2;H0YB51;E5RJP2;H0YAZ3	Vinexin	SORBS3
2.13246	2.32784	2.16155	2.44098	1.60568	3.24272	2.1106	3.06678	1.93797	3.23513	1.18272	3.41958	1.30874	4.17544	3.90981	2.30253	3.08261	2.1639	2.39159	1.98939	2.24231	2.70476	2.5873	2.89571	2.45224	2.57365	3.04234	3.44829	3.32303	2.42296	2.53638	O60506;O60506-2;F6UXX1	O60506;O60506-2	Heterogeneous nuclear ribonucleoprotein Q	SYNCRIP
-2.83563	-5.45358	-2.39568	-3.00019	-1.57518	-0.588911	-3.66849	-2.6944	-3.09847	-3.36573	-3.20728	-2.85086	-2.22358	-0.52813	-4.78208	-1.97514	-1.65581	-0.921261	-2.80508	-1.88882	-4.49477	-1.0742	-2.75095	-3.76506	-3.42552	-3.99406	-2.94599	-1.33126	-2.87575	-2.55539	-4.70162	O60508;Q5SRN1;Q5SRM9	O60508;Q5SRN1	Pre-mRNA-processing factor 17	CDC40
-3.36355	-1.40749	-5.80502	-4.02118	-3.88925	-3.212	-2.166	-1.57905	-4.5408	-9.17693	-2.82855	-3.30965	-6.40599	-5.82803	-4.37738	-3.80425	-3.43539	-0.695747	-0.505517	-2.46483	-1.85279	-4.03726	-2.46468	-3.66803	-5.58077	-2.82588	-5.31734	-3.64636	-1.26016	-2.24095	-5.12091	O60518;A0A096LPA6;A0A096LNS2	O60518	Ran-binding protein 6	RANBP6
-0.491064	0.102669	-1.17023	-0.468446	-0.34352	0.667976	1.31877	-0.350009	-1.82427	-2.20699	-0.355883	-1.07945	0.442912	-2.88328	-6.03454	-1.24461	0.0705426	0.849208	0.517168	-0.201611	0.642413	-3.14859	-0.425795	0.269332	-0.477306	0.145178	1.17839	-0.934152	0.242012	0.291712	-2.10716	O60524-4;O60524;G3V5V3;O60524-5;O60524-3;G3V4D9;G3V547;O60524-2	O60524-4;O60524;G3V5V3;O60524-5;O60524-3	Nuclear export mediator factor NEMF	NEMF
-1.11756	-0.682484	-1.54846	-0.533459	0.606736	-0.149793	-1.48659	-2.18644	0.484979	0.527866	-0.671569	0.132293	-4.27234	0.3354	-1.53301	-0.879902	-0.0681939	-1.50863	-0.138026	-0.20612	0.0761244	-1.87016	0.259053	-1.12577	-0.916386	-1.16007	-5.35088	1.56408	-0.0975706	-0.595078	-0.299717	O60547-2;O60547	O60547-2;O60547	GDP-mannose 4,6 dehydratase	GMDS
-3.53486	-0.959993	-0.61842	-2.50969	-0.217762	0.0369092	-1.77956	-1.11002	-1.97539	-0.41007	0.0262002	-1.47866	-4.00005	-1.49347	-2.22704	-1.3654	-1.07784	-2.07854	-1.98116	-2.9458	-0.599236	-2.02776	-1.80321	-4.69275	-3.3517	-1.17448	-3.89027	-0.660553	0.122506	-2.98077	-1.51666	O60563;O60563-2	O60563	Cyclin-T1	CCNT1
-1.28039	-1.4192	-1.75402	-0.370277	-0.533965	-1.44965	-1.74668	-1.82938	-2.40031	-0.92532	-0.406519	-1.19215	-1.82582	-2.30349	-0.691261	-0.400516	-4.06168	-1.13109	-1.0418	-0.277279	-0.952596	-2.58843	-1.02271	-0.702073	-1.29978	-0.166149	0.298834	1.31262	-0.708678	-0.880503	-1.85596	O60568;H7C2V1;H7C2S8;H7C0B8;C9JU11;C9JIX5;H7C2A8	O60568	Procollagen-lysine,2-oxoglutarate 5-dioxygenase 3	PLOD3
2.07292	0.64438	0.977624	-0.737099	0.475815	0.90866	0.353616	-0.935116	1.28999	-7.08599	0.992685	-2.25298	2.6339	0.931952	-0.204171	-1.15309	1.52258	-1.05566	-0.657075	-0.0901254	0.945406	1.22692	-0.106091	0.876886	0.133949	-1.22868	0.998761	-0.316966	1.27683	0.864441	-1.35371	O60645-3;O60645-2;O60645;D6RB59;H0Y995;D6RBR9	O60645-3;O60645-2;O60645;D6RB59	Exocyst complex component 3	EXOC3
3.18589	3.783	3.34496	3.41745	3.98694	3.04421	3.22225	2.76608	2.72817	2.62627	3.02714	1.48174	2.76461	1.67154	2.65668	2.30461	2.06338	2.89347	2.04027	3.28225	3.35236	3.78804	3.1559	3.74823	2.1727	3.63308	1.68855	3.26413	2.69746	3.94315	2.51798	O60664-4;O60664;K7ERZ3;O60664-2;K7EL96;K7ER39	O60664-4;O60664;K7ERZ3;O60664-2	Perilipin-3	PLIN3
-4.15178	-5.64982	-3.32853	0.932226	-0.513346	-2.87894	-1.77507	-4.04206	-4.18277	-2.09368	-5.37046	-5.03845	-0.906182	-3.24814	-4.17695	-1.59931	-3.08754	-4.53181	-0.742501	-0.283176	-1.35542	-2.34715	0.0780698	-0.267739	-6.252	-0.778216	-0.356387	0.631848	-4.5533	-6.64887	-5.44394	O60675	O60675	Transcription factor MafK	MAFK
0.675126	1.14752	2.01653	0.308626	0.760343	0.967605	0.789922	0.291028	-0.5804	0.696976	-0.963104	1.155	0.856177	0.66078	2.11614	-0.934424	-0.397442	0.349013	-2.25545	-0.0291742	-0.60313	0.389692	0.992037	-1.19807	0.670483	-0.000160458	-0.175456	-5.71673	1.36554	-0.232099	1.96473	O60684;Q5TFJ7;S4R3E5	O60684;Q5TFJ7	Importin subunit alpha-7	KPNA6
2.40772	3.19579	1.84859	2.17949	3.0242	1.50537	0.882926	1.43354	2.54308	1.08048	1.46675	2.11315	2.06512	2.00946	1.91032	1.39211	1.35931	0.661472	2.61004	2.31274	1.36359	1.82204	1.46375	2.6916	1.26575	1.43095	0.577648	3.59159	1.08336	2.07631	0.068719	O60701;O60701-2;O60701-3;E7ER83;E7ETF4;E7EV97;E7ER95;D6RHF4;E9PBD2	O60701;O60701-2;O60701-3	UDP-glucose 6-dehydrogenase	UGDH
4.11012	4.79559	4.97333	5.13699	4.94075	4.72422	4.72348	4.85277	4.84258	2.79801	3.21962	2.77113	4.08449	2.8017	2.97288	4.37487	3.01716	4.70499	3.37893	4.96487	4.43079	4.84091	4.75188	5.10404	3.52689	3.37012	4.52946	4.75993	4.53239	5.01581	4.59098	O60716-21;O60716-19;O60716-13;O60716-11;O60716-5;O60716-3;C9JZR2;O60716-18;O60716-17;O60716-10;O60716-9;O60716-2;O60716;O60716-24;O60716-23;O60716-16;O60716-15;O60716-8;O60716-7;O60716-22;O60716-20;O60716-14;O60716-12;O60716-6;O60716-4;O60716-29;O60716-27;O60716-26;O60716-25;O60716-32;O60716-31;O60716-30;O60716-28;E9PRE2;E9PKY0;H0YC95;E9PKL1	O60716-21;O60716-19;O60716-13;O60716-11;O60716-5;O60716-3;C9JZR2;O60716-18;O60716-17;O60716-10;O60716-9;O60716-2;O60716;O60716-24;O60716-23;O60716-16;O60716-15;O60716-8;O60716-7;O60716-22;O60716-20;O60716-14;O60716-12;O60716-6;O60716-4;O60716-29;O60716-27;O60716-26;O60716-25;O60716-32;O60716-31;O60716-30;O60716-28	Catenin delta-1	CTNND1
-3.51425	-2.86847	-0.188005	-0.799258	-3.67557	-2.19773	0.198327	-2.06286	0.688097	-0.822756	-1.71269	-4.25742	-4.39421	-0.854407	-1.33228	-6.29402	-0.0203607	-3.50212	0.349759	-1.54835	-3.24394	-4.12033	-0.818622	-5.09247	-3.3856	-4.05308	-3.24247	-3.05021	-3.84053	-3.64262	-1.65465	O60725	O60725	Protein-S-isoprenylcysteine O-methyltransferase	ICMT
2.73193	2.87078	1.2665	2.79043	3.00234	2.30139	2.42394	2.95019	2.84875	2.76835	3.35824	2.62316	2.75842	2.58093	3.17922	1.70363	3.09888	4.58285	2.38664	2.77473	2.72155	2.5728	2.39898	3.69391	2.97795	3.19273	3.20474	3.55594	3.56916	2.19383	2.85406	O60749;O60749-2;D6RC15	O60749;O60749-2	Sorting nexin-2	SNX2
1.43589	1.37384	0.772409	2.11182	1.94269	2.21476	1.92868	1.6394	0.894837	1.4795	1.52426	0.819005	1.56071	0.346408	1.0871	1.22227	2.29767	-0.369549	1.58511	0.541622	0.639757	0.551027	1.26571	0.723238	0.310918	1.75502	0.383806	0.985983	-0.126103	0.871102	1.2224	Q5QPK2;O60762;H0Y368;Q5QPJ9	Q5QPK2;O60762;H0Y368;Q5QPJ9	Dolichol-phosphate mannosyltransferase subunit 1	DPM1
0.850691	0.98232	0.135465	1.34051	1.53243	-0.477048	1.57141	1.40907	1.33227	0.18865	0.732769	-0.287809	0.527876	0.594889	0.145755	1.16825	1.30563	-0.275581	2.0401	1.54555	1.83738	-0.0763877	1.85015	2.1706	1.14832	1.43315	1.70626	1.73722	1.20774	1.49446	1.76645	O60763;REV__R4GMN2	O60763	General vesicular transport factor p115	USO1
-0.095574	-0.584711	-1.04784	0.784176	-1.14684	-5.69443	-1.86146	0.431509	1.73552	-0.733691	0.262569	-1.03944	0.171746	-0.00708964	-3.97253	0.744338	-5.16867	1.84185	2.71903	1.64551	0.998096	0.435369	0.40067	1.12814	0.136726	-5.30094	-0.117116	2.41978	0.713022	0.855595	-6.59338	O60783	O60783	28S ribosomal protein S14, mitochondrial	MRPS14
12.3641	12.4559	11.6806	11.8001	12.0676	12.2822	11.2833	12.208	11.2966	12.6052	12.4953	12.2848	11.6622	12.846	12.9825	12.1207	13.8249	12.07	13.0091	11.3728	11.4953	11.949	11.6692	11.716	12.4649	12.397	12.2425	12.777	12.4132	11.3785	11.7211	P62807;O60814;U3KQK0;Q99879;Q99877;Q93079;Q5QNW6;P58876;P57053;Q99880	P62807;O60814;U3KQK0;Q99879;Q99877;Q93079;Q5QNW6;P58876;P57053;Q99880	Histone H2B type 1-C/E/F/G/I;Histone H2B type 1-K;Histone H2B;Histone H2B type 1-M;Histone H2B type 1-N;Histone H2B type 1-H;Histone H2B type 2-F;Histone H2B type 1-D;Histone H2B type F-S;Histone H2B type 1-L	HIST1H2BC;HIST1H2BK;HIST1H2BN;HIST1H2BM;HIST1H2BH;HIST2H2BF;HIST1H2BD;H2BFS;HIST1H2BL
-4.13839	3.40142	-2.09623	2.23342	4.63322	3.14402	-5.37675	-5.97189	4.60269	-3.6527	-2.64858	-3.53871	-8.00166	-4.30199	-7.32989	-5.154	-3.93401	-3.85397	-3.92163	4.28783	-2.19267	3.61298	4.56654	3.32586	4.55393	3.32503	-2.24237	-3.64729	3.43778	-5.65243	4.69711	O60825;O60825-2;F6RAZ1;F6XNB3	O60825;O60825-2	6-phosphofructo-2-kinase/fructose-2,6-bisphosphatase 2;6-phosphofructo-2-kinase;Fructose-2,6-bisphosphatase	PFKFB2
-0.0604583	0.247892	-1.22188	0.199803	-0.752642	-1.49463	0.202724	0.923974	0.0828423	0.166609	0.245238	-0.581647	-0.660753	-1.65855	-0.345352	-0.0286162	-0.593623	0.187273	-0.0435496	-0.713394	-1.536	-0.767678	0.13792	-0.416727	-0.46231	0.0819319	-0.886642	1.21069	0.246509	0.413879	-0.537182	O60826	O60826	Coiled-coil domain-containing protein 22	CCDC22
-5.3285	-3.005	-0.969877	1.80683	-2.76128	0.54248	-2.56318	0.636673	-0.347711	-2.54198	-1.22635	-6.79285	-1.11421	-5.69087	0.55557	-5.84638	-5.29913	-3.63526	-0.704177	4.14082	-5.4405	0.907102	1.52649	0.128342	-0.140291	0.459106	1.26345	-0.94801	1.05543	1.18967	-0.378039	O60828-2;O60828;O60828-5;O60828-4;H7C053;C9JQA1;O60828-3;O60828-6;O60828-7;O60828-10;O60828-9;O60828-8	O60828-2;O60828;O60828-5;O60828-4;H7C053;C9JQA1;O60828-3	Polyglutamine-binding protein 1	PQBP1
-2.63501	-4.02967	-2.7048	-2.33486	-2.14915	-5.50015	-6.70714	-4.72539	-1.12929	-0.755382	0.389628	-5.23614	-0.150959	-2.40716	-3.47452	-1.26977	-2.79818	0.189832	0.672201	-1.23175	-8.3523	-5.0711	-2.65969	0.151743	0.25545	-0.120983	-1.98319	-5.39364	-5.20439	-4.23856	-2.2797	O60830;O60830-2;V9GYS0;V9GYU0;V9GYK7	O60830;O60830-2;V9GYS0;V9GYU0	Mitochondrial import inner membrane translocase subunit Tim17-B	TIMM17B
3.85127	3.37843	3.28403	3.20124	3.25263	3.67945	2.51629	3.77453	3.15811	2.14624	1.9668	2.61728	2.80388	2.3347	2.45781	4.27787	3.80718	3.6855	2.56495	3.23886	3.23968	3.94402	3.77311	4.29344	3.51357	3.17089	4.2469	3.07971	3.32192	4.08705	3.56746	O60832;O60832-2;C9IYT0;H7C0M1;H7C2Q9;H7C2Q2;H7BZF2	O60832;O60832-2;C9IYT0	H/ACA ribonucleoprotein complex subunit 4	DKC1
3.53508	3.64692	2.74027	3.47083	3.21093	2.83213	3.0575	3.69573	3.38368	0.433376	-0.150908	0.160816	2.31111	0.857025	0.506847	0.853245	0.30284	-2.58818	-0.109935	3.23744	3.28452	2.79223	2.30175	2.36096	1.25455	4.17091	3.67107	4.62943	2.88291	2.60628	-1.46525	O60869;O60869-2;O60869-3	O60869;O60869-2;O60869-3	Endothelial differentiation-related factor 1	EDF1
3.22784	2.12677	3.36557	1.95501	3.49413	0.179859	2.72879	1.84547	-1.02934	2.86863	-1.82578	2.33024	0.893774	2.3878	2.95824	1.53819	2.0108	-0.15012	0.797108	1.40857	1.98559	2.29565	2.007	1.77806	2.42484	0.657258	0.758421	0.272313	-3.32058	3.63406	3.9365	O60870;O60870-2;S4R357	O60870;O60870-2	DNA/RNA-binding protein KIN17	KIN
1.66142	2.10981	3.469	3.38485	2.78471	2.8456	1.60208	3.91055	2.73842	2.97378	6.87912	2.52677	1.54213	2.09766	1.35549	6.34958	1.15047	1.89861	0.812466	2.13193	2.38523	4.27954	1.21736	1.77017	5.90897	3.26286	2.78612	1.33952	4.71158	2.39481	4.48867	O60884;A0A087WT48;I3L320	O60884	DnaJ homolog subfamily A member 2	DNAJA2
0.285061	1.81391	-0.898105	0.495394	0.848804	-0.557506	0.178145	-1.10619	-0.506073	-0.207278	0.878761	-0.488372	0.985519	-0.493659	-0.928627	0.392658	0.116758	0.0648907	-0.923869	0.128632	0.525338	-0.494185	-0.558784	-0.388666	-0.610965	0.768845	0.0558115	-2.09766	0.171403	0.547117	-0.411344	O60885;O60885-2;O60885-3;M0QZD9;M0QYW0;M0R0H4;Q58F21-5;Q58F21-4;Q58F21;Q58F21-3;Q58F21-2	O60885;O60885-2;O60885-3;M0QZD9	Bromodomain-containing protein 4	BRD4
2.03432	1.58664	0.845445	2.1567	1.80656	-0.0982291	0.599307	1.57323	-1.16859	2.32991	2.01691	2.633	2.37129	1.23198	2.56627	2.86289	2.28035	2.46848	1.07579	-0.0686973	-0.793568	1.15456	1.16974	1.43824	0.161092	1.3436	0.779867	2.08181	-0.0611156	0.961637	-3.74731	O60888-3;O60888;O60888-2;C9IZG4;C9IZQ5	O60888-3;O60888;O60888-2;C9IZG4	Protein CutA	CUTA
-4.65875	-1.48764	-6.19506	-3.19093	-1.7132	-3.95613	-1.02765	-3.63842	-3.15359	0.348335	-7.56686	-2.20157	-4.35359	0.451059	-2.55529	-1.54445	-1.84753	-5.64227	-2.11081	-3.3754	-2.21669	-3.83434	-6.23424	-2.49131	-1.19879	-3.31525	-2.77158	-2.10605	-2.26037	-1.64978	-7.13323	O60934;E5RGU1;A0A087X1V5;E2QRP0;E5RGR7;E5RGN7	O60934	Nibrin	NBN
-3.29191	-3.97462	-5.65644	-7.84253	-3.32255	0.0187984	0.920876	1.01485	-3.92264	-4.01099	-1.82888	-2.98947	-2.57243	-3.45182	-3.71127	-1.68597	-1.51117	-2.56653	-0.710977	-4.24423	-0.838725	-3.80145	0.184034	-0.208907	-5.02689	1.18625	-1.8923	-3.50085	-0.403918	-6.03767	-4.97281	O75027;O75027-2;B4DGL8;A0A087WW65;O75027-3;E9PNQ5;E9PJR8	O75027;O75027-2;B4DGL8;A0A087WW65;O75027-3	ATP-binding cassette sub-family B member 7, mitochondrial	ABCB7
-3.64376	-7.60067	-5.74237	-2.12087	-1.75768	-3.64852	-3.99891	-1.96648	-2.60798	-3.54232	-2.95535	-3.14115	-3.93287	-2.62277	-6.86563	-5.06649	-3.65005	-3.12474	-2.11945	-1.86241	-1.98054	-3.18818	-2.97278	-2.03417	-5.27055	-2.55765	-2.71822	-4.35271	-3.21963	-3.21017	-5.14416	O75051;O75051-2	O75051	Plexin-A2	PLXNA2
-1.6374	-0.939456	-1.71218	-4.09475	-0.186892	-2.57989	-3.42607	-3.72151	-2.37519	-1.03599	-2.99833	-2.43334	-2.61183	-2.51468	-2.86751	-3.81753	-3.83044	-2.87949	-0.658165	-1.50651	-5.46155	-4.64584	-3.30352	-1.54245	-3.45895	-0.766123	-2.70604	-0.139881	-0.0121789	-0.559042	-1.69261	O75052-3;O75052;E9PSG0;O75052-2;E9PIP8;H7C2G1	O75052-3;O75052;E9PSG0	Carboxyl-terminal PDZ ligand of neuronal nitric oxide synthase protein	NOS1AP
-1.43534	-4.80401	-2.06801	-3.28035	-1.11768	-2.00378	-1.45039	-2.36991	-6.79791	-1.18337	-1.13417	-3.54522	-0.871173	-1.03044	-1.82047	0.173355	-1.20642	-5.73395	-1.63078	-3.02755	-4.31924	-2.34532	-1.02992	-2.1401	-3.53729	-2.26337	-3.5423	-1.42187	-0.4997	-3.83773	-3.89953	O75054;O75054-2	O75054;O75054-2	Immunoglobulin superfamily member 3	IGSF3
-1.60553	-0.948482	-0.0467443	-1.30857	-4.72502	2.34462	-0.0526295	1.29944	-1.97643	1.44691	-1.90099	-5.05377	-2.29032	-0.527709	1.36006	-1.4357	2.87044	-3.25477	-0.631164	-2.95555	-0.369122	2.07662	-2.49639	-1.43292	3.22918	-2.84737	-1.58223	-1.93455	-3.12127	-3.76222	2.65568	O75063;X6RH03	O75063	Glycosaminoglycan xylosylkinase	FAM20B
4.75007	4.65105	4.47448	5.17189	5.00889	4.81342	5.07526	5.09144	4.98322	5.32804	5.90187	5.70018	5.17464	5.4372	5.58472	5.52662	6.27346	6.30449	6.29	5.23531	5.71859	5.56072	5.11536	5.01746	5.58505	5.12245	4.78824	4.35615	4.72656	5.34436	5.66645	O75083;D6RD66;O75083-3	O75083;D6RD66;O75083-3	WD repeat-containing protein 1	WDR1
0.184428	-1.31245	0.562525	0.0187921	-0.531959	0.425922	-0.17415	-0.178362	-0.0116839	0.346111	-0.807122	0.0785358	-0.122619	1.06174	0.128556	-0.284441	0.798776	-0.510274	0.106204	-0.805662	-0.744325	0.779758	0.15077	-0.829419	-0.333563	-0.705331	-0.635527	0.695648	0.144428	-0.922729	-1.03167	O75116;E9PF63;Q14DU5;D6REE7;C9JFJ0	O75116;E9PF63;Q14DU5	Rho-associated protein kinase 2	ROCK2
4.33478	3.76736	4.36393	4.68972	4.58685	4.17163	4.30808	4.25006	4.1122	3.76902	4.14825	4.46718	4.56987	4.45214	4.64745	3.99811	4.95008	4.417	4.12575	4.68212	4.70668	4.881	4.32705	4.67893	4.28443	4.89851	4.6311	2.38207	4.0043	3.97209	4.45984	O75131;A0A087WYQ3;E5RHZ0;A0A087WXR6;H0YB26;A0A087WUS8;E5RFT7;Q9HCH3-2;Q96A23;O95741;Q96A23-2;O95741-2	O75131;A0A087WYQ3	Copine-3	CPNE3
0.993151	1.43925	-1.22278	-0.10364	1.38363	-1.63642	0.295968	1.07016	0.963656	0.596298	-1.64983	-1.00655	1.15938	-1.13422	-0.721391	0.913247	0.406186	-2.33326	0.338978	1.28043	-0.0463194	0.283212	0.658336	-0.27406	0.369844	1.01564	0.417839	-1.64327	0.671221	1.51135	-0.191665	O75146;O75146-2;H0YH66	O75146;O75146-2	Huntingtin-interacting protein 1-related protein	HIP1R
-0.519913	-2.00447	-4.62378	-0.829458	-1.80029	-3.78666	-1.62925	-2.47987	-2.77381	-1.69169	-4.15401	-2.45414	-1.03788	-1.50592	-1.73916	-2.08497	-1.15766	-2.18199	-2.77125	-1.71678	-1.53082	-3.22872	-1.15269	-2.79926	-2.51251	-2.44603	-1.09831	-1.4171	-3.9361	-3.63899	-1.23645	O75150;H3BP71;O75150-4;O75150-3;H3BS50;H3BQ99;H3BUL6;I3L332;A0A087WTK2	O75150;H3BP71;O75150-4;O75150-3	E3 ubiquitin-protein ligase BRE1B	RNF40
-1.81752	-1.73704	-2.29768	-2.44569	-2.31456	-1.64114	-1.40596	-3.22309	-2.12529	-2.24313	-2.47251	-5.3946	-0.911973	-2.0564	-2.23238	-3.69606	-1.92607	-2.05229	-4.04402	-4.91672	-4.66531	-6.99082	-5.10864	-3.9809	-3.65197	-3.80065	-3.45175	-1.8549	-2.68956	-3.96219	-2.72723	O75151;A0A087WW48;E7ET14	O75151	Lysine-specific demethylase PHF2	PHF2
-3.06478	-0.725521	-1.14027	-1.22372	-0.841932	-0.0580686	-0.629272	-1.18495	-0.0655851	0.0439434	-0.683657	-1.29739	-0.544387	-2.0114	-1.67792	-1.75898	-0.637781	0.473241	-0.863056	-2.10492	0.142492	-0.289234	-0.453936	-1.4498	-1.01522	-1.16827	-1.52639	-0.60901	-2.28222	-1.79666	-1.26948	O75152;E9PQ61;E9PBY7	O75152;E9PQ61;E9PBY7	Zinc finger CCCH domain-containing protein 11A	ZC3H11A
0.129852	0.0265217	-0.918834	-1.39165	-1.00051	-1.03256	-0.722004	-0.98037	-0.32691	-1.98919	-1.6413	-4.34631	-1.95343	-0.892536	-1.04226	-0.757997	0.981657	-1.33622	-1.82934	1.09742	0.0175406	-0.573984	-0.699956	0.201763	-1.04235	0.0947719	-0.17079	-0.930087	-0.051433	-0.0985556	0.160044	O75153;K7EIG1	O75153;K7EIG1	Clustered mitochondria protein homolog	CLUH
-4.15216	-8.22816	-5.88944	-6.04381	-7.13966	-6.5004	-6.93015	-5.2012	-5.47942	-4.97365	-5.39726	-5.06333	-3.50111	-2.18488	-6.01915	-4.80505	-1.68855	-5.03548	-6.53262	2.5126	-2.66983	-6.51338	-5.39367	-4.78695	-1.55364	-3.1157	-3.72931	-6.97045	-2.5294	-1.79339	-2.83556	O75164	O75164	Lysine-specific demethylase 4A	KDM4A
-0.52385	-0.526715	-1.42511	-1.49578	-0.0838001	-1.20829	0.822259	-0.90942	-1.09771	-0.828555	-0.47339	-0.277825	0.107212	-0.734028	-0.649837	0.495095	-0.744871	-0.245069	-0.132701	-0.479083	-0.752629	0.0954404	0.217901	0.198513	-1.27599	-0.143581	-0.768617	-0.0956288	-0.218466	0.678205	-0.668876	O75165;H0YA63;H0Y8Q2	O75165	DnaJ homolog subfamily C member 13	DNAJC13
-5.2769	-4.59205	-6.07212	-3.81132	-3.12956	-5.86883	-7.49745	-4.78445	-8.51879	-1.04866	-0.479354	-1.24032	-1.79417	-0.853651	-4.3854	-0.572932	-5.6897	-2.53021	-4.1622	-2.26283	-2.37368	-2.59647	-5.99864	-0.940131	-1.47313	-3.40369	-3.13766	-5.33907	-3.55619	-0.669201	-1.70694	O75175;O75175-2;H7C3F5;O75175-3;H0Y5X7;H7C148;H7C5J4	O75175;O75175-2;H7C3F5;O75175-3	CCR4-NOT transcription complex subunit 3	CNOT3
-6.42136	-5.62687	-2.08209	-3.25587	-4.1926	-4.0572	-3.2325	-1.33122	-2.971	-2.93234	-2.00657	-4.49338	-6.46842	-3.14521	-3.97943	-0.187048	-3.97543	-1.9841	-3.38968	-4.0538	-6.38346	-5.30799	-7.91162	-7.95742	-3.43379	-4.00765	-5.22147	-0.728247	-5.22932	-1.92682	-3.17333	O75179-2;O75179;H0YM23;O75179-7;O75179-6;O75179-4;H0YLQ3;O75179-3;O75179-5	O75179-2;O75179;H0YM23;O75179-7;O75179-6;O75179-4	Ankyrin repeat domain-containing protein 17	ANKRD17
-3.36059	-1.12222	-5.15718	-1.80554	-1.64702	-2.73461	-2.28472	-3.40406	-1.84835	-4.36308	-4.47165	-5.92405	-4.18	-5.5879	-1.99182	-2.83948	-4.29876	-3.23258	-5.15769	-3.31364	-4.75997	-4.0972	-5.87722	-4.53126	-3.0804	-5.47153	-4.6139	-3.94415	-3.44034	-1.14017	-3.67952	O75182-2;O75182;M0QYC5;O75182-3;M0R271	O75182-2;O75182;M0QYC5	Paired amphipathic helix protein Sin3b	SIN3B
-0.883733	-3.4264	1.08547	-0.0562398	2.16734	1.13772	-1.90908	2.54886	-0.0415706	-2.73378	-0.224239	-0.479856	1.44527	-2.47247	-1.18239	-3.16258	-0.425006	0.886948	-4.72973	-1.77227	-1.05864	-3.70896	2.05158	0.868495	1.46563	-1.5775	-1.62111	-5.21477	-0.382683	0.146115	0.979671	O75190;E9PH18;O75190-3;C9J2C4;O75190-2;C9JB42;C9JDR7;C9JDX6;F8WCZ4;C9J2P2;C9JN01;O75190-4;Q8WWF6;Q7Z6W7	O75190;E9PH18;O75190-3;C9J2C4;O75190-2;C9JB42;C9JDR7;C9JDX6;F8WCZ4;C9J2P2	DnaJ homolog subfamily B member 6	DNAJB6
3.74205	3.7262	4.00909	3.39784	2.57491	3.17395	2.63186	2.20516	3.17713	2.40744	2.19884	2.36035	2.6802	2.54687	1.55751	1.8703	1.58349	2.58905	2.29314	3.52332	3.16201	2.50495	1.76474	2.3976	2.19454	3.92019	1.86411	0.573307	1.88173	2.62256	2.8913	O75208;H3BSJ5;H3BNT2;H3BRC0;H3BPY0;H3BPC6;H3BPW3;H3BVA5;O75208-2	O75208;H3BSJ5;H3BNT2;H3BRC0	Ubiquinone biosynthesis protein COQ9, mitochondrial	COQ9
-0.367094	0.167111	-0.0913762	1.55439	2.71959	1.05554	-0.609791	-0.965641	5.19207	2.99493	2.82392	2.82514	-4.80468	1.77398	-5.50056	-0.0102999	2.35724	-0.240929	1.29547	-2.55923	2.00795	-1.40348	-2.36556	1.49503	-4.73269	0.0962022	-2.06471	-0.859885	1.59239	3.42182	2.13003	O75251;F5H5N1;O75251-2;F5GXJ1;A0A087WXF6;A0A087WTI3	O75251;F5H5N1;O75251-2;F5GXJ1;A0A087WXF6;A0A087WTI3	NADH dehydrogenase [ubiquinone] iron-sulfur protein 7, mitochondrial	NDUFS7
2.68056	2.15954	1.2202	2.14406	2.02377	1.37364	2.91663	2.77652	2.95741	1.30059	2.20678	1.48268	1.04641	-0.36935	1.71119	1.68173	2.08267	2.04146	2.22776	2.57241	1.71601	1.1766	1.59616	1.66176	1.83726	1.61971	1.03049	2.11623	1.6472	1.72279	1.74133	O75306;O75306-2	O75306;O75306-2	NADH dehydrogenase [ubiquinone] iron-sulfur protein 2, mitochondrial	NDUFS2
-3.70372	-6.03192	-3.11885	-4.75425	-0.475568	-1.83041	-3.17498	-8.52421	-1.71977	-2.74796	-4.14622	-1.89591	-4.86334	-2.19345	-1.92498	-4.68882	-1.36192	-3.36483	-2.69004	-4.66067	-3.20733	-6.15615	-5.2096	-3.02655	-4.58848	-0.943231	-4.89737	-2.51282	-2.38105	-6.57244	-4.02294	O75312;H7BZM7;H7C0E5;H7C449	O75312;H7BZM7;H7C0E5	Zinc finger protein ZPR1	ZPR1
3.46575	4.38663	4.47805	4.2824	4.11957	3.46172	4.57856	3.76098	4.62004	1.88693	0.0247335	2.62789	1.85331	2.74891	2.52913	1.43684	0.199256	3.74425	2.33284	3.27901	2.02981	2.70372	2.85363	2.59089	2.72398	3.58795	2.89596	2.84083	2.28591	2.32905	3.39949	O75323;O75323-2;F8WBI5;H7C333;C9J7B1;C9K068	O75323;O75323-2	Protein NipSnap homolog 2	GBAS
-1.43632	-4.38653	-1.25275	-3.37917	-1.34653	-1.07823	-4.23341	-0.766832	-4.65826	0.27931	-0.808575	0.981535	-0.496229	-1.09518	-5.20628	-1.77026	-0.631698	1.34203	0.118875	-1.51814	-4.86825	-1.18535	-0.923091	-1.91515	0.168273	-1.94707	-6.73705	-5.26368	-0.54755	-2.62855	-0.482508	O75326-2;O75326;F5GYX3;H3BMF9	O75326-2;O75326;F5GYX3	Semaphorin-7A	SEMA7A
-2.281	1.76728	-4.0862	-5.32101	-5.04044	-5.24358	-3.63453	-2.9061	-2.54324	-6.59233	-2.58995	-3.03422	-2.51288	-3.36095	-2.16804	0.281661	-3.7546	-3.17621	-3.47446	-2.38222	-4.60748	-2.26697	1.24179	1.44251	-7.05076	-4.24975	-3.61252	-1.29183	1.68595	-2.88769	-2.71037	O75330-2;O75330;O75330-3;O75330-4;E5RIH2;E5RI30	O75330-2;O75330;O75330-3;O75330-4	Hyaluronan mediated motility receptor	HMMR
4.7791	4.72411	4.62433	5.02019	4.84731	4.77926	4.49307	5.19049	4.64298	5.24238	4.81813	4.88695	4.9119	4.67991	5.04093	5.0997	5.74638	4.27829	5.2837	5.15171	4.71669	4.67805	5.28841	4.92821	4.24599	5.27978	5.05815	3.36825	4.84396	5.37799	4.63289	O75340;A0A024QZ42;H0Y9X3;A0A087WZ38;E7EPW6;O75340-3;D6RA21;Q86W51	O75340;A0A024QZ42	Programmed cell death protein 6	PDCD6
-1.66581	2.12674	0.639129	0.0166562	2.39009	-2.19557	1.47513	0.411829	0.613434	1.90755	-6.30423	-0.136106	0.039866	-4.90574	1.92121	-3.0341	0.916197	-3.85122	1.24072	0.183404	1.97649	-2.14487	-0.768139	1.99465	1.30108	1.37683	-0.711509	5.42181	1.51497	0.542152	2.48691	O75348;F2Z307;O95670-2;O95670	O75348	V-type proton ATPase subunit G 1	ATP6V1G1
3.78592	3.70149	3.79398	3.33744	3.714	3.69657	3.48256	3.85233	3.89343	2.8038	3.14197	3.2275	3.47166	2.96468	3.3932	3.20721	3.2912	2.50818	3.67075	4.09969	4.08504	3.9101	3.7686	3.81842	3.47551	2.95087	3.8652	3.46271	3.44257	3.63573	3.57825	O75351	O75351	Vacuolar protein sorting-associated protein 4B	VPS4B
-2.14681	-7.29509	-2.68905	-10.2376	-2.74675	-2.18338	-5.84239	-2.05938	-6.4618	-3.96132	-3.51971	-4.86252	-3.21273	-1.85285	-5.3809	-6.67875	-4.05098	-0.69765	-5.28831	-4.13443	-6.46624	-3.80555	-3.75217	-6.33397	-3.12906	-2.88707	-5.78464	-3.98027	-3.83185	-1.06558	-3.04284	O75362;A2A326;Q9BZ31	O75362	Zinc finger protein 217	ZNF217
8.01682	8.09396	7.9011	7.80944	7.76919	8.11896	7.88285	8.05498	7.29396	7.13976	7.04255	6.47522	7.48533	6.94001	7.21816	7.98623	7.68946	7.17395	7.75691	7.86934	6.54751	7.10904	7.96742	7.38432	7.31627	8.05369	7.24813	7.25009	7.38665	7.94677	6.77774	O75367-3;O75367;B4DJC3;D6RCF2	O75367-3;O75367;B4DJC3	Core histone macro-H2A.1;Histone H2A	H2AFY
-5.33547	-5.27981	-1.42234	0.73884	1.25446	-0.403198	1.28542	-1.07716	-1.04907	3.48171	1.73174	3.02985	0.693265	2.59292	2.86341	-4.88164	1.46517	3.73967	-7.25243	-5.66184	-1.16729	-2.37348	-0.290263	-5.64137	1.25555	-0.0340837	1.07422	2.49251	-1.09762	1.73313	-0.184499	O75368	O75368	SH3 domain-binding glutamic acid-rich-like protein	SH3BGRL
3.8987	3.74639	3.41058	3.79501	3.971	3.92231	4.03988	4.78211	4.10336	4.06604	5.48229	4.8457	4.7651	4.54784	4.61048	5.35234	5.05344	7.57503	5.92156	5.44647	4.495	5.45132	4.88382	4.66499	4.43895	3.4825	4.4021	5.69296	5.02612	4.67574	4.93988	O75369-8	O75369-8	Filamin-B	FLNB
-4.57679	-4.69202	-4.91441	-8.90041	-3.76155	-3.72303	-3.1574	-4.25908	-2.97755	-2.86714	-2.49312	-4.65969	-2.30459	-4.12486	-2.29005	-3.93321	-3.0527	-4.12342	-3.69596	-3.31166	-3.76391	-4.73331	-2.91583	-4.56702	-4.80101	-4.05659	-2.45022	-2.42529	-3.90243	-5.78729	-4.91675	O75376;O75376-2;A0A088AWL3;E7EVK1;E7EVU5;O75376-3;C9JAP0;J3KT44;J3KRE4;J3QKP0;Q9H4R4	O75376;O75376-2;A0A088AWL3	Nuclear receptor corepressor 1	NCOR1
-0.507473	0.825347	-0.466025	-1.13267	-2.19599	-0.90915	-3.43759	-0.685898	-0.617813	-0.681838	2.05304	-1.86039	-5.20365	-0.8596	-0.471497	-1.32065	0.410745	-0.738362	-2.40711	-3.16359	0.424812	-3.07241	-4.00311	-1.19618	0.203811	-2.72792	-0.925761	-0.0141889	0.0364507	1.00755	-0.786177	O75380;D6RBT3	O75380;D6RBT3	NADH dehydrogenase [ubiquinone] iron-sulfur protein 6, mitochondrial	NDUFS6
1.05403	0.805281	-1.35727	0.0668104	0.96061	-4.29834	0.700148	-0.292544	-4.74779	-4.92327	1.52093	-2.47458	0.93307	-1.99393	-2.09451	0.987923	-4.65846	0.284169	2.21372	1.56931	-0.490344	-0.511716	-1.13967	-1.13745	1.98107	0.161005	-3.17779	2.06509	2.32391	-5.57758	0.567958	O75381-2;O75381;K7EK59	O75381-2;O75381	Peroxisomal membrane protein PEX14	PEX14
-3.31067	-2.559	-2.23671	-3.01482	-6.50212	-5.61532	-4.94954	-5.48404	-1.3757	-5.11286	-2.38142	-6.47553	-3.67627	-3.83028	-2.27372	-5.11866	-3.97858	-6.76688	-2.47598	-1.45758	-3.3854	-3.26528	-3.84199	-4.62036	-1.39612	-3.94871	-4.63003	0.619569	-4.94522	-2.75347	-2.07625	O75382-2;O75382;O75382-4;O75382-3;E9PMK8;E9PMW5;C9JVI3;Q9C040;Q9C040-2	O75382-2;O75382;O75382-4;O75382-3	Tripartite motif-containing protein 3	TRIM3
6.83297	6.68835	6.59648	6.19718	6.10268	6.21399	6.46676	6.41572	5.93769	6.4398	6.72157	5.45162	5.59621	5.90482	5.304	6.00869	6.29658	6.3055	6.43785	6.2696	6.49937	6.34425	5.58749	6.07615	6.2924	8.14476	6.539	3.28484	6.72272	5.97887	6.16079	O75390;B4DJV2;F8VRI6;F8VPA1;H0YIC4;F8VR34;F8W1S4;F8VPF9;F8W4S1;F8VRP1;F8VX68;F8VTT8;F8VWQ5;F8VZK9;F8VX07;F8VU34;F8W642;F8W0J2;F8VVY4	O75390;B4DJV2	Citrate synthase, mitochondrial;Citrate synthase	CS
-3.86809	-5.34725	-4.2231	1.25238	2.10181	-4.58586	1.59826	1.97099	1.6007	1.65227	-7.58429	0.732893	-4.46218	-2.9532	1.56552	0.950724	2.08663	-4.98246	1.98473	2.24308	2.87188	2.0786	1.20897	1.76288	2.67384	2.49103	2.00189	2.31912	1.32506	-7.59958	1.33975	O75394	O75394	39S ribosomal protein L33, mitochondrial	MRPL33
4.16474	3.37764	3.60971	3.82542	3.35756	3.7744	3.91586	3.82645	3.41984	3.60935	3.87919	3.96976	3.42476	3.35955	4.14867	4.65526	4.6006	3.66305	3.51576	4.08608	3.92074	4.51024	4.17328	5.10301	4.69443	3.79251	4.03704	4.60853	3.73972	4.74081	4.36895	O75396;A0A087X1A9	O75396	Vesicle-trafficking protein SEC22b	SEC22B
0.825899	-0.147371	1.47682	1.03258	0.575706	0.304452	0.160008	-0.0518875	0.363284	0.27936	-1.61182	1.46035	-0.518884	0.0800504	1.07876	0.128542	1.99688	0.446674	-0.226635	-0.144074	-0.894766	4.06718	0.358762	-0.701536	2.13954	0.609228	1.72363	-0.468789	-0.375732	0.836522	1.43116	O75400;O75400-2;F5H578;H7C2N3	O75400;O75400-2	Pre-mRNA-processing factor 40 homolog A	PRPF40A
-2.04351	-2.77846	-0.865975	-2.65508	-1.98275	-1.06823	-0.928104	-3.17463	-1.66947	-2.44342	-0.503451	-1.42472	-0.592819	-0.717472	-4.20834	-1.84899	-1.26679	-1.49944	-0.901785	-1.69139	-0.105561	-0.887282	-1.57234	-6.02148	-0.579193	-1.77127	-1.59412	-2.45915	0.446836	-2.49421	-1.00688	O75410-7;O75410;O75410-2;E7EVI4;E7ET87;O75410-3;H0YAY0;R4GMT7;E5RFM9;O75410-5;O75410-4;O75410-6;H0YBT8;B4E3H6;O75410-8;E5RJU4;E5RIP3;E5RJG6	O75410-7;O75410;O75410-2;E7EVI4;E7ET87;O75410-3;H0YAY0;R4GMT7;E5RFM9;O75410-5;O75410-4;O75410-6;H0YBT8	Transforming acidic coiled-coil-containing protein 1	TACC1
-1.1565	-9.26669	-2.23747	-3.19657	-1.779	-3.29075	-5.33116	-7.19665	-5.12405	-1.42991	-0.837341	-0.556132	-1.48076	-1.15246	-1.00952	-0.350382	-2.28055	-1.47737	-6.01096	-1.42274	-2.55296	-2.37162	-2.46295	-3.77671	-2.99298	-5.07747	-1.43463	-1.76436	-3.46691	-3.79251	-1.39434	O75427;C9JYK0;A0A087X197;H7C5D9	O75427	Leucine-rich repeat and calponin homology domain-containing protein 4	LRCH4
-0.951683	-4.81046	-0.454428	-0.0355229	0.59467	0.331459	-1.15827	0.561638	0.305509	-3.34802	1.20397	-1.54624	-0.751934	0.128211	-4.08157	0.0444241	0.325753	-5.51087	0.609764	0.522682	-0.681855	-0.145291	0.0530624	0.575397	-1.69748	1.87457	0.673556	0.470957	-0.376857	-1.01381	-4.00578	O75431;O75431-2;C9JNK6;C9JAZ1;F8WE26	O75431;O75431-2;C9JNK6;C9JAZ1	Metaxin-2	MTX2
2.8527	3.33623	2.99936	2.42329	2.0337	3.11674	3.02117	2.8148	2.813	1.94929	1.99338	1.531	2.345	2.86781	2.38639	2.5822	1.43805	1.90947	2.93873	2.25263	3.3177	3.00552	3.18464	3.0407	3.01079	3.03187	3.91413	2.73074	3.38531	3.07587	1.98962	O75436;O75436-2;S4R3Q6;S4R2Y3	O75436;O75436-2;S4R3Q6	Vacuolar protein sorting-associated protein 26A	VPS26A
2.40438	2.17354	1.70797	1.48079	0.775142	1.00073	1.96247	0.951726	2.08463	0.365404	-0.0950237	1.01678	0.546541	1.09453	0.136078	0.7063	1.59825	-0.070451	-1.21667	1.42789	-0.0609368	-0.0275852	0.778429	1.83031	1.77771	2.24988	0.892043	1.98509	1.88443	0.0595545	1.0534	O75439;G3V0E4;F8WAZ6;F8WEA6;F8WBE1	O75439;G3V0E4	Mitochondrial-processing peptidase subunit beta	PMPCB
-2.46171	-0.491372	-1.53842	-1.53905	-5.41047	-0.897272	-1.14425	-2.12832	-1.09148	-0.129261	-4.65219	0.518016	-2.46347	1.31525	-0.0614776	-4.10474	-0.741153	-1.24511	-1.65832	-1.72667	-3.30459	-1.09217	-3.17285	-1.25594	-0.269825	-1.14723	-3.81176	-2.54069	-0.954014	-4.29587	-2.24016	O75448-2;O75448;F5GY88;F5H5K2;B4DDR8;E9PFL1;J3KTL3;F5H2D6;J3KSU0;B9TX62;J3QLF8;F5H0M2;J3KSL1;J3QRH9;F5H3E6;B9TX75;J3QLC0	O75448-2;O75448;F5GY88;F5H5K2;B4DDR8	Mediator of RNA polymerase II transcription subunit 24	MED24
-0.209759	2.08848	-0.320246	-0.3576	2.49155	-1.2448	2.19788	-0.0406544	1.71895	0.720846	1.96443	-0.479856	3.08026	1.35439	-1.32558	-0.583655	0.895148	1.76169	2.8205	0.173719	0.128907	0.26635	1.44584	1.30298	-1.69949	2.20159	2.69613	0.0774407	-0.0361541	0.0876783	-0.209878	O75475;O75475-3;O75475-2	O75475;O75475-3;O75475-2	PC4 and SFRS1-interacting protein	PSIP1
-1.59506	-0.574423	-2.14363	-1.70554	-5.44836	-1.54143	-3.36994	-2.34421	-6.4366	-1.72038	1.29983	-2.75828	-0.809904	2.04453	-2.39342	-4.91427	-0.0263077	-0.17258	-1.8405	-1.60411	-6.80151	-0.630397	-2.23541	-1.55655	-5.82924	-1.88925	-2.35152	-4.15752	-1.34299	-1.66753	-2.38997	O75477	O75477	Erlin-1	ERLIN1
4.34146	4.50498	4.54195	4.07881	4.32131	4.40326	4.34839	4.64628	4.33815	3.78789	3.65546	4.3093	4.22774	4.2679	4.33709	4.21496	4.00149	5.0215	4.18172	4.4341	3.25005	4.05475	4.1577	4.04113	4.01003	3.11753	3.80573	3.36935	3.83424	3.84936	3.81023	O75489;E9PS48;O75489-2;G3V194;E9PKL8	O75489	NADH dehydrogenase [ubiquinone] iron-sulfur protein 3, mitochondrial	NDUFS3
2.30735	0.612189	2.03769	0.57065	-2.24673	1.39398	0.0229073	0.126575	0.796686	-1.03219	1.56857	2.24052	0.515546	2.22158	0.142727	2.69829	-0.28712	-6.81866	1.37875	0.161819	-3.42502	0.190179	0.61638	-0.782367	0.919621	1.47629	-0.454225	0.912316	0.767498	2.04819	0.0711703	Q5JRI1;O75494-5;O75494-4;O75494-6;O75494-3;O75494-2;O75494;Q8WXF0;Q6IQ42	Q5JRI1;O75494-5;O75494-4;O75494-6;O75494-3;O75494-2;O75494	Serine/arginine-rich splicing factor 10	SRSF10
-2.61725	-2.6761	-2.64218	-1.25283	-0.724331	-3.08863	-5.21283	-1.71788	-0.789807	-0.960975	-2.54681	-2.87853	-6.83743	-5.85635	-2.01683	-2.03378	-1.58473	-0.172553	-4.75742	-1.56076	-2.44065	-4.23269	-0.328629	-2.02309	-4.04231	-0.703735	-1.9748	-0.147073	3.1389	-2.44113	-1.94221	O75521-2;O75521;F1LLU7;F8WAW4;C9JB63;F8W6J1	O75521-2;O75521;F1LLU7	Enoyl-CoA delta isomerase 2, mitochondrial	ECI2
-0.520745	-0.262168	-5.5046	-0.755669	2.13107	-2.50363	-3.67417	2.26256	-0.701802	-8.09328	0.0301777	0.529196	0.526534	-1.35548	-0.165042	-0.117744	0.301686	-0.913652	0.21235	-2.64954	0.401466	1.49932	-0.589905	-4.76431	0.65626	-1.62872	-0.378121	-2.78332	-2.15486	0.57266	0.721817	O75525-2;O75525;E5RJZ9;E5RG12;H0YAQ1;H0YAQ3;E5RHD3	O75525-2;O75525;E5RJZ9;E5RG12;H0YAQ1;H0YAQ3	KH domain-containing, RNA-binding, signal transduction-associated protein 3	KHDRBS3
0.0172569	-3.12928	-1.80319	-2.45396	-0.122152	-0.334191	-1.94506	-2.40498	-2.56667	-1.70668	-3.20711	-4.1838	-0.093141	-0.721078	-1.34185	-0.0910679	-1.15052	-5.85909	-1.17265	-3.4349	-0.934851	-1.17323	-1.72714	-5.32797	-0.884838	-1.13075	-5.67472	1.53836	-0.782472	-3.05507	0.569473	O75530;O75530-3;O75530-2;E9PJK2;E9PMU3;H0YEL4	O75530;O75530-3;O75530-2;E9PJK2	Polycomb protein EED	EED
0.230609	0.695775	-0.0164341	-1.0148	0.822632	-0.0508214	-0.0738258	1.19686	0.500436	1.58633	-2.10478	0.481491	2.28129	0.718666	-3.75246	0.689258	0.643538	1.12631	-4.7876	-7.54918	-1.02327	0.4604	-0.621038	0.269865	2.34051	0.0869522	1.71762	-5.02233	-0.193353	-0.654761	0.970053	O75531	O75531	Barrier-to-autointegration factor;Barrier-to-autointegration factor, N-terminally processed	BANF1
2.4775	2.83338	2.15245	2.31762	2.60994	2.33588	2.458	2.60379	2.25338	2.28688	1.71442	2.0489	2.05417	2.72741	2.13705	2.52334	2.24023	1.55649	1.83241	2.38228	2.6938	2.7968	2.48951	3.65341	2.7229	2.76048	3.26371	3.38735	3.57721	3.05477	2.0256	O75533;H7C341;B4DGZ4;O75533-2;F8WC19	O75533	Splicing factor 3B subunit 1	SF3B1
0.841822	0.568324	1.37366	-0.114267	0.372124	0.891049	0.535536	-0.562788	0.303754	1.50208	-1.18118	0.238688	0.206668	1.02097	0.883684	-0.186835	0.874559	-0.645112	0.265112	-0.0951635	0.470447	1.48394	-0.734011	-0.791485	1.73978	0.887011	-0.996884	2.05376	0.357182	-0.736969	0.878224	O75534;O75534-4;O75534-2;O75534-3;E9PLT0;E9PNG3;E9PLD4;E9PJK7;E9PKN4	O75534;O75534-4;O75534-2;O75534-3;E9PLT0	Cold shock domain-containing protein E1	CSDE1
2.08687	3.09722	2.08463	2.01213	2.45885	1.42569	2.768	3.51693	2.97371	1.77634	-1.16758	1.4882	0.190178	-0.30625	0.417391	0.117919	1.53851	-0.988489	0.552248	2.0746	0.809027	1.96075	1.87407	2.96159	2.2299	1.9782	1.91891	0.246928	2.74367	1.93421	2.15547	O75569;O75569-3;O75569-2;G5E9Q4;F8WEG8;C9JMM3	O75569;O75569-3;O75569-2	Interferon-inducible double-stranded RNA-dependent protein kinase activator A	PRKRA
-4.99122	-6.47096	-6.49703	-5.43407	-4.01779	-3.6156	-3.93185	-3.56518	-4.24886	-3.74043	-2.39393	-2.81188	-4.78452	-2.85262	-2.65038	-3	-4.24581	-2.71435	-3.59341	-3.47661	-3.07287	-4.74539	-7.06183	-2.59706	-4.10386	-3.46987	-2.86211	0.523009	-3.61769	-5.48975	-4.47563	O75592-2;O75592;H7C3U4	O75592-2;O75592	E3 ubiquitin-protein ligase MYCBP2	MYCBP2
-0.903066	-7.32452	-3.26518	-3.85202	-3.04002	-1.57554	-6.57572	-4.22711	-2.22006	-1.62407	-5.52053	-4.4867	-3.01008	-4.05408	-2.54	-2.96912	-2.52442	-6.28963	-3.02018	-3.2028	0.583797	-2.79505	-3.07446	-10.5046	-3.89367	-6.58227	-5.39835	1.1298	0.404481	-2.51022	-2.99658	O75600;O75600-2;H7BZ75	O75600;O75600-2	2-amino-3-ketobutyrate coenzyme A ligase, mitochondrial	GCAT
-6.25094	-5.66653	-3.35197	-0.607725	-1.31705	0.235255	-7.2359	-2.66905	-3.81301	-3.49607	0.819714	-3.65302	-0.970024	-0.0602288	-3.14019	0.0341181	-5.07041	0.781935	0.256985	-2.06972	-1.74438	-1.83706	-4.15739	-1.47003	-3.35417	-2.83633	-3.27663	0.304903	-2.97922	-1.04946	-0.844009	O75607	O75607	Nucleoplasmin-3	NPM3
-3.64368	-6.26883	-3.70415	-8.29648	-3.58554	-2.58708	-5.17503	-3.70929	-2.68739	-0.51079	-10.7266	-4.07543	-2.97239	-2.75585	-2.94572	-4.24119	-3.82844	-2.63682	-1.58417	-5.05922	-3.82662	-3.81338	-5.32287	-4.04453	-2.88966	-3.00264	-2.7626	-2.07623	-2.90281	-5.82991	-1.76478	O75616;J3QRV9;J3QSB2;O75616-2;J3QT61;K7EQJ8	O75616;J3QRV9;J3QSB2;O75616-2	GTPase Era, mitochondrial	ERAL1
2.44634	2.36332	1.97165	1.93172	2.16549	2.64318	1.81962	2.17813	2.13812	1.78951	1.56592	1.79737	1.47208	2.58442	1.81765	2.09516	1.7569	2.38135	1.30537	1.74489	1.75734	2.68099	1.75154	1.84104	2.1639	2.50049	2.91776	0.935165	2.48137	2.38187	2.28187	O75643;O75643-2;B4E0P5	O75643	U5 small nuclear ribonucleoprotein 200 kDa helicase	SNRNP200
-1.44634	0.191271	-0.746142	-2.34647	-4.50327	-0.857407	-3.44547	-2.48747	-0.802851	0.481697	2.18997	-1.11869	-0.664411	-1.17863	-1.6675	-1.02371	-0.252233	1.97917	-5.81255	-2.89178	-0.0143449	-2.51512	-2.15168	-4.0583	-1.82222	-0.965462	-3.99347	-2.35974	-4.40536	-6.56158	-3.54741	O75648;O75648-2;O75648-4;O75648-3;O75648-5;Q2PPL5	O75648;O75648-2;O75648-4	Mitochondrial tRNA-specific 2-thiouridylase 1	TRMU
-2.37387	-1.01782	-1.94414	-0.635858	-0.923374	-0.840746	-0.596243	-1.26973	-0.740564	-0.441857	-0.444463	0.657723	-1.69013	0.410607	-1.19817	0.0818035	-3.21295	-2.74094	0.0396734	-3.78127	-3.49855	1.32543	0.570963	1.08378	0.572098	-0.630851	-8.38807	1.05166	-2.33241	-0.688645	-0.635228	O75663;O75663-2	O75663;O75663-2	TIP41-like protein	TIPRL
-3.0624	-0.372948	-2.95126	-1.11205	-2.00466	0.561823	-0.613266	-0.294079	0.670405	0.368532	-0.78246	-0.369102	-2.96253	-2.76302	-3.85757	0.486648	-1.00581	0.394317	-1.79156	-0.989696	-3.68303	1.06356	-2.04766	-0.427067	-3.01415	-2.8107	-0.763734	-2.88242	-0.881382	-0.309625	-2.23942	O75676;E9PJN1;O75676-2;E9PKU3	O75676;E9PJN1;O75676-2	Ribosomal protein S6 kinase alpha-4;Ribosomal protein S6 kinase	RPS6KA4
-0.157512	0.368608	1.59755	1.38706	-1.45003	-0.80861	-0.216299	0.880974	0.625877	0.293972	0.0895645	0.915086	0.709473	0.793264	-3.78096	-6.3878	0.870317	1.14444	0.784695	1.29858	-1.07469	0.229696	0.192251	1.05196	-3.93918	1.25603	0.933327	2.75156	-3.93872	0.260035	0.969523	O75683	O75683	Surfeit locus protein 6	SURF6
-1.94718	-1.77093	-0.22646	-2.78784	-2.07819	-1.18406	-1.34434	-0.12405	-1.7933	-0.854466	-0.722635	-1.82565	-1.74948	-1.53771	-1.43816	-1.1427	-0.889375	1.63321	-1.31004	-0.895061	-0.457089	-1.02343	-2.22207	-1.14266	-0.916489	-2.21419	-1.51655	-1.21161	-0.752172	-1.29046	-0.635195	O75691	O75691	Small subunit processome component 20 homolog	UTP20
[truncated: 4,048 more rows]
